# Supplementary material for: Archaeal tyrosine recombinases
Source: FEMS Microbiol Rev. 2021 Feb 1;45(4):fuab004. doi: 10.1093/femsre/fuab004 (PMC8371274; doi:10.1093/femsre/fuab004)
Supplement: fuab004_Supplemental_Files [file fuab004_supplemental_files.zip]

Archive with 4 entries (4 files):
- SupTable2_Integrase_with_bacteria.xlsx
- Suppl_Figure_1_Pipeline.pdf
- Suppl_Figure_2_Alluvial_3_domains.pdf
- SupTable1_Analyses_Integrases_network_V3.xlsx
