# Supplementary material for: Archaeal tyrosine recombinases
Source: FEMS Microbiol Rev. 2021 Feb 1;45(4):fuab004. doi: 10.1093/femsre/fuab004 (PMC8371274; doi:10.1093/femsre/fuab004)
Supplement: fuab004_Supplemental_Files [file fuab004_supplemental_files.zip › SupTable2_Integrase_with_bacteria.xlsx]

## Sheet: Feuil1
AHZ24618@Haloferax_mediterranei_ATCC_33500	ALLFam_withBacter_25_60000001	97		ALLFam_withBacter_30_60000001	95	ALLFam_withBacter_45_60_000001	90
APX00314@Halobiforma_lacisalsi_AJ5	ALLFam_withBacter_25_60000001	97		ALLFam_withBacter_30_60000001	95	ALLFam_withBacter_45_60_000001	90
APX98525@Haloterrigena_daqingensis	ALLFam_withBacter_25_60000001	97		ALLFam_withBacter_30_60000001	95	ALLFam_withBacter_45_60_000001	90
ATW88073@Halohasta_litchfieldiae	ALLFam_withBacter_25_60000001	97		ALLFam_withBacter_30_60000001	95	ALLFam_withBacter_45_60_000001	90
ATW88360@Halohasta_litchfieldiae	ALLFam_withBacter_25_60000001	97		ALLFam_withBacter_30_60000001	95	ALLFam_withBacter_45_60_000001	90
AXR76124@Natronolimnobius_sp_AArc1	ALLFam_withBacter_25_60000001	97		ALLFam_withBacter_30_60000001	95	ALLFam_withBacter_45_60_000001	90
ELY91386@Natrialba_taiwanensis_DSM_12281	ALLFam_withBacter_25_60000001	97		ALLFam_withBacter_30_60000001	95	ALLFam_withBacter_45_60_000001	90
ELZ40828@Halorubrum_californiensis_DSM_19288	ALLFam_withBacter_25_60000001	97		ALLFam_withBacter_30_60000001	95	ALLFam_withBacter_45_60_000001	90
ERJ07391@Halorhabdus_tiamatea_SARL4B	ALLFam_withBacter_25_60000001	97		ALLFam_withBacter_30_60000001	95	ALLFam_withBacter_45_60_000001	90
GAD53426@Halarchaeum_acidiphilum_MH1-52-1	ALLFam_withBacter_25_60000001	97		ALLFam_withBacter_30_60000001	95	ALLFam_withBacter_45_60_000001	90
OSP08255@Halorubrum_ezzemoulense_DSM_17463	ALLFam_withBacter_25_60000001	97		ALLFam_withBacter_30_60000001	95	ALLFam_withBacter_45_60_000001	90
PLK19628@Natronobacterium_gregoryi_SP2	ALLFam_withBacter_25_60000001	97		ALLFam_withBacter_30_60000001	95	ALLFam_withBacter_45_60_000001	90
POG54428@Haloferax_sp_SB3	ALLFam_withBacter_25_60000001	97		ALLFam_withBacter_30_60000001	95	ALLFam_withBacter_45_60_000001	90
RYJ07862@Haloarcula_hispanica	ALLFam_withBacter_25_60000001	97		ALLFam_withBacter_30_60000001	95	ALLFam_withBacter_45_60_000001	90
SEO94483@Halorientalis_persicus	ALLFam_withBacter_25_60000001	97		ALLFam_withBacter_30_60000001	95	ALLFam_withBacter_45_60_000001	90
SEP02556@Halogranum_amylolyticum	ALLFam_withBacter_25_60000001	97		ALLFam_withBacter_30_60000001	95	ALLFam_withBacter_45_60_000001	90
SEP12573@Halogranum_amylolyticum	ALLFam_withBacter_25_60000001	97		ALLFam_withBacter_30_60000001	95	ALLFam_withBacter_45_60_000001	90
SFL68300@Halogranum_rubrum	ALLFam_withBacter_25_60000001	97		ALLFam_withBacter_30_60000001	95	ALLFam_withBacter_45_60_000001	90
SFL68567@Halogranum_rubrum	ALLFam_withBacter_25_60000001	97		ALLFam_withBacter_30_60000001	95	ALLFam_withBacter_45_60_000001	90
SFP95727@Halolamina_pelagica	ALLFam_withBacter_25_60000001	97		ALLFam_withBacter_30_60000001	95	ALLFam_withBacter_45_60_000001	90
SFQ09652@Halolamina_pelagica	ALLFam_withBacter_25_60000001	97		ALLFam_withBacter_30_60000001	95	ALLFam_withBacter_45_60_000001	90
WP_004214276@Natrialba_magadii	ALLFam_withBacter_25_60000001	97		ALLFam_withBacter_30_60000001	95	ALLFam_withBacter_45_60_000001	90
WP_004592163@Haloarcula_japonica	ALLFam_withBacter_25_60000001	97		ALLFam_withBacter_30_60000001	95	ALLFam_withBacter_45_60_000001	90
WP_004966145@Haloarcula_sinaiiensis	ALLFam_withBacter_25_60000001	97		ALLFam_withBacter_30_60000001	95	ALLFam_withBacter_45_60_000001	90
WP_005557248@Natronococcus_amylolyticus	ALLFam_withBacter_25_60000001	97		ALLFam_withBacter_30_60000001	95	ALLFam_withBacter_45_60_000001	90
WP_005557769@Natronococcus_amylolyticus	ALLFam_withBacter_25_60000001	97		ALLFam_withBacter_30_60000001	95	ALLFam_withBacter_45_60_000001	90
WP_006068076@Natronorubrum_bangense	ALLFam_withBacter_25_60000001	97		ALLFam_withBacter_30_60000001	95	ALLFam_withBacter_45_60_000001	90
WP_006165880@Natrialba_chahannaoensis	ALLFam_withBacter_25_60000001	97		ALLFam_withBacter_30_60000001	95	ALLFam_withBacter_45_60_000001	90
WP_006430290@Natrinema_versiforme	ALLFam_withBacter_25_60000001	97		ALLFam_withBacter_30_60000001	95	ALLFam_withBacter_45_60_000001	90
WP_006433044@Natrinema_versiforme	ALLFam_withBacter_25_60000001	97		ALLFam_withBacter_30_60000001	95	ALLFam_withBacter_45_60_000001	90
WP_006653054@Natrialba_hulunbeirensis	ALLFam_withBacter_25_60000001	97		ALLFam_withBacter_30_60000001	95	ALLFam_withBacter_45_60_000001	90
WP_006666995@Natrialba_aegyptia	ALLFam_withBacter_25_60000001	97		ALLFam_withBacter_30_60000001	95	ALLFam_withBacter_45_60_000001	90
WP_006673301@Halobiforma_nitratireducens	ALLFam_withBacter_25_60000001	97		ALLFam_withBacter_30_60000001	95	ALLFam_withBacter_45_60_000001	90
WP_007190240@Haloarcula_californiae	ALLFam_withBacter_25_60000001	97		ALLFam_withBacter_30_60000001	95	ALLFam_withBacter_45_60_000001	90
WP_008322011@Haloferax_elongans	ALLFam_withBacter_25_60000001	97		ALLFam_withBacter_30_60000001	95	ALLFam_withBacter_45_60_000001	90
WP_008388355@Halogeometricum_pallidum	ALLFam_withBacter_25_60000001	97		ALLFam_withBacter_30_60000001	95	ALLFam_withBacter_45_60_000001	90
WP_008423299@Natronococcus_jeotgali	ALLFam_withBacter_25_60000001	97		ALLFam_withBacter_30_60000001	95	ALLFam_withBacter_45_60_000001	90
WP_008451756@Natrinema_gari	ALLFam_withBacter_25_60000001	97		ALLFam_withBacter_30_60000001	95	ALLFam_withBacter_45_60_000001	90
WP_012659211@Halorubrum_lacusprofundi	ALLFam_withBacter_25_60000001	97		ALLFam_withBacter_30_60000001	95	ALLFam_withBacter_45_60_000001	90
WP_012660226.1@pR1SE1_plasmidion_Halorubrum_lacusprofundi	ALLFam_withBacter_25_60000001	97		ALLFam_withBacter_30_60000001	95	ALLFam_withBacter_45_60_000001	90
WP_012946017@Haloterrigena_turkmenica	ALLFam_withBacter_25_60000001	97		ALLFam_withBacter_30_60000001	95	ALLFam_withBacter_45_60_000001	90
WP_013876059@Halopiger_xanaduensis	ALLFam_withBacter_25_60000001	97		ALLFam_withBacter_30_60000001	95	ALLFam_withBacter_45_60_000001	90
WP_013881987@Halopiger_xanaduensis	ALLFam_withBacter_25_60000001	97		ALLFam_withBacter_30_60000001	95	ALLFam_withBacter_45_60_000001	90
WP_015323468@Natronococcus_occultus	ALLFam_withBacter_25_60000001	97		ALLFam_withBacter_30_60000001	95	ALLFam_withBacter_45_60_000001	90
WP_023395938@Candidatus_Halobonum_tyrrellensis	ALLFam_withBacter_25_60000001	97		ALLFam_withBacter_30_60000001	95	ALLFam_withBacter_45_60_000001	90
WP_049894610@Halogranum_salarium	ALLFam_withBacter_25_60000001	97		ALLFam_withBacter_30_60000001	95	ALLFam_withBacter_45_60_000001	90
WP_049934209@Haloplanus_natans	ALLFam_withBacter_25_60000001	97		ALLFam_withBacter_30_60000001	95	ALLFam_withBacter_45_60_000001	90
WP_049984645@Halobellus_rufus	ALLFam_withBacter_25_60000001	97		ALLFam_withBacter_30_60000001	95	ALLFam_withBacter_45_60_000001	90
WP_053969674@Haloarcula_rubripromontorii	ALLFam_withBacter_25_60000001	97		ALLFam_withBacter_30_60000001	95	ALLFam_withBacter_45_60_000001	90
WP_058572424@Haloferax_sp_SB29	ALLFam_withBacter_25_60000001	97		ALLFam_withBacter_30_60000001	95	ALLFam_withBacter_45_60_000001	90
WP_071400072@Natrialba_sp_SSL1	ALLFam_withBacter_25_60000001	97		ALLFam_withBacter_30_60000001	95	ALLFam_withBacter_45_60_000001	90
WP_071402848@Natrialba_sp_SSL1	ALLFam_withBacter_25_60000001	97		ALLFam_withBacter_30_60000001	95	ALLFam_withBacter_45_60_000001	90
WP_079990830@Haloarcula_sp_CBA1127	ALLFam_withBacter_25_60000001	97		ALLFam_withBacter_30_60000001	95	ALLFam_withBacter_45_60_000001	90
WP_082222514@Halorubrum_halophilum	ALLFam_withBacter_25_60000001	97		ALLFam_withBacter_30_60000001	95	ALLFam_withBacter_45_60_000001	90
WP_086010034@Natronorubrum_bangense	ALLFam_withBacter_25_60000001	97		ALLFam_withBacter_30_60000001	95	ALLFam_withBacter_45_60_000001	90
WP_089789355@Halobiforma_haloterrestris	ALLFam_withBacter_25_60000001	97		ALLFam_withBacter_30_60000001	95	ALLFam_withBacter_45_60_000001	90
WP_089818370@Halomicrobium_zhouii	ALLFam_withBacter_25_60000001	97		ALLFam_withBacter_30_60000001	95	ALLFam_withBacter_45_60_000001	90
WP_089827267@Halogranum_amylolyticum	ALLFam_withBacter_25_60000001	97		ALLFam_withBacter_30_60000001	95	ALLFam_withBacter_45_60_000001	90
WP_089827762@Halogranum_amylolyticum	ALLFam_withBacter_25_60000001	97		ALLFam_withBacter_30_60000001	95	ALLFam_withBacter_45_60_000001	90
WP_089882507@Halogeometricum_limi	ALLFam_withBacter_25_60000001	97		ALLFam_withBacter_30_60000001	95	ALLFam_withBacter_45_60_000001	90
WP_098727588@Natrinema_sp_CBA1119	ALLFam_withBacter_25_60000001	97		ALLFam_withBacter_30_60000001	95	ALLFam_withBacter_45_60_000001	90
WP_101296853@Haloferacaceae_archaeon_SYSU_A9-0	ALLFam_withBacter_25_60000001	97		ALLFam_withBacter_30_60000001	95	ALLFam_withBacter_45_60_000001	90
WP_103428249@Salinigranum_rubrum	ALLFam_withBacter_25_60000001	97		ALLFam_withBacter_30_60000001	95	ALLFam_withBacter_45_60_000001	90
WP_103428256@Salinigranum_rubrum	ALLFam_withBacter_25_60000001	97		ALLFam_withBacter_30_60000001	95	ALLFam_withBacter_45_60_000001	90
WP_108383935@Haloarculaceae_archaeon_HArcel1	ALLFam_withBacter_25_60000001	97		ALLFam_withBacter_30_60000001	95	ALLFam_withBacter_45_60_000001	90
WP_113278516@halophilic_archaeon	ALLFam_withBacter_25_60000001	97		ALLFam_withBacter_30_60000001	95	ALLFam_withBacter_45_60_000001	90
WP_114579217@Saliphagus_sp_LR7	ALLFam_withBacter_25_60000001	97		ALLFam_withBacter_30_60000001	95	ALLFam_withBacter_45_60_000001	90
WP_114579634@Saliphagus_sp_LR7	ALLFam_withBacter_25_60000001	97		ALLFam_withBacter_30_60000001	95	ALLFam_withBacter_45_60_000001	90
WP_115798992@Halorussus_rarus	ALLFam_withBacter_25_60000001	97		ALLFam_withBacter_30_60000001	95	ALLFam_withBacter_45_60_000001	90
WP_115805795@Haloferax	ALLFam_withBacter_25_60000001	97		ALLFam_withBacter_30_60000001	95	ALLFam_withBacter_45_60_000001	90
WP_115865043@Halorussus_sp_HD8-51	ALLFam_withBacter_25_60000001	97		ALLFam_withBacter_30_60000001	95	ALLFam_withBacter_45_60_000001	90
WP_117362418@Natronolimnobius_sp_AArc1	ALLFam_withBacter_25_60000001	97		ALLFam_withBacter_30_60000001	95	ALLFam_withBacter_45_60_000001	90
WP_117595593@Haloprofundus_sp_NK23	ALLFam_withBacter_25_60000001	97		ALLFam_withBacter_30_60000001	95	ALLFam_withBacter_45_60_000001	90
WP_120086389@Halonotius_pteroides	ALLFam_withBacter_25_60000001	97		ALLFam_withBacter_30_60000001	95	ALLFam_withBacter_45_60_000001	90
WP_120086581@Halonotius_pteroides	ALLFam_withBacter_25_60000001	97		ALLFam_withBacter_30_60000001	95	ALLFam_withBacter_45_60_000001	90
WP_120102782@Halonotius_sp_F13-13	ALLFam_withBacter_25_60000001	97		ALLFam_withBacter_30_60000001	95	ALLFam_withBacter_45_60_000001	90
WP_120102901@Halonotius_sp_F13-13	ALLFam_withBacter_25_60000001	97		ALLFam_withBacter_30_60000001	95	ALLFam_withBacter_45_60_000001	90
WP_121304468@Haloarcula_quadrata	ALLFam_withBacter_25_60000001	97		ALLFam_withBacter_30_60000001	95	ALLFam_withBacter_45_60_000001	90
WP_121571010@Halobellus_sp_Atlit-38R	ALLFam_withBacter_25_60000001	97		ALLFam_withBacter_30_60000001	95	ALLFam_withBacter_45_60_000001	90
WP_121743533@Halobacteriaceae_archaeon_SHR37	ALLFam_withBacter_25_60000001	97		ALLFam_withBacter_30_60000001	95	ALLFam_withBacter_45_60_000001	90
WP_123078473@Halarchaeum_sp_CBA1220	ALLFam_withBacter_25_60000001	97		ALLFam_withBacter_30_60000001	95	ALLFam_withBacter_45_60_000001	90
WP_123124855@Natronomonas_sp_CBA1133	ALLFam_withBacter_25_60000001	97		ALLFam_withBacter_30_60000001	95	ALLFam_withBacter_45_60_000001	90
WP_123624248@Halorubrum_sp_CSM-61	ALLFam_withBacter_25_60000001	97		ALLFam_withBacter_30_60000001	95	ALLFam_withBacter_45_60_000001	90
WP_124195271@Natrarchaeobius_chitinivorans	ALLFam_withBacter_25_60000001	97		ALLFam_withBacter_30_60000001	95	ALLFam_withBacter_45_60_000001	90
WP_124197574@Natrarchaeobius_chitinivorans	ALLFam_withBacter_25_60000001	97		ALLFam_withBacter_30_60000001	95	ALLFam_withBacter_45_60_000001	90
WP_125920026@Haloparvum_sedimenti	ALLFam_withBacter_25_60000001	97		ALLFam_withBacter_30_60000001	95	ALLFam_withBacter_45_60_000001	90
WP_126664871@Haloterrigena_sp_ZY19	ALLFam_withBacter_25_60000001	97		ALLFam_withBacter_30_60000001	95	ALLFam_withBacter_45_60_000001	90
WP_128478681@Halorussus_sp_RC-68	ALLFam_withBacter_25_60000001	97		ALLFam_withBacter_30_60000001	95	ALLFam_withBacter_45_60_000001	90
WP_128478903@Halorussus_sp_RC-68	ALLFam_withBacter_25_60000001	97		ALLFam_withBacter_30_60000001	95	ALLFam_withBacter_45_60_000001	90
WP_128478918@Halorussus_sp_RC-68	ALLFam_withBacter_25_60000001	97		ALLFam_withBacter_30_60000001	95	ALLFam_withBacter_45_60_000001	90
SEO50222@Halorientalis_persicus	ALLFam_withBacter_25_60000001	97		ALLFam_withBacter_30_60000001	95	ALLFam_withBacter_45_60_000375	1
WP_084802739@Halorientalis_sp_IM1011	ALLFam_withBacter_25_60000001	97		ALLFam_withBacter_30_60000001	95	ALLFam_withBacter_45_60_000511	1
WP_049984141@Halorubrum_sp_BV1	ALLFam_withBacter_25_60000001	97		ALLFam_withBacter_30_60000001	95	ALLFam_withBacter_45_60_000586	1
WP_008893507@Haloterrigena_salina	ALLFam_withBacter_25_60000001	97		ALLFam_withBacter_30_60000001	95	ALLFam_withBacter_45_60_000599	1
WP_079990713@Haloarcula_sp_CBA1127	ALLFam_withBacter_25_60000001	97		ALLFam_withBacter_30_60000001	95	ALLFam_withBacter_45_60_001211	1
WP_006112544@Halorubrum_coriense	ALLFam_withBacter_25_60000001	97		ALLFam_withBacter_30_60000024	2	ALLFam_withBacter_45_60_000098	2
WP_121564891@Halorubrum	ALLFam_withBacter_25_60000001	97		ALLFam_withBacter_30_60000024	2	ALLFam_withBacter_45_60_000098	2
AAM06190@Methanosarcina_acetivorans_C2A	ALLFam_withBacter_25_60000002	3927		ALLFam_withBacter_30_60000002	1810	ALLFam_withBacter_45_60_000002	41
AKB34158@Methanosarcina_siciliae_HI350	ALLFam_withBacter_25_60000002	3927		ALLFam_withBacter_30_60000002	1810	ALLFam_withBacter_45_60_000002	41
AKB51752@Methanosarcina_barkeri_str_Wiesmoor	ALLFam_withBacter_25_60000002	3927		ALLFam_withBacter_30_60000002	1810	ALLFam_withBacter_45_60_000002	41
KFM20412@Marine_Group_I_thaumarchaeote_SCGC_RSA3	ALLFam_withBacter_25_60000002	3927		ALLFam_withBacter_30_60000002	1810	ALLFam_withBacter_45_60_000002	41
KPQ42207@Candidatus_Methanoperedens_sp_BLZ1	ALLFam_withBacter_25_60000002	3927		ALLFam_withBacter_30_60000002	1810	ALLFam_withBacter_45_60_000002	41
KUK43406@Methanosaeta_harundinacea	ALLFam_withBacter_25_60000002	3927		ALLFam_withBacter_30_60000002	1810	ALLFam_withBacter_45_60_000002	41
KXB05029@candidate_division_MSBL1_archaeon_SCGC-AAA261O19	ALLFam_withBacter_25_60000002	3927		ALLFam_withBacter_30_60000002	1810	ALLFam_withBacter_45_60_000002	41
OKY78780@Candidatus_Methanohalarchaeum_thermophilum	ALLFam_withBacter_25_60000002	3927		ALLFam_withBacter_30_60000002	1810	ALLFam_withBacter_45_60_000002	41
PNX51682@Thermoplasmata_archaeon_M8B2D	ALLFam_withBacter_25_60000002	3927		ALLFam_withBacter_30_60000002	1810	ALLFam_withBacter_45_60_000002	41
RLF17765@Thermoprotei_archaeon	ALLFam_withBacter_25_60000002	3927		ALLFam_withBacter_30_60000002	1810	ALLFam_withBacter_45_60_000002	41
RLF75575@Thermococci_archaeon	ALLFam_withBacter_25_60000002	3927		ALLFam_withBacter_30_60000002	1810	ALLFam_withBacter_45_60_000002	41
RLF97611@Thermococci_archaeon	ALLFam_withBacter_25_60000002	3927		ALLFam_withBacter_30_60000002	1810	ALLFam_withBacter_45_60_000002	41
RLG02337@Thaumarchaeota_archaeon	ALLFam_withBacter_25_60000002	3927		ALLFam_withBacter_30_60000002	1810	ALLFam_withBacter_45_60_000002	41
RLG61755@archaeon	ALLFam_withBacter_25_60000002	3927		ALLFam_withBacter_30_60000002	1810	ALLFam_withBacter_45_60_000002	41
RLI19690@Candidatus_Bathyarchaeota_archaeon	ALLFam_withBacter_25_60000002	3927		ALLFam_withBacter_30_60000002	1810	ALLFam_withBacter_45_60_000002	41
RLI38616@Candidatus_Bathyarchaeota_archaeon	ALLFam_withBacter_25_60000002	3927		ALLFam_withBacter_30_60000002	1810	ALLFam_withBacter_45_60_000002	41
RLI68598@Candidatus_Heimdallarchaeota_archaeon	ALLFam_withBacter_25_60000002	3927		ALLFam_withBacter_30_60000002	1810	ALLFam_withBacter_45_60_000002	41
RLI76796@Archaeoglobales_archaeon	ALLFam_withBacter_25_60000002	3927		ALLFam_withBacter_30_60000002	1810	ALLFam_withBacter_45_60_000002	41
SDF43104@Methanolobus_vulcani	ALLFam_withBacter_25_60000002	3927		ALLFam_withBacter_30_60000002	1810	ALLFam_withBacter_45_60_000002	41
WP_010891114@Methanosarcina_acetivorans	ALLFam_withBacter_25_60000002	3927		ALLFam_withBacter_30_60000002	1810	ALLFam_withBacter_45_60_000002	41
WP_015591722@Archaeoglobus_sulfaticallidus	ALLFam_withBacter_25_60000002	3927		ALLFam_withBacter_30_60000002	1810	ALLFam_withBacter_45_60_000002	41
WP_023843751@Methanolobus_tindarius	ALLFam_withBacter_25_60000002	3927		ALLFam_withBacter_30_60000002	1810	ALLFam_withBacter_45_60_000002	41
WP_023844517@Methanolobus_tindarius	ALLFam_withBacter_25_60000002	3927		ALLFam_withBacter_30_60000002	1810	ALLFam_withBacter_45_60_000002	41
WP_048125179@Methanosarcina_lacustris	ALLFam_withBacter_25_60000002	3927		ALLFam_withBacter_30_60000002	1810	ALLFam_withBacter_45_60_000002	41
WP_048140487@Methanosarcina_horonobensis	ALLFam_withBacter_25_60000002	3927		ALLFam_withBacter_30_60000002	1810	ALLFam_withBacter_45_60_000002	41
WP_048140513@Methanosarcina_horonobensis	ALLFam_withBacter_25_60000002	3927		ALLFam_withBacter_30_60000002	1810	ALLFam_withBacter_45_60_000002	41
WP_048140558@Methanosarcina_horonobensis	ALLFam_withBacter_25_60000002	3927		ALLFam_withBacter_30_60000002	1810	ALLFam_withBacter_45_60_000002	41
WP_048155256@Methanosarcina_sp_Kolksee	ALLFam_withBacter_25_60000002	3927		ALLFam_withBacter_30_60000002	1810	ALLFam_withBacter_45_60_000002	41
WP_048179096@Methanosarcina_siciliae	ALLFam_withBacter_25_60000002	3927		ALLFam_withBacter_30_60000002	1810	ALLFam_withBacter_45_60_000002	41
WP_048180482@Methanosarcina_siciliae	ALLFam_withBacter_25_60000002	3927		ALLFam_withBacter_30_60000002	1810	ALLFam_withBacter_45_60_000002	41
WP_048185681@Methanosarcina_siciliae	ALLFam_withBacter_25_60000002	3927		ALLFam_withBacter_30_60000002	1810	ALLFam_withBacter_45_60_000002	41
WP_052402726@Methanococcoides_methylutens	ALLFam_withBacter_25_60000002	3927		ALLFam_withBacter_30_60000002	1810	ALLFam_withBacter_45_60_000002	41
WP_080940929@Methanosarcina_mazei	ALLFam_withBacter_25_60000002	3927		ALLFam_withBacter_30_60000002	1810	ALLFam_withBacter_45_60_000002	41
WP_082093217@Methanosarcina_siciliae	ALLFam_withBacter_25_60000002	3927		ALLFam_withBacter_30_60000002	1810	ALLFam_withBacter_45_60_000002	41
WP_091938004@Methanolobus_profundi	ALLFam_withBacter_25_60000002	3927		ALLFam_withBacter_30_60000002	1810	ALLFam_withBacter_45_60_000002	41
WP_091938019@Methanolobus_profundi	ALLFam_withBacter_25_60000002	3927		ALLFam_withBacter_30_60000002	1810	ALLFam_withBacter_45_60_000002	41
WP_096206524@Candidatus_Methanoperedens_nitroreducens	ALLFam_withBacter_25_60000002	3927		ALLFam_withBacter_30_60000002	1810	ALLFam_withBacter_45_60_000002	41
WP_097298904@Candidatus_Methanoperedens_sp_BLZ2	ALLFam_withBacter_25_60000002	3927		ALLFam_withBacter_30_60000002	1810	ALLFam_withBacter_45_60_000002	41
WP_116483878@Candidatus_Methanoperedenaceae_archaeon	ALLFam_withBacter_25_60000002	3927		ALLFam_withBacter_30_60000002	1810	ALLFam_withBacter_45_60_000002	41
WP_117369130@Natronolimnobius_sp_AArc-Mg	ALLFam_withBacter_25_60000002	3927		ALLFam_withBacter_30_60000002	1810	ALLFam_withBacter_45_60_000002	41
WP_120100318@Halonotius_sp_F13-13	ALLFam_withBacter_25_60000002	3927		ALLFam_withBacter_30_60000002	1810	ALLFam_withBacter_45_60_000002	41
AHG03699@Halobacterium_sp_DL1	ALLFam_withBacter_25_60000002	3927		ALLFam_withBacter_30_60000002	1810	ALLFam_withBacter_45_60_000004	161
AHZ21261@Haloferax_mediterranei_ATCC_33500	ALLFam_withBacter_25_60000002	3927		ALLFam_withBacter_30_60000002	1810	ALLFam_withBacter_45_60_000004	161
ALG82214@Halanaeroarchaeum_sulfurireducens	ALLFam_withBacter_25_60000002	3927		ALLFam_withBacter_30_60000002	1810	ALLFam_withBacter_45_60_000004	161
APE95444@Halodesulfurarchaeum_formicicum	ALLFam_withBacter_25_60000002	3927		ALLFam_withBacter_30_60000002	1810	ALLFam_withBacter_45_60_000004	161
ATW87068@Halohasta_litchfieldiae	ALLFam_withBacter_25_60000002	3927		ALLFam_withBacter_30_60000002	1810	ALLFam_withBacter_45_60_000004	161
AZH25347@Haloplanus_aerogenes	ALLFam_withBacter_25_60000002	3927		ALLFam_withBacter_30_60000002	1810	ALLFam_withBacter_45_60_000004	161
EMA44829@Halococcus_saccharolyticus_DSM_5350	ALLFam_withBacter_25_60000002	3927		ALLFam_withBacter_30_60000002	1810	ALLFam_withBacter_45_60_000004	161
ERG87933@halophilic_archaeon_J07HX5	ALLFam_withBacter_25_60000002	3927		ALLFam_withBacter_30_60000002	1810	ALLFam_withBacter_45_60_000004	161
ERG92476@Haloquadratum_walsbyi_J07HQW1	ALLFam_withBacter_25_60000002	3927		ALLFam_withBacter_30_60000002	1810	ALLFam_withBacter_45_60_000004	161
ERG98021@Haloquadratum_sp_J07HQX50	ALLFam_withBacter_25_60000002	3927		ALLFam_withBacter_30_60000002	1810	ALLFam_withBacter_45_60_000004	161
ERH01171@Halonotius_sp_J07HN6	ALLFam_withBacter_25_60000002	3927		ALLFam_withBacter_30_60000002	1810	ALLFam_withBacter_45_60_000004	161
ERH06146@Halonotius_sp_J07HN4	ALLFam_withBacter_25_60000002	3927		ALLFam_withBacter_30_60000002	1810	ALLFam_withBacter_45_60_000004	161
ERH11283@halophilic_archaeon_J07HX64	ALLFam_withBacter_25_60000002	3927		ALLFam_withBacter_30_60000002	1810	ALLFam_withBacter_45_60_000004	161
ERH11356@halophilic_archaeon_J07HB67	ALLFam_withBacter_25_60000002	3927		ALLFam_withBacter_30_60000002	1810	ALLFam_withBacter_45_60_000004	161
ERJ04674@Halorhabdus_tiamatea_SARL4B	ALLFam_withBacter_25_60000002	3927		ALLFam_withBacter_30_60000002	1810	ALLFam_withBacter_45_60_000004	161
ESS03562@uncultured_archaeon_A07HR67	ALLFam_withBacter_25_60000002	3927		ALLFam_withBacter_30_60000002	1810	ALLFam_withBacter_45_60_000004	161
ESS06237@uncultured_archaeon_A07HB70	ALLFam_withBacter_25_60000002	3927		ALLFam_withBacter_30_60000002	1810	ALLFam_withBacter_45_60_000004	161
ESS11022@uncultured_archaeon_A07HR60	ALLFam_withBacter_25_60000002	3927		ALLFam_withBacter_30_60000002	1810	ALLFam_withBacter_45_60_000004	161
GAD51517@Halarchaeum_acidiphilum_MH1-52-1	ALLFam_withBacter_25_60000002	3927		ALLFam_withBacter_30_60000002	1810	ALLFam_withBacter_45_60_000004	161
PSP34088@Halobacteriales_archaeon_QH_10_67_22	ALLFam_withBacter_25_60000002	3927		ALLFam_withBacter_30_60000002	1810	ALLFam_withBacter_45_60_000004	161
PSP41851@Halobacteriales_archaeon_QH_6_64_20	ALLFam_withBacter_25_60000002	3927		ALLFam_withBacter_30_60000002	1810	ALLFam_withBacter_45_60_000004	161
PSP48705@Halobacteriales_archaeon_QH_7_69_31	ALLFam_withBacter_25_60000002	3927		ALLFam_withBacter_30_60000002	1810	ALLFam_withBacter_45_60_000004	161
PSP49603@Halobacteriales_archaeon_QH_1_68_42	ALLFam_withBacter_25_60000002	3927		ALLFam_withBacter_30_60000002	1810	ALLFam_withBacter_45_60_000004	161
PSP51096@Halobacteriales_archaeon_QH_3_68_24	ALLFam_withBacter_25_60000002	3927		ALLFam_withBacter_30_60000002	1810	ALLFam_withBacter_45_60_000004	161
PSP60778@Halobacteriales_archaeon_QH_8_64_26	ALLFam_withBacter_25_60000002	3927		ALLFam_withBacter_30_60000002	1810	ALLFam_withBacter_45_60_000004	161
PSP61654@Halobacteriales_archaeon_QH_8_67_36	ALLFam_withBacter_25_60000002	3927		ALLFam_withBacter_30_60000002	1810	ALLFam_withBacter_45_60_000004	161
PSP76814@Halobacteriales_archaeon_QS_3_64_16	ALLFam_withBacter_25_60000002	3927		ALLFam_withBacter_30_60000002	1810	ALLFam_withBacter_45_60_000004	161
PSP81429@Halobacteriales_archaeon_QS_1_68_20	ALLFam_withBacter_25_60000002	3927		ALLFam_withBacter_30_60000002	1810	ALLFam_withBacter_45_60_000004	161
PSP85227@Halobacteriales_archaeon_QS_1_68_17	ALLFam_withBacter_25_60000002	3927		ALLFam_withBacter_30_60000002	1810	ALLFam_withBacter_45_60_000004	161
PSP85556@Halobacteriales_archaeon_QS_6_64_34	ALLFam_withBacter_25_60000002	3927		ALLFam_withBacter_30_60000002	1810	ALLFam_withBacter_45_60_000004	161
PSP88131@Halobacteriales_archaeon_QH_8_68_33	ALLFam_withBacter_25_60000002	3927		ALLFam_withBacter_30_60000002	1810	ALLFam_withBacter_45_60_000004	161
PSP88211@Halobacteriales_archaeon_QS_4_69_34	ALLFam_withBacter_25_60000002	3927		ALLFam_withBacter_30_60000002	1810	ALLFam_withBacter_45_60_000004	161
PSP99978@Halobacteriales_archaeon_QS_4_70_19	ALLFam_withBacter_25_60000002	3927		ALLFam_withBacter_30_60000002	1810	ALLFam_withBacter_45_60_000004	161
PSQ00293@Halobacteriales_archaeon_QS_5_70_17	ALLFam_withBacter_25_60000002	3927		ALLFam_withBacter_30_60000002	1810	ALLFam_withBacter_45_60_000004	161
PSQ06619@Halobacteriales_archaeon_QS_4_69_31	ALLFam_withBacter_25_60000002	3927		ALLFam_withBacter_30_60000002	1810	ALLFam_withBacter_45_60_000004	161
PSQ08125@Halobacteriales_archaeon_QS_6_71_20	ALLFam_withBacter_25_60000002	3927		ALLFam_withBacter_30_60000002	1810	ALLFam_withBacter_45_60_000004	161
PSQ15823@Halobacteriales_archaeon_QS_8_69_26	ALLFam_withBacter_25_60000002	3927		ALLFam_withBacter_30_60000002	1810	ALLFam_withBacter_45_60_000004	161
PSQ19778@Halobacteriales_archaeon_QS_9_67_17	ALLFam_withBacter_25_60000002	3927		ALLFam_withBacter_30_60000002	1810	ALLFam_withBacter_45_60_000004	161
PSQ25206@Halobacteriales_archaeon_QS_8_65_32	ALLFam_withBacter_25_60000002	3927		ALLFam_withBacter_30_60000002	1810	ALLFam_withBacter_45_60_000004	161
PSQ27477@Halobacteriales_archaeon_QS_9_68_17	ALLFam_withBacter_25_60000002	3927		ALLFam_withBacter_30_60000002	1810	ALLFam_withBacter_45_60_000004	161
PSQ29793@Halobacteriales_archaeon_SW_10_68_16	ALLFam_withBacter_25_60000002	3927		ALLFam_withBacter_30_60000002	1810	ALLFam_withBacter_45_60_000004	161
PSQ34016@Halobacteriales_archaeon_SW_12_69_24	ALLFam_withBacter_25_60000002	3927		ALLFam_withBacter_30_60000002	1810	ALLFam_withBacter_45_60_000004	161
PSQ36222@Halobacteriales_archaeon_SW_10_66_29	ALLFam_withBacter_25_60000002	3927		ALLFam_withBacter_30_60000002	1810	ALLFam_withBacter_45_60_000004	161
PSQ37013@Halobacteriales_archaeon_QS_9_70_65	ALLFam_withBacter_25_60000002	3927		ALLFam_withBacter_30_60000002	1810	ALLFam_withBacter_45_60_000004	161
PSQ44174@Halobacteriales_archaeon_SW_7_68_16	ALLFam_withBacter_25_60000002	3927		ALLFam_withBacter_30_60000002	1810	ALLFam_withBacter_45_60_000004	161
PSQ53640@Halobacteriales_archaeon_SW_8_65_20	ALLFam_withBacter_25_60000002	3927		ALLFam_withBacter_30_60000002	1810	ALLFam_withBacter_45_60_000004	161
PSQ58806@Halobacteriales_archaeon_SW_7_71_33	ALLFam_withBacter_25_60000002	3927		ALLFam_withBacter_30_60000002	1810	ALLFam_withBacter_45_60_000004	161
PSQ60026@Halobacteriales_archaeon_SW_9_67_25	ALLFam_withBacter_25_60000002	3927		ALLFam_withBacter_30_60000002	1810	ALLFam_withBacter_45_60_000004	161
QAY19938@Halorubrum_ezzemoulense	ALLFam_withBacter_25_60000002	3927		ALLFam_withBacter_30_60000002	1810	ALLFam_withBacter_45_60_000004	161
RDI70366@Halopelagius_longus	ALLFam_withBacter_25_60000002	3927		ALLFam_withBacter_30_60000002	1810	ALLFam_withBacter_45_60_000004	161
RNJ26445@Natronomonas_sp_CBA1133	ALLFam_withBacter_25_60000002	3927		ALLFam_withBacter_30_60000002	1810	ALLFam_withBacter_45_60_000004	161
RYJ13869@Halogeometricum_borinquense	ALLFam_withBacter_25_60000002	3927		ALLFam_withBacter_30_60000002	1810	ALLFam_withBacter_45_60_000004	161
SDX25097@Haloarcula_vallismortis	ALLFam_withBacter_25_60000002	3927		ALLFam_withBacter_30_60000002	1810	ALLFam_withBacter_45_60_000004	161
SDY17308@Halopenitus_persicus	ALLFam_withBacter_25_60000002	3927		ALLFam_withBacter_30_60000002	1810	ALLFam_withBacter_45_60_000004	161
SEW32483@Halopiger_salifodinae	ALLFam_withBacter_25_60000002	3927		ALLFam_withBacter_30_60000002	1810	ALLFam_withBacter_45_60_000004	161
WP_004215811@Natrialba_magadii	ALLFam_withBacter_25_60000002	3927		ALLFam_withBacter_30_60000002	1810	ALLFam_withBacter_45_60_000004	161
WP_005555263@Natronococcus_amylolyticus	ALLFam_withBacter_25_60000002	3927		ALLFam_withBacter_30_60000002	1810	ALLFam_withBacter_45_60_000004	161
WP_006109120@Natrialba_asiatica	ALLFam_withBacter_25_60000002	3927		ALLFam_withBacter_30_60000002	1810	ALLFam_withBacter_45_60_000004	161
WP_006430085@Natrinema_versiforme	ALLFam_withBacter_25_60000002	3927		ALLFam_withBacter_30_60000002	1810	ALLFam_withBacter_45_60_000004	161
WP_006673192@Halobiforma_nitratireducens	ALLFam_withBacter_25_60000002	3927		ALLFam_withBacter_30_60000002	1810	ALLFam_withBacter_45_60_000004	161
WP_006884316@Halosimplex_carlsbadense	ALLFam_withBacter_25_60000002	3927		ALLFam_withBacter_30_60000002	1810	ALLFam_withBacter_45_60_000004	161
WP_007108598@Natrinema_altunense	ALLFam_withBacter_25_60000002	3927		ALLFam_withBacter_30_60000002	1810	ALLFam_withBacter_45_60_000004	161
WP_007693861@Halococcus_hamelinensis	ALLFam_withBacter_25_60000002	3927		ALLFam_withBacter_30_60000002	1810	ALLFam_withBacter_45_60_000004	161
WP_007696948@Halovivax_asiaticus	ALLFam_withBacter_25_60000002	3927		ALLFam_withBacter_30_60000002	1810	ALLFam_withBacter_45_60_000004	161
WP_007740877@Halococcus_thailandensis	ALLFam_withBacter_25_60000002	3927		ALLFam_withBacter_30_60000002	1810	ALLFam_withBacter_45_60_000004	161
WP_007999333@Halorubrum_aidingense	ALLFam_withBacter_25_60000002	3927		ALLFam_withBacter_30_60000002	1810	ALLFam_withBacter_45_60_000004	161
WP_008003647@Halorubrum_lipolyticum	ALLFam_withBacter_25_60000002	3927		ALLFam_withBacter_30_60000002	1810	ALLFam_withBacter_45_60_000004	161
WP_008164414@Natronorubrum_sulfidifaciens	ALLFam_withBacter_25_60000002	3927		ALLFam_withBacter_30_60000002	1810	ALLFam_withBacter_45_60_000004	161
WP_008383563@Halogeometricum_pallidum	ALLFam_withBacter_25_60000002	3927		ALLFam_withBacter_30_60000002	1810	ALLFam_withBacter_45_60_000004	161
WP_008417197@Halalkalicoccus_jeotgali	ALLFam_withBacter_25_60000002	3927		ALLFam_withBacter_30_60000002	1810	ALLFam_withBacter_45_60_000004	161
WP_008895312@Haloterrigena_salina	ALLFam_withBacter_25_60000002	3927		ALLFam_withBacter_30_60000002	1810	ALLFam_withBacter_45_60_000004	161
WP_010902588@Halobacterium_salinarum	ALLFam_withBacter_25_60000002	3927		ALLFam_withBacter_30_60000002	1810	ALLFam_withBacter_45_60_000004	161
WP_011323530@Natronomonas_pharaonis	ALLFam_withBacter_25_60000002	3927		ALLFam_withBacter_30_60000002	1810	ALLFam_withBacter_45_60_000004	161
WP_012795219@Halorhabdus_utahensis	ALLFam_withBacter_25_60000002	3927		ALLFam_withBacter_30_60000002	1810	ALLFam_withBacter_45_60_000004	161
WP_014052066@halophilic_archaeon_DL31	ALLFam_withBacter_25_60000002	3927		ALLFam_withBacter_30_60000002	1810	ALLFam_withBacter_45_60_000004	161
WP_015320950@Natronococcus_occultus	ALLFam_withBacter_25_60000002	3927		ALLFam_withBacter_30_60000002	1810	ALLFam_withBacter_45_60_000004	161
WP_015409619@Natronomonas_moolapensis	ALLFam_withBacter_25_60000002	3927		ALLFam_withBacter_30_60000002	1810	ALLFam_withBacter_45_60_000004	161
WP_018258472@Halomicrobium_katesii	ALLFam_withBacter_25_60000002	3927		ALLFam_withBacter_30_60000002	1810	ALLFam_withBacter_45_60_000004	161
WP_020447752@Salinarchaeum_sp_Harcht-Bsk1	ALLFam_withBacter_25_60000002	3927		ALLFam_withBacter_30_60000002	1810	ALLFam_withBacter_45_60_000004	161
WP_023393694@Candidatus_Halobonum_tyrrellensis	ALLFam_withBacter_25_60000002	3927		ALLFam_withBacter_30_60000002	1810	ALLFam_withBacter_45_60_000004	161
WP_042666622@Haloferax_sp_ATB1	ALLFam_withBacter_25_60000002	3927		ALLFam_withBacter_30_60000002	1810	ALLFam_withBacter_45_60_000004	161
WP_048076626@Halorubrum_sp_AJ67	ALLFam_withBacter_25_60000002	3927		ALLFam_withBacter_30_60000002	1810	ALLFam_withBacter_45_60_000004	161
WP_049900071@Halococcus_agarilyticus	ALLFam_withBacter_25_60000002	3927		ALLFam_withBacter_30_60000002	1810	ALLFam_withBacter_45_60_000004	161
WP_049923270@Halopiger_djelfimassiliensis	ALLFam_withBacter_25_60000002	3927		ALLFam_withBacter_30_60000002	1810	ALLFam_withBacter_45_60_000004	161
WP_049928218@Halopiger_goleimassiliensis	ALLFam_withBacter_25_60000002	3927		ALLFam_withBacter_30_60000002	1810	ALLFam_withBacter_45_60_000004	161
WP_049952693@Halostagnicola_larsenii	ALLFam_withBacter_25_60000002	3927		ALLFam_withBacter_30_60000002	1810	ALLFam_withBacter_45_60_000004	161
WP_049964553@Haloterrigena_jeotgali	ALLFam_withBacter_25_60000002	3927		ALLFam_withBacter_30_60000002	1810	ALLFam_withBacter_45_60_000004	161
WP_049982132@Halorubrum_sp_BV1	ALLFam_withBacter_25_60000002	3927		ALLFam_withBacter_30_60000002	1810	ALLFam_withBacter_45_60_000004	161
WP_049987902@Halobellus_rufus	ALLFam_withBacter_25_60000002	3927		ALLFam_withBacter_30_60000002	1810	ALLFam_withBacter_45_60_000004	161
WP_049992962@Halapricum_salinum	ALLFam_withBacter_25_60000002	3927		ALLFam_withBacter_30_60000002	1810	ALLFam_withBacter_45_60_000004	161
WP_049998869@Halococcus_sediminicola	ALLFam_withBacter_25_60000002	3927		ALLFam_withBacter_30_60000002	1810	ALLFam_withBacter_45_60_000004	161
WP_058366785@Haloparvum_sedimenti	ALLFam_withBacter_25_60000002	3927		ALLFam_withBacter_30_60000002	1810	ALLFam_withBacter_45_60_000004	161
WP_058570675@Haloferax_sp_SB29	ALLFam_withBacter_25_60000002	3927		ALLFam_withBacter_30_60000002	1810	ALLFam_withBacter_45_60_000004	161
WP_058864828@Haloterrigena_turkmenica	ALLFam_withBacter_25_60000002	3927		ALLFam_withBacter_30_60000002	1810	ALLFam_withBacter_45_60_000004	161
WP_058982355@Halobacterium_sp_CBA1132	ALLFam_withBacter_25_60000002	3927		ALLFam_withBacter_30_60000002	1810	ALLFam_withBacter_45_60_000004	161
WP_066138172@Haladaptatus_sp_R4	ALLFam_withBacter_25_60000002	3927		ALLFam_withBacter_30_60000002	1810	ALLFam_withBacter_45_60_000004	161
WP_066382221@Halalkalicoccus_paucihalophilus	ALLFam_withBacter_25_60000002	3927		ALLFam_withBacter_30_60000002	1810	ALLFam_withBacter_45_60_000004	161
WP_069449567@Haladaptatus_sp_W1	ALLFam_withBacter_25_60000002	3927		ALLFam_withBacter_30_60000002	1810	ALLFam_withBacter_45_60_000004	161
WP_073309460@Halobaculum_gomorrense	ALLFam_withBacter_25_60000002	3927		ALLFam_withBacter_30_60000002	1810	ALLFam_withBacter_45_60_000004	161
WP_074795434@Haloferax_larsenii	ALLFam_withBacter_25_60000002	3927		ALLFam_withBacter_30_60000002	1810	ALLFam_withBacter_45_60_000004	161
WP_074874887@Halolamina_pelagica	ALLFam_withBacter_25_60000002	3927		ALLFam_withBacter_30_60000002	1810	ALLFam_withBacter_45_60_000004	161
WP_076145636@Haloterrigena_saccharevitans	ALLFam_withBacter_25_60000002	3927		ALLFam_withBacter_30_60000002	1810	ALLFam_withBacter_45_60_000004	161
WP_076428980@Haladaptatus_litoreus	ALLFam_withBacter_25_60000002	3927		ALLFam_withBacter_30_60000002	1810	ALLFam_withBacter_45_60_000004	161
WP_079233006@Halolamina_sp_CBA1230	ALLFam_withBacter_25_60000002	3927		ALLFam_withBacter_30_60000002	1810	ALLFam_withBacter_45_60_000004	161
WP_082678870@Halobacterium_sp_CBA1132	ALLFam_withBacter_25_60000002	3927		ALLFam_withBacter_30_60000002	1810	ALLFam_withBacter_45_60_000004	161
WP_086889934@Natronolimnobius_aegyptiacus	ALLFam_withBacter_25_60000002	3927		ALLFam_withBacter_30_60000002	1810	ALLFam_withBacter_45_60_000004	161
WP_087714239@Natronolimnobius_baerhuensis	ALLFam_withBacter_25_60000002	3927		ALLFam_withBacter_30_60000002	1810	ALLFam_withBacter_45_60_000004	161
WP_089383778@Halorubrum_vacuolatum	ALLFam_withBacter_25_60000002	3927		ALLFam_withBacter_30_60000002	1810	ALLFam_withBacter_45_60_000004	161
WP_089649702@Halobacterium_hubeiense	ALLFam_withBacter_25_60000002	3927		ALLFam_withBacter_30_60000002	1810	ALLFam_withBacter_45_60_000004	161
WP_089667774@Halobacterium_jilantaiense	ALLFam_withBacter_25_60000002	3927		ALLFam_withBacter_30_60000002	1810	ALLFam_withBacter_45_60_000004	161
WP_089698138@Halogranum_gelatinilyticum	ALLFam_withBacter_25_60000002	3927		ALLFam_withBacter_30_60000002	1810	ALLFam_withBacter_45_60_000004	161
WP_089731585@Haloarchaeobius_iranensis	ALLFam_withBacter_25_60000002	3927		ALLFam_withBacter_30_60000002	1810	ALLFam_withBacter_45_60_000004	161
WP_089766500@Halobellus_clavatus	ALLFam_withBacter_25_60000002	3927		ALLFam_withBacter_30_60000002	1810	ALLFam_withBacter_45_60_000004	161
WP_089787102@Halobiforma_haloterrestris	ALLFam_withBacter_25_60000002	3927		ALLFam_withBacter_30_60000002	1810	ALLFam_withBacter_45_60_000004	161
WP_089817420@Halomicrobium_zhouii	ALLFam_withBacter_25_60000002	3927		ALLFam_withBacter_30_60000002	1810	ALLFam_withBacter_45_60_000004	161
WP_089824800@Halogranum_amylolyticum	ALLFam_withBacter_25_60000002	3927		ALLFam_withBacter_30_60000002	1810	ALLFam_withBacter_45_60_000004	161
WP_089871703@Halogranum_rubrum	ALLFam_withBacter_25_60000002	3927		ALLFam_withBacter_30_60000002	1810	ALLFam_withBacter_45_60_000004	161
WP_089883316@Halogeometricum_limi	ALLFam_withBacter_25_60000002	3927		ALLFam_withBacter_30_60000002	1810	ALLFam_withBacter_45_60_000004	161
WP_090306350@Natronorubrum_texcoconense	ALLFam_withBacter_25_60000002	3927		ALLFam_withBacter_30_60000002	1810	ALLFam_withBacter_45_60_000004	161
WP_090385461@Natronobacterium_texcoconense	ALLFam_withBacter_25_60000002	3927		ALLFam_withBacter_30_60000002	1810	ALLFam_withBacter_45_60_000004	161
WP_090503310@Natronorubrum_sediminis	ALLFam_withBacter_25_60000002	3927		ALLFam_withBacter_30_60000002	1810	ALLFam_withBacter_45_60_000004	161
WP_092631352@Haloplanus_vescus	ALLFam_withBacter_25_60000002	3927		ALLFam_withBacter_30_60000002	1810	ALLFam_withBacter_45_60_000004	161
WP_092662196@Halorientalis_persicus	ALLFam_withBacter_25_60000002	3927		ALLFam_withBacter_30_60000002	1810	ALLFam_withBacter_45_60_000004	161
WP_092701806@Halovenus_aranensis	ALLFam_withBacter_25_60000002	3927		ALLFam_withBacter_30_60000002	1810	ALLFam_withBacter_45_60_000004	161
WP_092815291@Halopenitus_malekzadehii	ALLFam_withBacter_25_60000002	3927		ALLFam_withBacter_30_60000002	1810	ALLFam_withBacter_45_60_000004	161
WP_092903424@Halostagnicola_kamekurae	ALLFam_withBacter_25_60000002	3927		ALLFam_withBacter_30_60000002	1810	ALLFam_withBacter_45_60_000004	161
WP_092933642@Haloterrigena_hispanica	ALLFam_withBacter_25_60000002	3927		ALLFam_withBacter_30_60000002	1810	ALLFam_withBacter_45_60_000004	161
WP_094522347@Halorubrum	ALLFam_withBacter_25_60000002	3927		ALLFam_withBacter_30_60000002	1810	ALLFam_withBacter_45_60_000004	161
WP_094532542@Halorubrum_halodurans	ALLFam_withBacter_25_60000002	3927		ALLFam_withBacter_30_60000002	1810	ALLFam_withBacter_45_60_000004	161
WP_096391335@Halopenitus_persicus	ALLFam_withBacter_25_60000002	3927		ALLFam_withBacter_30_60000002	1810	ALLFam_withBacter_45_60_000004	161
WP_097007619@Natronoarchaeum_philippinense	ALLFam_withBacter_25_60000002	3927		ALLFam_withBacter_30_60000002	1810	ALLFam_withBacter_45_60_000004	161
WP_098727133@Natrinema_sp_CBA1119	ALLFam_withBacter_25_60000002	3927		ALLFam_withBacter_30_60000002	1810	ALLFam_withBacter_45_60_000004	161
WP_101297308@Haloferacaceae_archaeon_SYSU_A9-0	ALLFam_withBacter_25_60000002	3927		ALLFam_withBacter_30_60000002	1810	ALLFam_withBacter_45_60_000004	161
WP_103989976@Halobellus_limi	ALLFam_withBacter_25_60000002	3927		ALLFam_withBacter_30_60000002	1810	ALLFam_withBacter_45_60_000004	161
WP_108381681@Haloarculaceae_archaeon_HArcel1	ALLFam_withBacter_25_60000002	3927		ALLFam_withBacter_30_60000002	1810	ALLFam_withBacter_45_60_000004	161
WP_112078254@Halorubrum_sp_48-1-W	ALLFam_withBacter_25_60000002	3927		ALLFam_withBacter_30_60000002	1810	ALLFam_withBacter_45_60_000004	161
WP_113275925@halophilic_archaeon	ALLFam_withBacter_25_60000002	3927		ALLFam_withBacter_30_60000002	1810	ALLFam_withBacter_45_60_000004	161
WP_114576365@Saliphagus_sp_LR7	ALLFam_withBacter_25_60000002	3927		ALLFam_withBacter_30_60000002	1810	ALLFam_withBacter_45_60_000004	161
WP_114587234@Haloplanus	ALLFam_withBacter_25_60000002	3927		ALLFam_withBacter_30_60000002	1810	ALLFam_withBacter_45_60_000004	161
WP_115795860@Halorussus_rarus	ALLFam_withBacter_25_60000002	3927		ALLFam_withBacter_30_60000002	1810	ALLFam_withBacter_45_60_000004	161
WP_115862969@Halorussus_sp_HD8-51	ALLFam_withBacter_25_60000002	3927		ALLFam_withBacter_30_60000002	1810	ALLFam_withBacter_45_60_000004	161
WP_117364210@Natronolimnobius	ALLFam_withBacter_25_60000002	3927		ALLFam_withBacter_30_60000002	1810	ALLFam_withBacter_45_60_000004	161
WP_117591049@Haloprofundus_sp_NK23	ALLFam_withBacter_25_60000002	3927		ALLFam_withBacter_30_60000002	1810	ALLFam_withBacter_45_60_000004	161
WP_120083574@Halonotius_pteroides	ALLFam_withBacter_25_60000002	3927		ALLFam_withBacter_30_60000002	1810	ALLFam_withBacter_45_60_000004	161
WP_120242664@Halopiger_aswanensis	ALLFam_withBacter_25_60000002	3927		ALLFam_withBacter_30_60000002	1810	ALLFam_withBacter_45_60_000004	161
WP_121559567@Halobellus_sp_Atlit-31R	ALLFam_withBacter_25_60000002	3927		ALLFam_withBacter_30_60000002	1810	ALLFam_withBacter_45_60_000004	161
WP_121570365@Halobellus_sp_Atlit-38R	ALLFam_withBacter_25_60000002	3927		ALLFam_withBacter_30_60000002	1810	ALLFam_withBacter_45_60_000004	161
WP_121742963@Halobacteriaceae_archaeon_SHR37	ALLFam_withBacter_25_60000002	3927		ALLFam_withBacter_30_60000002	1810	ALLFam_withBacter_45_60_000004	161
WP_121823516@Halostella_salina	ALLFam_withBacter_25_60000002	3927		ALLFam_withBacter_30_60000002	1810	ALLFam_withBacter_45_60_000004	161
WP_122088378@Halalkalicoccus_sp_GSM28	ALLFam_withBacter_25_60000002	3927		ALLFam_withBacter_30_60000002	1810	ALLFam_withBacter_45_60_000004	161
WP_122104691@Halobellus_sp_ZY21	ALLFam_withBacter_25_60000002	3927		ALLFam_withBacter_30_60000002	1810	ALLFam_withBacter_45_60_000004	161
WP_123076196@Halarchaeum_sp_CBA1220	ALLFam_withBacter_25_60000002	3927		ALLFam_withBacter_30_60000002	1810	ALLFam_withBacter_45_60_000004	161
WP_123534355@Halosimplex_sp_YPL4	ALLFam_withBacter_25_60000002	3927		ALLFam_withBacter_30_60000002	1810	ALLFam_withBacter_45_60_000004	161
WP_124177880@Natrarchaeobius_halalkaliphilus	ALLFam_withBacter_25_60000002	3927		ALLFam_withBacter_30_60000002	1810	ALLFam_withBacter_45_60_000004	161
WP_124192966@Natrarchaeobius_chitinivorans	ALLFam_withBacter_25_60000002	3927		ALLFam_withBacter_30_60000002	1810	ALLFam_withBacter_45_60_000004	161
WP_124194125@Natrarchaeobius_chitinivorans	ALLFam_withBacter_25_60000002	3927		ALLFam_withBacter_30_60000002	1810	ALLFam_withBacter_45_60_000004	161
WP_124956584@Halomarina_oriensis	ALLFam_withBacter_25_60000002	3927		ALLFam_withBacter_30_60000002	1810	ALLFam_withBacter_45_60_000004	161
WP_127117383@Halorubrum_sp_PV6	ALLFam_withBacter_25_60000002	3927		ALLFam_withBacter_30_60000002	1810	ALLFam_withBacter_45_60_000004	161
WP_128223371@Halobacteriaceae_bacterium_SHR40	ALLFam_withBacter_25_60000002	3927		ALLFam_withBacter_30_60000002	1810	ALLFam_withBacter_45_60_000004	161
WP_128478226@Halorussus_sp_RC-68	ALLFam_withBacter_25_60000002	3927		ALLFam_withBacter_30_60000002	1810	ALLFam_withBacter_45_60_000004	161
WP_129115873@Haloferacaceae_archaeon_SYSU_A00711	ALLFam_withBacter_25_60000002	3927		ALLFam_withBacter_30_60000002	1810	ALLFam_withBacter_45_60_000004	161
ADM28087@Ignisphaera_aggregans_DSM_17230	ALLFam_withBacter_25_60000002	3927		ALLFam_withBacter_30_60000002	1810	ALLFam_withBacter_45_60_000006	53
AFH43231@Fervidicoccus_fontis_Kam940	ALLFam_withBacter_25_60000002	3927		ALLFam_withBacter_30_60000002	1810	ALLFam_withBacter_45_60_000006	53
AKV83581@Metallosphaera_sedula	ALLFam_withBacter_25_60000002	3927		ALLFam_withBacter_30_60000002	1810	ALLFam_withBacter_45_60_000006	53
ALU31065@Sulfolobus_acidocaldarius	ALLFam_withBacter_25_60000002	3927		ALLFam_withBacter_30_60000002	1810	ALLFam_withBacter_45_60_000006	53
AOL17651@Sulfolobus_sp_A20	ALLFam_withBacter_25_60000002	3927		ALLFam_withBacter_30_60000002	1810	ALLFam_withBacter_45_60_000006	53
ARM76452@Acidianus_manzaensis	ALLFam_withBacter_25_60000002	3927		ALLFam_withBacter_30_60000002	1810	ALLFam_withBacter_45_60_000006	53
AZF83866@Saccharolobus_solfataricus	ALLFam_withBacter_25_60000002	3927		ALLFam_withBacter_30_60000002	1810	ALLFam_withBacter_45_60_000006	53
EHP68309@Metallosphaera_yellowstonensis_MK1	ALLFam_withBacter_25_60000002	3927		ALLFam_withBacter_30_60000002	1810	ALLFam_withBacter_45_60_000006	53
ESQ22177@uncultured_Acidilobus_sp_MG	ALLFam_withBacter_25_60000002	3927		ALLFam_withBacter_30_60000002	1810	ALLFam_withBacter_45_60_000006	53
GBF09078@Aeropyrum_pernix	ALLFam_withBacter_25_60000002	3927		ALLFam_withBacter_30_60000002	1810	ALLFam_withBacter_45_60_000006	53
KJR78402@Candidatus_Aramenus_sulfurataquae	ALLFam_withBacter_25_60000002	3927		ALLFam_withBacter_30_60000002	1810	ALLFam_withBacter_45_60_000006	53
OWJ54180@Pyrodictium_delaneyi	ALLFam_withBacter_25_60000002	3927		ALLFam_withBacter_30_60000002	1810	ALLFam_withBacter_45_60_000006	53
OYT40900@Desulfurococcales_archaeon_ex4484_58	ALLFam_withBacter_25_60000002	3927		ALLFam_withBacter_30_60000002	1810	ALLFam_withBacter_45_60_000006	53
OYT50845@Desulfurococcales_archaeon_ex4484_204	ALLFam_withBacter_25_60000002	3927		ALLFam_withBacter_30_60000002	1810	ALLFam_withBacter_45_60_000006	53
PMB79280@Candidatus_Korarchaeota_archaeon	ALLFam_withBacter_25_60000002	3927		ALLFam_withBacter_30_60000002	1810	ALLFam_withBacter_45_60_000006	53
PMP89266@Caldisphaera_sp_	ALLFam_withBacter_25_60000002	3927		ALLFam_withBacter_30_60000002	1810	ALLFam_withBacter_45_60_000006	53
PMP92154@Caldisphaera_sp_	ALLFam_withBacter_25_60000002	3927		ALLFam_withBacter_30_60000002	1810	ALLFam_withBacter_45_60_000006	53
PNV81346@Fervidicoccus_sp_	ALLFam_withBacter_25_60000002	3927		ALLFam_withBacter_30_60000002	1810	ALLFam_withBacter_45_60_000006	53
PUA33463@Zestosphaera_tikiterensis	ALLFam_withBacter_25_60000002	3927		ALLFam_withBacter_30_60000002	1810	ALLFam_withBacter_45_60_000006	53
PVU68190@Sulfolobus_sp_SCGC_AB-777_G05	ALLFam_withBacter_25_60000002	3927		ALLFam_withBacter_30_60000002	1810	ALLFam_withBacter_45_60_000006	53
PVU73721@Sulfolobales_archaeon_SCGC_AB-777_J03	ALLFam_withBacter_25_60000002	3927		ALLFam_withBacter_30_60000002	1810	ALLFam_withBacter_45_60_000006	53
PVU76864@Acidianus_hospitalis	ALLFam_withBacter_25_60000002	3927		ALLFam_withBacter_30_60000002	1810	ALLFam_withBacter_45_60_000006	53
PWV37481@Desulfurococcaceae_archaeon	ALLFam_withBacter_25_60000002	3927		ALLFam_withBacter_30_60000002	1810	ALLFam_withBacter_45_60_000006	53
RLG72046@Thermoprotei_archaeon	ALLFam_withBacter_25_60000002	3927		ALLFam_withBacter_30_60000002	1810	ALLFam_withBacter_45_60_000006	53
RLG77182@Thermoprotei_archaeon	ALLFam_withBacter_25_60000002	3927		ALLFam_withBacter_30_60000002	1810	ALLFam_withBacter_45_60_000006	53
RLG77876@Thermoprotei_archaeon	ALLFam_withBacter_25_60000002	3927		ALLFam_withBacter_30_60000002	1810	ALLFam_withBacter_45_60_000006	53
RLG80343@Thermoprotei_archaeon	ALLFam_withBacter_25_60000002	3927		ALLFam_withBacter_30_60000002	1810	ALLFam_withBacter_45_60_000006	53
RLG81011@Thermoprotei_archaeon	ALLFam_withBacter_25_60000002	3927		ALLFam_withBacter_30_60000002	1810	ALLFam_withBacter_45_60_000006	53
RLG83029@Thermoprotei_archaeon	ALLFam_withBacter_25_60000002	3927		ALLFam_withBacter_30_60000002	1810	ALLFam_withBacter_45_60_000006	53
RLG88715@Thermoprotei_archaeon	ALLFam_withBacter_25_60000002	3927		ALLFam_withBacter_30_60000002	1810	ALLFam_withBacter_45_60_000006	53
RUM47504@Hyperthermus_sp_	ALLFam_withBacter_25_60000002	3927		ALLFam_withBacter_30_60000002	1810	ALLFam_withBacter_45_60_000006	53
WP_010979438@Sulfurisphaera_tokodaii	ALLFam_withBacter_25_60000002	3927		ALLFam_withBacter_30_60000002	1810	ALLFam_withBacter_45_60_000006	53
WP_011822685@Hyperthermus_butylicus	ALLFam_withBacter_25_60000002	3927		ALLFam_withBacter_30_60000002	1810	ALLFam_withBacter_45_60_000006	53
WP_013128946@Thermosphaera_aggregans	ALLFam_withBacter_25_60000002	3927		ALLFam_withBacter_30_60000002	1810	ALLFam_withBacter_45_60_000006	53
WP_013143600@Staphylothermus_hellenicus	ALLFam_withBacter_25_60000002	3927		ALLFam_withBacter_30_60000002	1810	ALLFam_withBacter_45_60_000006	53
WP_013267224@Acidilobus_saccharovorans	ALLFam_withBacter_25_60000002	3927		ALLFam_withBacter_30_60000002	1810	ALLFam_withBacter_45_60_000006	53
WP_013561615@Desulfurococcus_mucosus	ALLFam_withBacter_25_60000002	3927		ALLFam_withBacter_30_60000002	1810	ALLFam_withBacter_45_60_000006	53
WP_013737213@Metallosphaera_cuprina	ALLFam_withBacter_25_60000002	3927		ALLFam_withBacter_30_60000002	1810	ALLFam_withBacter_45_60_000006	53
WP_014027445@Pyrolobus_fumarii	ALLFam_withBacter_25_60000002	3927		ALLFam_withBacter_30_60000002	1810	ALLFam_withBacter_45_60_000006	53
WP_014737254@Thermogladius_calderae	ALLFam_withBacter_25_60000002	3927		ALLFam_withBacter_30_60000002	1810	ALLFam_withBacter_45_60_000006	53
WP_015232027@Caldisphaera_lagunensis	ALLFam_withBacter_25_60000002	3927		ALLFam_withBacter_30_60000002	1810	ALLFam_withBacter_45_60_000006	53
WP_048058883@Desulfurococcus_amylolyticus	ALLFam_withBacter_25_60000002	3927		ALLFam_withBacter_30_60000002	1810	ALLFam_withBacter_45_60_000006	53
WP_048099409@Candidatus_Acidianus_copahuensis	ALLFam_withBacter_25_60000002	3927		ALLFam_withBacter_30_60000002	1810	ALLFam_withBacter_45_60_000006	53
WP_054837760@Sulfolobus_metallicus	ALLFam_withBacter_25_60000002	3927		ALLFam_withBacter_30_60000002	1810	ALLFam_withBacter_45_60_000006	53
WP_054845606@Sulfolobus_sp_JCM_16833	ALLFam_withBacter_25_60000002	3927		ALLFam_withBacter_30_60000002	1810	ALLFam_withBacter_45_60_000006	53
WP_082398220@Aeropyrum_camini	ALLFam_withBacter_25_60000002	3927		ALLFam_withBacter_30_60000002	1810	ALLFam_withBacter_45_60_000006	53
WP_083494432@Pyrodictium_occultum	ALLFam_withBacter_25_60000002	3927		ALLFam_withBacter_30_60000002	1810	ALLFam_withBacter_45_60_000006	53
WP_083495115@Ignicoccus_islandicus	ALLFam_withBacter_25_60000002	3927		ALLFam_withBacter_30_60000002	1810	ALLFam_withBacter_45_60_000006	53
WP_110270764@Acidianus_brierleyi	ALLFam_withBacter_25_60000002	3927		ALLFam_withBacter_30_60000002	1810	ALLFam_withBacter_45_60_000006	53
WP_110369494@Metallosphaera_hakonensis	ALLFam_withBacter_25_60000002	3927		ALLFam_withBacter_30_60000002	1810	ALLFam_withBacter_45_60_000006	53
WP_110380576@Acidianus_sulfidivorans	ALLFam_withBacter_25_60000002	3927		ALLFam_withBacter_30_60000002	1810	ALLFam_withBacter_45_60_000006	53
WP_117354977@Acidilobus_sp_7A	ALLFam_withBacter_25_60000002	3927		ALLFam_withBacter_30_60000002	1810	ALLFam_withBacter_45_60_000006	53
WP_126449817@Sulfodiicoccus_acidiphilus	ALLFam_withBacter_25_60000002	3927		ALLFam_withBacter_30_60000002	1810	ALLFam_withBacter_45_60_000006	53
AKB32696@Methanosarcina_siciliae_HI350	ALLFam_withBacter_25_60000002	3927		ALLFam_withBacter_30_60000002	1810	ALLFam_withBacter_45_60_000007	25
KUK60616@Methanoculleus_marisnigri	ALLFam_withBacter_25_60000002	3927		ALLFam_withBacter_30_60000002	1810	ALLFam_withBacter_45_60_000007	25
KXS43907@Methanolobus_sp_T82-4	ALLFam_withBacter_25_60000002	3927		ALLFam_withBacter_30_60000002	1810	ALLFam_withBacter_45_60_000007	25
PKL62358@Methanomicrobiales_archaeon_HGW-Methanomicrobiales-2	ALLFam_withBacter_25_60000002	3927		ALLFam_withBacter_30_60000002	1810	ALLFam_withBacter_45_60_000007	25
RNI10919@Methanohalophilus_halophilus	ALLFam_withBacter_25_60000002	3927		ALLFam_withBacter_30_60000002	1810	ALLFam_withBacter_45_60_000007	25
RQD82027@Methanosalsum_natronophilum	ALLFam_withBacter_25_60000002	3927		ALLFam_withBacter_30_60000002	1810	ALLFam_withBacter_45_60_000007	25
RQD84884@Methanocalculus_sp_MSAO_Arc2	ALLFam_withBacter_25_60000002	3927		ALLFam_withBacter_30_60000002	1810	ALLFam_withBacter_45_60_000007	25
SDG34530@Methanolobus_vulcani	ALLFam_withBacter_25_60000002	3927		ALLFam_withBacter_30_60000002	1810	ALLFam_withBacter_45_60_000007	25
WP_004038551@Methanofollis_liminatans	ALLFam_withBacter_25_60000002	3927		ALLFam_withBacter_30_60000002	1810	ALLFam_withBacter_45_60_000007	25
WP_007315635@Methanolinea_tarda	ALLFam_withBacter_25_60000002	3927		ALLFam_withBacter_30_60000002	1810	ALLFam_withBacter_45_60_000007	25
WP_011032106@Methanosarcina_mazei	ALLFam_withBacter_25_60000002	3927		ALLFam_withBacter_30_60000002	1810	ALLFam_withBacter_45_60_000007	25
WP_011500309@Methanococcoides_burtonii	ALLFam_withBacter_25_60000002	3927		ALLFam_withBacter_30_60000002	1810	ALLFam_withBacter_45_60_000007	25
WP_014867122@Methanoculleus_bourgensis	ALLFam_withBacter_25_60000002	3927		ALLFam_withBacter_30_60000002	1810	ALLFam_withBacter_45_60_000007	25
WP_023844462@Methanolobus_tindarius	ALLFam_withBacter_25_60000002	3927		ALLFam_withBacter_30_60000002	1810	ALLFam_withBacter_45_60_000007	25
WP_048041769@Methanosarcina_mazei	ALLFam_withBacter_25_60000002	3927		ALLFam_withBacter_30_60000002	1810	ALLFam_withBacter_45_60_000007	25
WP_048048181@Methanosarcina_mazei	ALLFam_withBacter_25_60000002	3927		ALLFam_withBacter_30_60000002	1810	ALLFam_withBacter_45_60_000007	25
WP_048089130@Candidatus_Methanoperedens_nitroreducens	ALLFam_withBacter_25_60000002	3927		ALLFam_withBacter_30_60000002	1810	ALLFam_withBacter_45_60_000007	25
WP_048138519@Methanosarcina_horonobensis	ALLFam_withBacter_25_60000002	3927		ALLFam_withBacter_30_60000002	1810	ALLFam_withBacter_45_60_000007	25
WP_048152671@Methanolacinia_paynteri	ALLFam_withBacter_25_60000002	3927		ALLFam_withBacter_30_60000002	1810	ALLFam_withBacter_45_60_000007	25
WP_048153064@Methanolacinia_paynteri	ALLFam_withBacter_25_60000002	3927		ALLFam_withBacter_30_60000002	1810	ALLFam_withBacter_45_60_000007	25
WP_048155745@Methanosarcina_sp_Kolksee	ALLFam_withBacter_25_60000002	3927		ALLFam_withBacter_30_60000002	1810	ALLFam_withBacter_45_60_000007	25
WP_048204718@Methanococcoides_methylutens	ALLFam_withBacter_25_60000002	3927		ALLFam_withBacter_30_60000002	1810	ALLFam_withBacter_45_60_000007	25
WP_097300975@Candidatus_Methanoperedens_sp_BLZ2	ALLFam_withBacter_25_60000002	3927		ALLFam_withBacter_30_60000002	1810	ALLFam_withBacter_45_60_000007	25
WP_116483989@Candidatus_Methanoperedenaceae_archaeon	ALLFam_withBacter_25_60000002	3927		ALLFam_withBacter_30_60000002	1810	ALLFam_withBacter_45_60_000007	25
WP_128693771@Methanoculleus_taiwanensis	ALLFam_withBacter_25_60000002	3927		ALLFam_withBacter_30_60000002	1810	ALLFam_withBacter_45_60_000007	25
ACR41366@Sulfolobus_islandicus_M_16_4	ALLFam_withBacter_25_60000002	3927		ALLFam_withBacter_30_60000002	1810	ALLFam_withBacter_45_60_000008	22
ACX91805@Saccharolobus_solfataricus_98_2	ALLFam_withBacter_25_60000002	3927		ALLFam_withBacter_30_60000002	1810	ALLFam_withBacter_45_60_000008	22
ALU31775@Sulfolobus_acidocaldarius	ALLFam_withBacter_25_60000002	3927		ALLFam_withBacter_30_60000002	1810	ALLFam_withBacter_45_60_000008	22
ARM76103@Acidianus_manzaensis	ALLFam_withBacter_25_60000002	3927		ALLFam_withBacter_30_60000002	1810	ALLFam_withBacter_45_60_000008	22
BAB65221@Sulfurisphaera_tokodaii_str_7	ALLFam_withBacter_25_60000002	3927		ALLFam_withBacter_30_60000002	1810	ALLFam_withBacter_45_60_000008	22
PVU69817@Sulfolobus_sp_SCGC_AB-777_L09	ALLFam_withBacter_25_60000002	3927		ALLFam_withBacter_30_60000002	1810	ALLFam_withBacter_45_60_000008	22
PVU75805@Sulfolobus_sp_SCGC_AB-777_G06	ALLFam_withBacter_25_60000002	3927		ALLFam_withBacter_30_60000002	1810	ALLFam_withBacter_45_60_000008	22
PVU76242@Sulfolobus_islandicus	ALLFam_withBacter_25_60000002	3927		ALLFam_withBacter_30_60000002	1810	ALLFam_withBacter_45_60_000008	22
WP_010978269@Sulfurisphaera_tokodaii	ALLFam_withBacter_25_60000002	3927		ALLFam_withBacter_30_60000002	1810	ALLFam_withBacter_45_60_000008	22
WP_010980582@Sulfurisphaera_tokodaii	ALLFam_withBacter_25_60000002	3927		ALLFam_withBacter_30_60000002	1810	ALLFam_withBacter_45_60_000008	22
WP_011225217@Sulfolobus_islandicus	ALLFam_withBacter_25_60000002	3927		ALLFam_withBacter_30_60000002	1810	ALLFam_withBacter_45_60_000008	22
WP_012386998@Sulfolobus_islandicus	ALLFam_withBacter_25_60000002	3927		ALLFam_withBacter_30_60000002	1810	ALLFam_withBacter_45_60_000008	22
WP_012710641@Sulfolobus_islandicus	ALLFam_withBacter_25_60000002	3927		ALLFam_withBacter_30_60000002	1810	ALLFam_withBacter_45_60_000008	22
WP_012718828@Sulfolobus_islandicus	ALLFam_withBacter_25_60000002	3927		ALLFam_withBacter_30_60000002	1810	ALLFam_withBacter_45_60_000008	22
WP_013776353@Acidianus_hospitalis	ALLFam_withBacter_25_60000002	3927		ALLFam_withBacter_30_60000002	1810	ALLFam_withBacter_45_60_000008	22
WP_014513952@Sulfolobus_islandicus	ALLFam_withBacter_25_60000002	3927		ALLFam_withBacter_30_60000002	1810	ALLFam_withBacter_45_60_000008	22
WP_016730840@Sulfolobus_islandicus	ALLFam_withBacter_25_60000002	3927		ALLFam_withBacter_30_60000002	1810	ALLFam_withBacter_45_60_000008	22
WP_052846951@Sulfurisphaera_tokodaii	ALLFam_withBacter_25_60000002	3927		ALLFam_withBacter_30_60000002	1810	ALLFam_withBacter_45_60_000008	22
WP_054846806@Sulfolobus_sp_JCM_16833	ALLFam_withBacter_25_60000002	3927		ALLFam_withBacter_30_60000002	1810	ALLFam_withBacter_45_60_000008	22
WP_062088665@Sulfolobus_acidocaldarius	ALLFam_withBacter_25_60000002	3927		ALLFam_withBacter_30_60000002	1810	ALLFam_withBacter_45_60_000008	22
WP_080512783@Metallosphaera_sedula	ALLFam_withBacter_25_60000002	3927		ALLFam_withBacter_30_60000002	1810	ALLFam_withBacter_45_60_000008	22
WP_110270345@Acidianus_brierleyi	ALLFam_withBacter_25_60000002	3927		ALLFam_withBacter_30_60000002	1810	ALLFam_withBacter_45_60_000008	22
CDF28643@Methanobrevibacter_smithii_CAG:186	ALLFam_withBacter_25_60000002	3927		ALLFam_withBacter_30_60000002	1810	ALLFam_withBacter_45_60_000016	5
WP_058739201@Methanobrevibacter_millerae	ALLFam_withBacter_25_60000002	3927		ALLFam_withBacter_30_60000002	1810	ALLFam_withBacter_45_60_000016	5
WP_063720392@Methanobrevibacter_oralis	ALLFam_withBacter_25_60000002	3927		ALLFam_withBacter_30_60000002	1810	ALLFam_withBacter_45_60_000016	5
WP_067042205@Methanobrevibacter_sp_YE315	ALLFam_withBacter_25_60000002	3927		ALLFam_withBacter_30_60000002	1810	ALLFam_withBacter_45_60_000016	5
WP_116591035@Methanobrevibacter_thaueri	ALLFam_withBacter_25_60000002	3927		ALLFam_withBacter_30_60000002	1810	ALLFam_withBacter_45_60_000016	5
AAM05099@Methanosarcina_acetivorans_C2A	ALLFam_withBacter_25_60000002	3927		ALLFam_withBacter_30_60000002	1810	ALLFam_withBacter_45_60_000018	13
AAM05234@Methanosarcina_acetivorans_C2A	ALLFam_withBacter_25_60000002	3927		ALLFam_withBacter_30_60000002	1810	ALLFam_withBacter_45_60_000018	13
KKH90480@Methanosarcina_mazei	ALLFam_withBacter_25_60000002	3927		ALLFam_withBacter_30_60000002	1810	ALLFam_withBacter_45_60_000018	13
WP_048040591@Methanosarcina_mazei	ALLFam_withBacter_25_60000002	3927		ALLFam_withBacter_30_60000002	1810	ALLFam_withBacter_45_60_000018	13
WP_048042169@Methanosarcina_mazei	ALLFam_withBacter_25_60000002	3927		ALLFam_withBacter_30_60000002	1810	ALLFam_withBacter_45_60_000018	13
WP_048046123@Methanosarcina_mazei	ALLFam_withBacter_25_60000002	3927		ALLFam_withBacter_30_60000002	1810	ALLFam_withBacter_45_60_000018	13
WP_048118418@Methanosarcina_vacuolata	ALLFam_withBacter_25_60000002	3927		ALLFam_withBacter_30_60000002	1810	ALLFam_withBacter_45_60_000018	13
WP_048122120@Methanosarcina_vacuolata	ALLFam_withBacter_25_60000002	3927		ALLFam_withBacter_30_60000002	1810	ALLFam_withBacter_45_60_000018	13
WP_048127557@Methanosarcina_lacustris	ALLFam_withBacter_25_60000002	3927		ALLFam_withBacter_30_60000002	1810	ALLFam_withBacter_45_60_000018	13
WP_052722738@Methanosarcina_sp_WWM596	ALLFam_withBacter_25_60000002	3927		ALLFam_withBacter_30_60000002	1810	ALLFam_withBacter_45_60_000018	13
WP_052725331@Methanosarcina_sp_Kolksee	ALLFam_withBacter_25_60000002	3927		ALLFam_withBacter_30_60000002	1810	ALLFam_withBacter_45_60_000018	13
WP_080943199@Methanosarcina_mazei	ALLFam_withBacter_25_60000002	3927		ALLFam_withBacter_30_60000002	1810	ALLFam_withBacter_45_60_000018	13
WP_082091118@Methanosarcina_sp_Kolksee	ALLFam_withBacter_25_60000002	3927		ALLFam_withBacter_30_60000002	1810	ALLFam_withBacter_45_60_000018	13
WP_012066434@Methanococcus_vannielii	ALLFam_withBacter_25_60000002	3927		ALLFam_withBacter_30_60000002	1810	ALLFam_withBacter_45_60_000020	5
WP_012193245@Methanococcus_maripaludis	ALLFam_withBacter_25_60000002	3927		ALLFam_withBacter_30_60000002	1810	ALLFam_withBacter_45_60_000020	5
WP_012980716@Methanocaldococcus_sp_FS406-22	ALLFam_withBacter_25_60000002	3927		ALLFam_withBacter_30_60000002	1810	ALLFam_withBacter_45_60_000020	5
WP_013179454@Methanococcus_voltae	ALLFam_withBacter_25_60000002	3927		ALLFam_withBacter_30_60000002	1810	ALLFam_withBacter_45_60_000020	5
WP_018154504@Methanothermococcus_thermolithotrophicus	ALLFam_withBacter_25_60000002	3927		ALLFam_withBacter_30_60000002	1810	ALLFam_withBacter_45_60_000020	5
APX98751@Haloterrigena_daqingensis	ALLFam_withBacter_25_60000002	3927		ALLFam_withBacter_30_60000002	1810	ALLFam_withBacter_45_60_000021	28
OYR76139@Halorubrum_sp_E3	ALLFam_withBacter_25_60000002	3927		ALLFam_withBacter_30_60000002	1810	ALLFam_withBacter_45_60_000021	28
OYR81497@Halorubrum_sp_E3	ALLFam_withBacter_25_60000002	3927		ALLFam_withBacter_30_60000002	1810	ALLFam_withBacter_45_60_000021	28
PSQ54648@Halobacteriales_archaeon_SW_8_68_21	ALLFam_withBacter_25_60000002	3927		ALLFam_withBacter_30_60000002	1810	ALLFam_withBacter_45_60_000021	28
SDX21862@Haloarcula_vallismortis	ALLFam_withBacter_25_60000002	3927		ALLFam_withBacter_30_60000002	1810	ALLFam_withBacter_45_60_000021	28
SEP12842@Halogranum_amylolyticum	ALLFam_withBacter_25_60000002	3927		ALLFam_withBacter_30_60000002	1810	ALLFam_withBacter_45_60_000021	28
WP_020221702@Halarchaeum_acidiphilum	ALLFam_withBacter_25_60000002	3927		ALLFam_withBacter_30_60000002	1810	ALLFam_withBacter_45_60_000021	28
WP_049972490@Haladaptatus_cibarius	ALLFam_withBacter_25_60000002	3927		ALLFam_withBacter_30_60000002	1810	ALLFam_withBacter_45_60_000021	28
WP_049979354@Halolamina_rubra	ALLFam_withBacter_25_60000002	3927		ALLFam_withBacter_30_60000002	1810	ALLFam_withBacter_45_60_000021	28
WP_049986992@Halobellus_rufus	ALLFam_withBacter_25_60000002	3927		ALLFam_withBacter_30_60000002	1810	ALLFam_withBacter_45_60_000021	28
WP_053773143@Halorubrum_tropicale	ALLFam_withBacter_25_60000002	3927		ALLFam_withBacter_30_60000002	1810	ALLFam_withBacter_45_60_000021	28
WP_079232213@Halolamina_sp_CBA1230	ALLFam_withBacter_25_60000002	3927		ALLFam_withBacter_30_60000002	1810	ALLFam_withBacter_45_60_000021	28
WP_079977661@Halococcus_sediminicola	ALLFam_withBacter_25_60000002	3927		ALLFam_withBacter_30_60000002	1810	ALLFam_withBacter_45_60_000021	28
WP_079990833@Haloarcula_sp_CBA1127	ALLFam_withBacter_25_60000002	3927		ALLFam_withBacter_30_60000002	1810	ALLFam_withBacter_45_60_000021	28
WP_081461325@Halalkalicoccus_jeotgali	ALLFam_withBacter_25_60000002	3927		ALLFam_withBacter_30_60000002	1810	ALLFam_withBacter_45_60_000021	28
WP_082146810@Halostagnicola_sp_A56	ALLFam_withBacter_25_60000002	3927		ALLFam_withBacter_30_60000002	1810	ALLFam_withBacter_45_60_000021	28
WP_089769036@Halobellus_clavatus	ALLFam_withBacter_25_60000002	3927		ALLFam_withBacter_30_60000002	1810	ALLFam_withBacter_45_60_000021	28
WP_089827819@Halogranum_amylolyticum	ALLFam_withBacter_25_60000002	3927		ALLFam_withBacter_30_60000002	1810	ALLFam_withBacter_45_60_000021	28
WP_092686683@Halorientalis_regularis	ALLFam_withBacter_25_60000002	3927		ALLFam_withBacter_30_60000002	1810	ALLFam_withBacter_45_60_000021	28
WP_094520853@Halorubrum_ezzemoulense	ALLFam_withBacter_25_60000002	3927		ALLFam_withBacter_30_60000002	1810	ALLFam_withBacter_45_60_000021	28
WP_094592616@Halorubrum_ezzemoulense	ALLFam_withBacter_25_60000002	3927		ALLFam_withBacter_30_60000002	1810	ALLFam_withBacter_45_60_000021	28
WP_097379249@Natrinema_ejinorense	ALLFam_withBacter_25_60000002	3927		ALLFam_withBacter_30_60000002	1810	ALLFam_withBacter_45_60_000021	28
WP_098727857@Natrinema_sp_CBA1119	ALLFam_withBacter_25_60000002	3927		ALLFam_withBacter_30_60000002	1810	ALLFam_withBacter_45_60_000021	28
WP_115821612@Haloferax_sp_Atlit-6N	ALLFam_withBacter_25_60000002	3927		ALLFam_withBacter_30_60000002	1810	ALLFam_withBacter_45_60_000021	28
WP_121571147@Halobellus_sp_Atlit-38R	ALLFam_withBacter_25_60000002	3927		ALLFam_withBacter_30_60000002	1810	ALLFam_withBacter_45_60_000021	28
WP_124193266@Natrarchaeobius_chitinivorans	ALLFam_withBacter_25_60000002	3927		ALLFam_withBacter_30_60000002	1810	ALLFam_withBacter_45_60_000021	28
YP_008059154@Halovirus_HCTV-5	ALLFam_withBacter_25_60000002	3927		ALLFam_withBacter_30_60000002	1810	ALLFam_withBacter_45_60_000021	28
YP_008126578@Halorubrum_phage_CGphi46	ALLFam_withBacter_25_60000002	3927		ALLFam_withBacter_30_60000002	1810	ALLFam_withBacter_45_60_000021	28
BAP60604@Methanococcus_maripaludis_KA1	ALLFam_withBacter_25_60000002	3927		ALLFam_withBacter_30_60000002	1810	ALLFam_withBacter_45_60_000022	27
BAP62925@Methanococcus_maripaludis_OS7	ALLFam_withBacter_25_60000002	3927		ALLFam_withBacter_30_60000002	1810	ALLFam_withBacter_45_60_000022	27
WP_010869866@Methanocaldococcus_jannaschii	ALLFam_withBacter_25_60000002	3927		ALLFam_withBacter_30_60000002	1810	ALLFam_withBacter_45_60_000022	27
WP_011170416@Methanococcus_maripaludis	ALLFam_withBacter_25_60000002	3927		ALLFam_withBacter_30_60000002	1810	ALLFam_withBacter_45_60_000022	27
WP_011170687@Methanococcus_maripaludis	ALLFam_withBacter_25_60000002	3927		ALLFam_withBacter_30_60000002	1810	ALLFam_withBacter_45_60_000022	27
WP_011868399@Methanococcus_maripaludis	ALLFam_withBacter_25_60000002	3927		ALLFam_withBacter_30_60000002	1810	ALLFam_withBacter_45_60_000022	27
WP_011868400@Methanococcus_maripaludis	ALLFam_withBacter_25_60000002	3927		ALLFam_withBacter_30_60000002	1810	ALLFam_withBacter_45_60_000022	27
WP_011972074@Methanococcus_vannielii	ALLFam_withBacter_25_60000002	3927		ALLFam_withBacter_30_60000002	1810	ALLFam_withBacter_45_60_000022	27
WP_011973933@Methanococcus_aeolicus	ALLFam_withBacter_25_60000002	3927		ALLFam_withBacter_30_60000002	1810	ALLFam_withBacter_45_60_000022	27
WP_011976467@Methanococcus_maripaludis	ALLFam_withBacter_25_60000002	3927		ALLFam_withBacter_30_60000002	1810	ALLFam_withBacter_45_60_000022	27
WP_012066440@Methanococcus_vannielii	ALLFam_withBacter_25_60000002	3927		ALLFam_withBacter_30_60000002	1810	ALLFam_withBacter_45_60_000022	27
WP_012066452@Methanococcus_vannielii	ALLFam_withBacter_25_60000002	3927		ALLFam_withBacter_30_60000002	1810	ALLFam_withBacter_45_60_000022	27
WP_012192922@Methanococcus_maripaludis	ALLFam_withBacter_25_60000002	3927		ALLFam_withBacter_30_60000002	1810	ALLFam_withBacter_45_60_000022	27
WP_012192943@Methanococcus_maripaludis	ALLFam_withBacter_25_60000002	3927		ALLFam_withBacter_30_60000002	1810	ALLFam_withBacter_45_60_000022	27
WP_012193228@Methanococcus_maripaludis	ALLFam_withBacter_25_60000002	3927		ALLFam_withBacter_30_60000002	1810	ALLFam_withBacter_45_60_000022	27
WP_013179832@Methanococcus_voltae	ALLFam_withBacter_25_60000002	3927		ALLFam_withBacter_30_60000002	1810	ALLFam_withBacter_45_60_000022	27
WP_013180929@Methanococcus_voltae	ALLFam_withBacter_25_60000002	3927		ALLFam_withBacter_30_60000002	1810	ALLFam_withBacter_45_60_000022	27
WP_013798688@Methanotorris_igneus	ALLFam_withBacter_25_60000002	3927		ALLFam_withBacter_30_60000002	1810	ALLFam_withBacter_45_60_000022	27
WP_013866465@Methanothermococcus_okinawensis	ALLFam_withBacter_25_60000002	3927		ALLFam_withBacter_30_60000002	1810	ALLFam_withBacter_45_60_000022	27
WP_015732683@Methanocaldococcus_vulcanius	ALLFam_withBacter_25_60000002	3927		ALLFam_withBacter_30_60000002	1810	ALLFam_withBacter_45_60_000022	27
WP_018153268@Methanothermococcus_thermolithotrophicus	ALLFam_withBacter_25_60000002	3927		ALLFam_withBacter_30_60000002	1810	ALLFam_withBacter_45_60_000022	27
WP_018153487@Methanothermococcus_thermolithotrophicus	ALLFam_withBacter_25_60000002	3927		ALLFam_withBacter_30_60000002	1810	ALLFam_withBacter_45_60_000022	27
WP_048197486@Methanocaldococcus_sp_FS406-22	ALLFam_withBacter_25_60000002	3927		ALLFam_withBacter_30_60000002	1810	ALLFam_withBacter_45_60_000022	27
WP_104837514@Methanococcus_maripaludis	ALLFam_withBacter_25_60000002	3927		ALLFam_withBacter_30_60000002	1810	ALLFam_withBacter_45_60_000022	27
WP_104837525@Methanococcus_maripaludis	ALLFam_withBacter_25_60000002	3927		ALLFam_withBacter_30_60000002	1810	ALLFam_withBacter_45_60_000022	27
WP_104837838@Methanococcus_maripaludis	ALLFam_withBacter_25_60000002	3927		ALLFam_withBacter_30_60000002	1810	ALLFam_withBacter_45_60_000022	27
WP_119720683@Methanococcus_maripaludis	ALLFam_withBacter_25_60000002	3927		ALLFam_withBacter_30_60000002	1810	ALLFam_withBacter_45_60_000022	27
AFO57038@Natrinema_sp_J7-2	ALLFam_withBacter_25_60000002	3927		ALLFam_withBacter_30_60000002	1810	ALLFam_withBacter_45_60_000023	84
AHG02804@Halobacterium_sp_DL1	ALLFam_withBacter_25_60000002	3927		ALLFam_withBacter_30_60000002	1810	ALLFam_withBacter_45_60_000023	84
ALG81741@Halanaeroarchaeum_sulfurireducens	ALLFam_withBacter_25_60000002	3927		ALLFam_withBacter_30_60000002	1810	ALLFam_withBacter_45_60_000023	84
APX96806@Haloterrigena_daqingensis	ALLFam_withBacter_25_60000002	3927		ALLFam_withBacter_30_60000002	1810	ALLFam_withBacter_45_60_000023	84
AXR80991@Natronolimnobius_sp_AArc-Mg	ALLFam_withBacter_25_60000002	3927		ALLFam_withBacter_30_60000002	1810	ALLFam_withBacter_45_60_000023	84
ELZ41498@Halorubrum_californiensis_DSM_19288	ALLFam_withBacter_25_60000002	3927		ALLFam_withBacter_30_60000002	1810	ALLFam_withBacter_45_60_000023	84
ELZ42769@Halorubrum_saccharovorum_DSM_1137	ALLFam_withBacter_25_60000002	3927		ALLFam_withBacter_30_60000002	1810	ALLFam_withBacter_45_60_000023	84
ERJ05783@Halorhabdus_tiamatea_SARL4B	ALLFam_withBacter_25_60000002	3927		ALLFam_withBacter_30_60000002	1810	ALLFam_withBacter_45_60_000023	84
OAQ53475@Haloterrigena_mahii	ALLFam_withBacter_25_60000002	3927		ALLFam_withBacter_30_60000002	1810	ALLFam_withBacter_45_60_000023	84
OVE83166@Natronolimnobius_baerhuensis	ALLFam_withBacter_25_60000002	3927		ALLFam_withBacter_30_60000002	1810	ALLFam_withBacter_45_60_000023	84
PHQ44632@Halorubrum_sp_C3	ALLFam_withBacter_25_60000002	3927		ALLFam_withBacter_30_60000002	1810	ALLFam_withBacter_45_60_000023	84
PLK19792@Natronobacterium_gregoryi_SP2	ALLFam_withBacter_25_60000002	3927		ALLFam_withBacter_30_60000002	1810	ALLFam_withBacter_45_60_000023	84
PLK20396@Natronobacterium_gregoryi_SP2	ALLFam_withBacter_25_60000002	3927		ALLFam_withBacter_30_60000002	1810	ALLFam_withBacter_45_60_000023	84
PSP82395@Halobacteriales_archaeon_QS_1_68_17	ALLFam_withBacter_25_60000002	3927		ALLFam_withBacter_30_60000002	1810	ALLFam_withBacter_45_60_000023	84
PSP83293@Halobacteriales_archaeon_QS_6_64_34	ALLFam_withBacter_25_60000002	3927		ALLFam_withBacter_30_60000002	1810	ALLFam_withBacter_45_60_000023	84
PSQ27536@Halobacteriales_archaeon_SW_10_68_16	ALLFam_withBacter_25_60000002	3927		ALLFam_withBacter_30_60000002	1810	ALLFam_withBacter_45_60_000023	84
PSQ27810@Halobacteriales_archaeon_QS_9_68_17	ALLFam_withBacter_25_60000002	3927		ALLFam_withBacter_30_60000002	1810	ALLFam_withBacter_45_60_000023	84
PSQ44460@Halobacteriales_archaeon_SW_7_68_16	ALLFam_withBacter_25_60000002	3927		ALLFam_withBacter_30_60000002	1810	ALLFam_withBacter_45_60_000023	84
RYJ13228@Halogeometricum_borinquense	ALLFam_withBacter_25_60000002	3927		ALLFam_withBacter_30_60000002	1810	ALLFam_withBacter_45_60_000023	84
WP_004217472@Natrialba_magadii	ALLFam_withBacter_25_60000002	3927		ALLFam_withBacter_30_60000002	1810	ALLFam_withBacter_45_60_000023	84
WP_004267037@Natrialba_magadii	ALLFam_withBacter_25_60000002	3927		ALLFam_withBacter_30_60000002	1810	ALLFam_withBacter_45_60_000023	84
WP_004594146@Haloarcula_japonica	ALLFam_withBacter_25_60000002	3927		ALLFam_withBacter_30_60000002	1810	ALLFam_withBacter_45_60_000023	84
WP_005556978@Natronococcus_amylolyticus	ALLFam_withBacter_25_60000002	3927		ALLFam_withBacter_30_60000002	1810	ALLFam_withBacter_45_60_000023	84
WP_006075916@Halococcus_saccharolyticus	ALLFam_withBacter_25_60000002	3927		ALLFam_withBacter_30_60000002	1810	ALLFam_withBacter_45_60_000023	84
WP_006112715@Halorubrum_coriense	ALLFam_withBacter_25_60000002	3927		ALLFam_withBacter_30_60000002	1810	ALLFam_withBacter_45_60_000023	84
WP_006168599@Natrialba_chahannaoensis	ALLFam_withBacter_25_60000002	3927		ALLFam_withBacter_30_60000002	1810	ALLFam_withBacter_45_60_000023	84
WP_006649678@Haloterrigena_thermotolerans	ALLFam_withBacter_25_60000002	3927		ALLFam_withBacter_30_60000002	1810	ALLFam_withBacter_45_60_000023	84
WP_006672730@Halobiforma_nitratireducens	ALLFam_withBacter_25_60000002	3927		ALLFam_withBacter_30_60000002	1810	ALLFam_withBacter_45_60_000023	84
WP_006826437@Natrialba_taiwanensis	ALLFam_withBacter_25_60000002	3927		ALLFam_withBacter_30_60000002	1810	ALLFam_withBacter_45_60_000023	84
WP_007275028@Haloferax_sulfurifontis	ALLFam_withBacter_25_60000002	3927		ALLFam_withBacter_30_60000002	1810	ALLFam_withBacter_45_60_000023	84
WP_007690609@Halococcus_hamelinensis	ALLFam_withBacter_25_60000002	3927		ALLFam_withBacter_30_60000002	1810	ALLFam_withBacter_45_60_000023	84
WP_007998633@Halorubrum_aidingense	ALLFam_withBacter_25_60000002	3927		ALLFam_withBacter_30_60000002	1810	ALLFam_withBacter_45_60_000023	84
WP_008389434@Halogeometricum_pallidum	ALLFam_withBacter_25_60000002	3927		ALLFam_withBacter_30_60000002	1810	ALLFam_withBacter_45_60_000023	84
WP_008425533@Natronococcus_jeotgali	ALLFam_withBacter_25_60000002	3927		ALLFam_withBacter_30_60000002	1810	ALLFam_withBacter_45_60_000023	84
WP_008443759@Halorubrum_californiense	ALLFam_withBacter_25_60000002	3927		ALLFam_withBacter_30_60000002	1810	ALLFam_withBacter_45_60_000023	84
WP_008893510@Haloterrigena_salina	ALLFam_withBacter_25_60000002	3927		ALLFam_withBacter_30_60000002	1810	ALLFam_withBacter_45_60_000023	84
WP_011224160@Haloarcula_marismortui	ALLFam_withBacter_25_60000002	3927		ALLFam_withBacter_30_60000002	1810	ALLFam_withBacter_45_60_000023	84
WP_011323658@Natronomonas_pharaonis	ALLFam_withBacter_25_60000002	3927		ALLFam_withBacter_30_60000002	1810	ALLFam_withBacter_45_60_000023	84
WP_015789480@Halorhabdus_utahensis	ALLFam_withBacter_25_60000002	3927		ALLFam_withBacter_30_60000002	1810	ALLFam_withBacter_45_60_000023	84
WP_018128824@Haladaptatus_paucihalophilus	ALLFam_withBacter_25_60000002	3927		ALLFam_withBacter_30_60000002	1810	ALLFam_withBacter_45_60_000023	84
WP_018258740@Halomicrobium_katesii	ALLFam_withBacter_25_60000002	3927		ALLFam_withBacter_30_60000002	1810	ALLFam_withBacter_45_60_000023	84
WP_021074282@haloarchaeon_3A1_DGR	ALLFam_withBacter_25_60000002	3927		ALLFam_withBacter_30_60000002	1810	ALLFam_withBacter_45_60_000023	84
WP_049817673@haloarchaeon_3A1_DGR	ALLFam_withBacter_25_60000002	3927		ALLFam_withBacter_30_60000002	1810	ALLFam_withBacter_45_60_000023	84
WP_049903683@Halococcus_agarilyticus	ALLFam_withBacter_25_60000002	3927		ALLFam_withBacter_30_60000002	1810	ALLFam_withBacter_45_60_000023	84
WP_049925384@Halopiger_goleimassiliensis	ALLFam_withBacter_25_60000002	3927		ALLFam_withBacter_30_60000002	1810	ALLFam_withBacter_45_60_000023	84
WP_049986559@Halobellus_rufus	ALLFam_withBacter_25_60000002	3927		ALLFam_withBacter_30_60000002	1810	ALLFam_withBacter_45_60_000023	84
WP_050050531@Halostagnicola_sp_A56	ALLFam_withBacter_25_60000002	3927		ALLFam_withBacter_30_60000002	1810	ALLFam_withBacter_45_60_000023	84
WP_053773229@Halorubrum_tropicale	ALLFam_withBacter_25_60000002	3927		ALLFam_withBacter_30_60000002	1810	ALLFam_withBacter_45_60_000023	84
WP_054519886@Halanaeroarchaeum_sulfurireducens	ALLFam_withBacter_25_60000002	3927		ALLFam_withBacter_30_60000002	1810	ALLFam_withBacter_45_60_000023	84
WP_058366927@Haloparvum_sedimenti	ALLFam_withBacter_25_60000002	3927		ALLFam_withBacter_30_60000002	1810	ALLFam_withBacter_45_60_000023	84
WP_058994141@Haloarcula_sp_CBA1127	ALLFam_withBacter_25_60000002	3927		ALLFam_withBacter_30_60000002	1810	ALLFam_withBacter_45_60_000023	84
WP_066141378@Haladaptatus_sp_R4	ALLFam_withBacter_25_60000002	3927		ALLFam_withBacter_30_60000002	1810	ALLFam_withBacter_45_60_000023	84
WP_066303661@Haloterrigena_mahii	ALLFam_withBacter_25_60000002	3927		ALLFam_withBacter_30_60000002	1810	ALLFam_withBacter_45_60_000023	84
WP_074879274@Halolamina_pelagica	ALLFam_withBacter_25_60000002	3927		ALLFam_withBacter_30_60000002	1810	ALLFam_withBacter_45_60_000023	84
WP_080510049@Haloarcula_sp_K1	ALLFam_withBacter_25_60000002	3927		ALLFam_withBacter_30_60000002	1810	ALLFam_withBacter_45_60_000023	84
WP_082224511@Halolamina_rubra	ALLFam_withBacter_25_60000002	3927		ALLFam_withBacter_30_60000002	1810	ALLFam_withBacter_45_60_000023	84
WP_086888324@Natronolimnobius_aegyptiacus	ALLFam_withBacter_25_60000002	3927		ALLFam_withBacter_30_60000002	1810	ALLFam_withBacter_45_60_000023	84
WP_089650120@Halobacterium_hubeiense	ALLFam_withBacter_25_60000002	3927		ALLFam_withBacter_30_60000002	1810	ALLFam_withBacter_45_60_000023	84
WP_089805476@Halogeometricum_rufum	ALLFam_withBacter_25_60000002	3927		ALLFam_withBacter_30_60000002	1810	ALLFam_withBacter_45_60_000023	84
WP_089825351@Halogranum_amylolyticum	ALLFam_withBacter_25_60000002	3927		ALLFam_withBacter_30_60000002	1810	ALLFam_withBacter_45_60_000023	84
WP_089880581@Halogeometricum_limi	ALLFam_withBacter_25_60000002	3927		ALLFam_withBacter_30_60000002	1810	ALLFam_withBacter_45_60_000023	84
WP_092699087@Halovenus_aranensis	ALLFam_withBacter_25_60000002	3927		ALLFam_withBacter_30_60000002	1810	ALLFam_withBacter_45_60_000023	84
WP_092733125@Halopenitus_persicus	ALLFam_withBacter_25_60000002	3927		ALLFam_withBacter_30_60000002	1810	ALLFam_withBacter_45_60_000023	84
WP_092903790@Halostagnicola_kamekurae	ALLFam_withBacter_25_60000002	3927		ALLFam_withBacter_30_60000002	1810	ALLFam_withBacter_45_60_000023	84
WP_094529862@Halorubrum_halodurans	ALLFam_withBacter_25_60000002	3927		ALLFam_withBacter_30_60000002	1810	ALLFam_withBacter_45_60_000023	84
WP_095637155@Halorubrum_sp_WN019	ALLFam_withBacter_25_60000002	3927		ALLFam_withBacter_30_60000002	1810	ALLFam_withBacter_45_60_000023	84
WP_096390033@Halopenitus_persicus	ALLFam_withBacter_25_60000002	3927		ALLFam_withBacter_30_60000002	1810	ALLFam_withBacter_45_60_000023	84
WP_098724699@Natrinema_sp_CBA1119	ALLFam_withBacter_25_60000002	3927		ALLFam_withBacter_30_60000002	1810	ALLFam_withBacter_45_60_000023	84
WP_098725275@Natrinema_sp_CBA1119	ALLFam_withBacter_25_60000002	3927		ALLFam_withBacter_30_60000002	1810	ALLFam_withBacter_45_60_000023	84
WP_101294140@Haloferacaceae_archaeon_SYSU_A9-0	ALLFam_withBacter_25_60000002	3927		ALLFam_withBacter_30_60000002	1810	ALLFam_withBacter_45_60_000023	84
WP_101294146@Haloferacaceae_archaeon_SYSU_A9-0	ALLFam_withBacter_25_60000002	3927		ALLFam_withBacter_30_60000002	1810	ALLFam_withBacter_45_60_000023	84
WP_103423772@Salinigranum_rubrum	ALLFam_withBacter_25_60000002	3927		ALLFam_withBacter_30_60000002	1810	ALLFam_withBacter_45_60_000023	84
WP_103424894@Salinigranum_rubrum	ALLFam_withBacter_25_60000002	3927		ALLFam_withBacter_30_60000002	1810	ALLFam_withBacter_45_60_000023	84
WP_103424908@Salinigranum_rubrum	ALLFam_withBacter_25_60000002	3927		ALLFam_withBacter_30_60000002	1810	ALLFam_withBacter_45_60_000023	84
WP_114575392@Saliphagus_sp_LR7	ALLFam_withBacter_25_60000002	3927		ALLFam_withBacter_30_60000002	1810	ALLFam_withBacter_45_60_000023	84
WP_114606665@Haloplanus_sp_CBA1112	ALLFam_withBacter_25_60000002	3927		ALLFam_withBacter_30_60000002	1810	ALLFam_withBacter_45_60_000023	84
WP_115798087@Halorussus_rarus	ALLFam_withBacter_25_60000002	3927		ALLFam_withBacter_30_60000002	1810	ALLFam_withBacter_45_60_000023	84
WP_115805408@Haloferax_sp_Atlit-4N	ALLFam_withBacter_25_60000002	3927		ALLFam_withBacter_30_60000002	1810	ALLFam_withBacter_45_60_000023	84
WP_115820457@Haloferax_sp_Atlit-6N	ALLFam_withBacter_25_60000002	3927		ALLFam_withBacter_30_60000002	1810	ALLFam_withBacter_45_60_000023	84
WP_115879009@Haloferax_sp_Atlit-12N	ALLFam_withBacter_25_60000002	3927		ALLFam_withBacter_30_60000002	1810	ALLFam_withBacter_45_60_000023	84
WP_121561119@Halobellus_sp_Atlit-31R	ALLFam_withBacter_25_60000002	3927		ALLFam_withBacter_30_60000002	1810	ALLFam_withBacter_45_60_000023	84
WP_123537906@Halosimplex_sp_YPL4	ALLFam_withBacter_25_60000002	3927		ALLFam_withBacter_30_60000002	1810	ALLFam_withBacter_45_60_000023	84
WP_123538582@Halosimplex_sp_YPL4	ALLFam_withBacter_25_60000002	3927		ALLFam_withBacter_30_60000002	1810	ALLFam_withBacter_45_60_000023	84
YP_919058@Archaeal_BJ1_virus	ALLFam_withBacter_25_60000002	3927		ALLFam_withBacter_30_60000002	1810	ALLFam_withBacter_45_60_000023	84
AKU08286@Haloferax_gibbonsii	ALLFam_withBacter_25_60000002	3927		ALLFam_withBacter_30_60000002	1810	ALLFam_withBacter_45_60_000024	23
AZH26675@Haloplanus_aerogenes	ALLFam_withBacter_25_60000002	3927		ALLFam_withBacter_30_60000002	1810	ALLFam_withBacter_45_60_000024	23
RLM43342@Haloferax_sp_Atlit-105R	ALLFam_withBacter_25_60000002	3927		ALLFam_withBacter_30_60000002	1810	ALLFam_withBacter_45_60_000024	23
RYJ10182@Haloarcula_hispanica	ALLFam_withBacter_25_60000002	3927		ALLFam_withBacter_30_60000002	1810	ALLFam_withBacter_45_60_000024	23
SDW44126@Haloarcula_vallismortis	ALLFam_withBacter_25_60000002	3927		ALLFam_withBacter_30_60000002	1810	ALLFam_withBacter_45_60_000024	23
WP_004042160@Haloferax_volcanii	ALLFam_withBacter_25_60000002	3927		ALLFam_withBacter_30_60000002	1810	ALLFam_withBacter_45_60_000024	23
WP_004975559@Haloferax_gibbonsii	ALLFam_withBacter_25_60000002	3927		ALLFam_withBacter_30_60000002	1810	ALLFam_withBacter_45_60_000024	23
WP_005537724@Haloarcula_argentinensis	ALLFam_withBacter_25_60000002	3927		ALLFam_withBacter_30_60000002	1810	ALLFam_withBacter_45_60_000024	23
WP_006055130@Halogeometricum_borinquense	ALLFam_withBacter_25_60000002	3927		ALLFam_withBacter_30_60000002	1810	ALLFam_withBacter_45_60_000024	23
WP_006601307@Haloferax_alexandrinus	ALLFam_withBacter_25_60000002	3927		ALLFam_withBacter_30_60000002	1810	ALLFam_withBacter_45_60_000024	23
WP_007110740@Natrinema_altunense	ALLFam_withBacter_25_60000002	3927		ALLFam_withBacter_30_60000002	1810	ALLFam_withBacter_45_60_000024	23
WP_008095793@Haloferax_prahovense	ALLFam_withBacter_25_60000002	3927		ALLFam_withBacter_30_60000002	1810	ALLFam_withBacter_45_60_000024	23
WP_049937273@Haloplanus_natans	ALLFam_withBacter_25_60000002	3927		ALLFam_withBacter_30_60000002	1810	ALLFam_withBacter_45_60_000024	23
WP_049996354@Halococcus_sediminicola	ALLFam_withBacter_25_60000002	3927		ALLFam_withBacter_30_60000002	1810	ALLFam_withBacter_45_60_000024	23
WP_050033445@Halorubrum_halophilum	ALLFam_withBacter_25_60000002	3927		ALLFam_withBacter_30_60000002	1810	ALLFam_withBacter_45_60_000024	23
WP_075938476@Natronomonas_sp_CBA1134	ALLFam_withBacter_25_60000002	3927		ALLFam_withBacter_30_60000002	1810	ALLFam_withBacter_45_60_000024	23
WP_083687693@Haloterrigena_daqingensis	ALLFam_withBacter_25_60000002	3927		ALLFam_withBacter_30_60000002	1810	ALLFam_withBacter_45_60_000024	23
WP_090377520@Natronobacterium_texcoconense	ALLFam_withBacter_25_60000002	3927		ALLFam_withBacter_30_60000002	1810	ALLFam_withBacter_45_60_000024	23
WP_096389600@Halopenitus_persicus	ALLFam_withBacter_25_60000002	3927		ALLFam_withBacter_30_60000002	1810	ALLFam_withBacter_45_60_000024	23
WP_098727587@Natrinema_sp_CBA1119	ALLFam_withBacter_25_60000002	3927		ALLFam_withBacter_30_60000002	1810	ALLFam_withBacter_45_60_000024	23
WP_115797199@Halorussus_rarus	ALLFam_withBacter_25_60000002	3927		ALLFam_withBacter_30_60000002	1810	ALLFam_withBacter_45_60_000024	23
WP_123537597@Halosimplex_sp_YPL4	ALLFam_withBacter_25_60000002	3927		ALLFam_withBacter_30_60000002	1810	ALLFam_withBacter_45_60_000024	23
WP_129067575@Halorientalis_sp_F13-25	ALLFam_withBacter_25_60000002	3927		ALLFam_withBacter_30_60000002	1810	ALLFam_withBacter_45_60_000024	23
AFK23324@Pyrococcus_sp_ST04	ALLFam_withBacter_25_60000002	3927		ALLFam_withBacter_30_60000002	1810	ALLFam_withBacter_45_60_000027	172
AGO61262@Ferroplasma_acidarmanus_fer1	ALLFam_withBacter_25_60000002	3927		ALLFam_withBacter_30_60000002	1810	ALLFam_withBacter_45_60_000027	172
AJF60557@archaeon_GW2011_AR10	ALLFam_withBacter_25_60000002	3927		ALLFam_withBacter_30_60000002	1810	ALLFam_withBacter_45_60_000027	172
AJF62158@archaeon_GW2011_AR15	ALLFam_withBacter_25_60000002	3927		ALLFam_withBacter_30_60000002	1810	ALLFam_withBacter_45_60_000027	172
AJF62818@archaeon_GW2011_AR20	ALLFam_withBacter_25_60000002	3927		ALLFam_withBacter_30_60000002	1810	ALLFam_withBacter_45_60_000027	172
AKA48494@uncultured_archaeon	ALLFam_withBacter_25_60000002	3927		ALLFam_withBacter_30_60000002	1810	ALLFam_withBacter_45_60_000027	172
AQS28480@uncultured_archaeon	ALLFam_withBacter_25_60000002	3927		ALLFam_withBacter_30_60000002	1810	ALLFam_withBacter_45_60_000027	172
AQS28597@uncultured_archaeon	ALLFam_withBacter_25_60000002	3927		ALLFam_withBacter_30_60000002	1810	ALLFam_withBacter_45_60_000027	172
AQS29323@uncultured_archaeon	ALLFam_withBacter_25_60000002	3927		ALLFam_withBacter_30_60000002	1810	ALLFam_withBacter_45_60_000027	172
AQS33384@uncultured_archaeon	ALLFam_withBacter_25_60000002	3927		ALLFam_withBacter_30_60000002	1810	ALLFam_withBacter_45_60_000027	172
AQS34685@uncultured_archaeon	ALLFam_withBacter_25_60000002	3927		ALLFam_withBacter_30_60000002	1810	ALLFam_withBacter_45_60_000027	172
ASJ16142@Thermococcus_chitonophagus	ALLFam_withBacter_25_60000002	3927		ALLFam_withBacter_30_60000002	1810	ALLFam_withBacter_45_60_000027	172
EOD42205@Candidatus_Nanobsidianus_stetteri	ALLFam_withBacter_25_60000002	3927		ALLFam_withBacter_30_60000002	1810	ALLFam_withBacter_45_60_000027	172
EQB64760@Thermoplasmatales_archaeon_I-plasma	ALLFam_withBacter_25_60000002	3927		ALLFam_withBacter_30_60000002	1810	ALLFam_withBacter_45_60_000027	172
EQB66742@Thermoplasmatales_archaeon_E-plasma	ALLFam_withBacter_25_60000002	3927		ALLFam_withBacter_30_60000002	1810	ALLFam_withBacter_45_60_000027	172
GBE19631@archaeon_BMS3Abin17	ALLFam_withBacter_25_60000002	3927		ALLFam_withBacter_30_60000002	1810	ALLFam_withBacter_45_60_000027	172
GBE19937@archaeon_BMS3Abin17	ALLFam_withBacter_25_60000002	3927		ALLFam_withBacter_30_60000002	1810	ALLFam_withBacter_45_60_000027	172
GBE20356@archaeon_BMS3Abin17	ALLFam_withBacter_25_60000002	3927		ALLFam_withBacter_30_60000002	1810	ALLFam_withBacter_45_60_000027	172
KHO46655@archaeon_GW2011_AR3	ALLFam_withBacter_25_60000002	3927		ALLFam_withBacter_30_60000002	1810	ALLFam_withBacter_45_60_000027	172
KHO46978@archaeon_GW2011_AR4	ALLFam_withBacter_25_60000002	3927		ALLFam_withBacter_30_60000002	1810	ALLFam_withBacter_45_60_000027	172
KHO49586@archaeon_GW2011_AR6	ALLFam_withBacter_25_60000002	3927		ALLFam_withBacter_30_60000002	1810	ALLFam_withBacter_45_60_000027	172
KHO49811@archaeon_GW2011_AR9	ALLFam_withBacter_25_60000002	3927		ALLFam_withBacter_30_60000002	1810	ALLFam_withBacter_45_60_000027	172
KHO50155@archaeon_GW2011_AR9	ALLFam_withBacter_25_60000002	3927		ALLFam_withBacter_30_60000002	1810	ALLFam_withBacter_45_60_000027	172
KHO55558@archaeon_GW2011_AR19	ALLFam_withBacter_25_60000002	3927		ALLFam_withBacter_30_60000002	1810	ALLFam_withBacter_45_60_000027	172
KPQ43963@Candidatus_Methanoperedens_sp_BLZ1	ALLFam_withBacter_25_60000002	3927		ALLFam_withBacter_30_60000002	1810	ALLFam_withBacter_45_60_000027	172
KQB35905@Acidiplasma_aeolicum	ALLFam_withBacter_25_60000002	3927		ALLFam_withBacter_30_60000002	1810	ALLFam_withBacter_45_60_000027	172
KYC44466@Arc_I_group_archaeon_B03fssc0709_Meth_Bin005	ALLFam_withBacter_25_60000002	3927		ALLFam_withBacter_30_60000002	1810	ALLFam_withBacter_45_60_000027	172
KYK26034@Euryarchaeota_archaeon_SM23-78	ALLFam_withBacter_25_60000002	3927		ALLFam_withBacter_30_60000002	1810	ALLFam_withBacter_45_60_000027	172
ODS37210@Candidatus_Altiarchaeales_archaeon_WOR_SM1_79	ALLFam_withBacter_25_60000002	3927		ALLFam_withBacter_30_60000002	1810	ALLFam_withBacter_45_60_000027	172
ODS39283@Candidatus_Altiarchaeales_archaeon_WOR_SM1_86-2	ALLFam_withBacter_25_60000002	3927		ALLFam_withBacter_30_60000002	1810	ALLFam_withBacter_45_60_000027	172
ODS40584@Candidatus_Altiarchaeales_archaeon_WOR_SM1_SCG	ALLFam_withBacter_25_60000002	3927		ALLFam_withBacter_30_60000002	1810	ALLFam_withBacter_45_60_000027	172
ODS41185@Candidatus_Altiarchaeales_archaeon_WOR_SM1_SCG	ALLFam_withBacter_25_60000002	3927		ALLFam_withBacter_30_60000002	1810	ALLFam_withBacter_45_60_000027	172
ODS41660@Candidatus_Altiarchaeales_archaeon_WOR_SM1_79	ALLFam_withBacter_25_60000002	3927		ALLFam_withBacter_30_60000002	1810	ALLFam_withBacter_45_60_000027	172
ODS42931@Candidatus_Altiarchaeales_archaeon_IMC4	ALLFam_withBacter_25_60000002	3927		ALLFam_withBacter_30_60000002	1810	ALLFam_withBacter_45_60_000027	172
OFV68294@Candidatus_Syntrophoarchaeum_caldarius	ALLFam_withBacter_25_60000002	3927		ALLFam_withBacter_30_60000002	1810	ALLFam_withBacter_45_60_000027	172
OGJ16883@Candidatus_Pacearchaeota_archaeon_RBG_13_33_26	ALLFam_withBacter_25_60000002	3927		ALLFam_withBacter_30_60000002	1810	ALLFam_withBacter_45_60_000027	172
OGJ21745@Candidatus_Pacearchaeota_archaeon_RBG_13_36_9	ALLFam_withBacter_25_60000002	3927		ALLFam_withBacter_30_60000002	1810	ALLFam_withBacter_45_60_000027	172
OGJ22166@Candidatus_Pacearchaeota_archaeon_RBG_13_36_9	ALLFam_withBacter_25_60000002	3927		ALLFam_withBacter_30_60000002	1810	ALLFam_withBacter_45_60_000027	172
OGM02206@Candidatus_Woesearchaeota_archaeon_RBG_13_36_6	ALLFam_withBacter_25_60000002	3927		ALLFam_withBacter_30_60000002	1810	ALLFam_withBacter_45_60_000027	172
OIO80353@Candidatus_Pacearchaeota_archaeon_CG1_02_32_132	ALLFam_withBacter_25_60000002	3927		ALLFam_withBacter_30_60000002	1810	ALLFam_withBacter_45_60_000027	172
OIO81551@Candidatus_Pacearchaeota_archaeon_CG1_02_32_132	ALLFam_withBacter_25_60000002	3927		ALLFam_withBacter_30_60000002	1810	ALLFam_withBacter_45_60_000027	172
OIQ05902@Candidatus_Altiarchaeum_sp_CG2_30_32_3053	ALLFam_withBacter_25_60000002	3927		ALLFam_withBacter_30_60000002	1810	ALLFam_withBacter_45_60_000027	172
OWP54944@Cuniculiplasma_sp_C_DKE	ALLFam_withBacter_25_60000002	3927		ALLFam_withBacter_30_60000002	1810	ALLFam_withBacter_45_60_000027	172
OWP56382@Thermoplasmatales_archaeon_B_DKE	ALLFam_withBacter_25_60000002	3927		ALLFam_withBacter_30_60000002	1810	ALLFam_withBacter_45_60_000027	172
OYT34240@Candidatus_Aenigmarchaeota_archaeon_ex4484_52	ALLFam_withBacter_25_60000002	3927		ALLFam_withBacter_30_60000002	1810	ALLFam_withBacter_45_60_000027	172
OYT36577@Candidatus_Pacearchaeota_archaeon_ex4484_71	ALLFam_withBacter_25_60000002	3927		ALLFam_withBacter_30_60000002	1810	ALLFam_withBacter_45_60_000027	172
OYT38277@Candidatus_Pacearchaeota_archaeon_ex4484_31	ALLFam_withBacter_25_60000002	3927		ALLFam_withBacter_30_60000002	1810	ALLFam_withBacter_45_60_000027	172
OYT38967@Archaeoglobales_archaeon_ex4484_92	ALLFam_withBacter_25_60000002	3927		ALLFam_withBacter_30_60000002	1810	ALLFam_withBacter_45_60_000027	172
OYT41840@Candidatus_Pacearchaeota_archaeon_ex4484_26	ALLFam_withBacter_25_60000002	3927		ALLFam_withBacter_30_60000002	1810	ALLFam_withBacter_45_60_000027	172
OYT53194@Candidatus_Altiarchaeales_archaeon_ex4484_2	ALLFam_withBacter_25_60000002	3927		ALLFam_withBacter_30_60000002	1810	ALLFam_withBacter_45_60_000027	172
OYT59258@Euryarchaeota_archaeon_ex4484_178	ALLFam_withBacter_25_60000002	3927		ALLFam_withBacter_30_60000002	1810	ALLFam_withBacter_45_60_000027	172
OYT60480@Euryarchaeota_archaeon_ex4484_178	ALLFam_withBacter_25_60000002	3927		ALLFam_withBacter_30_60000002	1810	ALLFam_withBacter_45_60_000027	172
PIN71077@Candidatus_Pacearchaeota_archaeon_CG11_big_fil_rev_8_21_14_0_20_30_13	ALLFam_withBacter_25_60000002	3927		ALLFam_withBacter_30_60000002	1810	ALLFam_withBacter_45_60_000027	172
PIN71830@Candidatus_Woesearchaeota_archaeon_CG10_big_fil_rev_8_21_14_0_10_47_5	ALLFam_withBacter_25_60000002	3927		ALLFam_withBacter_30_60000002	1810	ALLFam_withBacter_45_60_000027	172
PIN73115@Candidatus_Woesearchaeota_archaeon_CG10_big_fil_rev_8_21_14_0_10_45_16	ALLFam_withBacter_25_60000002	3927		ALLFam_withBacter_30_60000002	1810	ALLFam_withBacter_45_60_000027	172
PIN74170@Candidatus_Woesearchaeota_archaeon_CG10_big_fil_rev_8_21_14_0_10_45_16	ALLFam_withBacter_25_60000002	3927		ALLFam_withBacter_30_60000002	1810	ALLFam_withBacter_45_60_000027	172
PIN74693@Candidatus_Woesearchaeota_archaeon_CG10_big_fil_rev_8_21_14_0_10_37_12	ALLFam_withBacter_25_60000002	3927		ALLFam_withBacter_30_60000002	1810	ALLFam_withBacter_45_60_000027	172
PIN76453@Candidatus_Woesearchaeota_archaeon_CG10_big_fil_rev_8_21_14_0_10_36_11	ALLFam_withBacter_25_60000002	3927		ALLFam_withBacter_30_60000002	1810	ALLFam_withBacter_45_60_000027	172
PIN77116@Candidatus_Woesearchaeota_archaeon_CG10_big_fil_rev_8_21_14_0_10_34_12	ALLFam_withBacter_25_60000002	3927		ALLFam_withBacter_30_60000002	1810	ALLFam_withBacter_45_60_000027	172
PIN77607@Candidatus_Woesearchaeota_archaeon_CG10_big_fil_rev_8_21_14_0_10_34_12	ALLFam_withBacter_25_60000002	3927		ALLFam_withBacter_30_60000002	1810	ALLFam_withBacter_45_60_000027	172
PIN77989@Candidatus_Woesearchaeota_archaeon_CG10_big_fil_rev_8_21_14_0_10_34_8	ALLFam_withBacter_25_60000002	3927		ALLFam_withBacter_30_60000002	1810	ALLFam_withBacter_45_60_000027	172
PIN80213@Candidatus_Woesearchaeota_archaeon_CG10_big_fil_rev_8_21_14_0_10_30_7	ALLFam_withBacter_25_60000002	3927		ALLFam_withBacter_30_60000002	1810	ALLFam_withBacter_45_60_000027	172
PIN81204@Candidatus_Woesearchaeota_archaeon_CG10_big_fil_rev_8_21_14_0_10_32_9	ALLFam_withBacter_25_60000002	3927		ALLFam_withBacter_30_60000002	1810	ALLFam_withBacter_45_60_000027	172
PIN81495@Candidatus_Woesearchaeota_archaeon_CG10_big_fil_rev_8_21_14_0_10_32_9	ALLFam_withBacter_25_60000002	3927		ALLFam_withBacter_30_60000002	1810	ALLFam_withBacter_45_60_000027	172
PIN85521@Candidatus_Diapherotrites_archaeon_CG11_big_fil_rev_8_21_14_0_20_37_9	ALLFam_withBacter_25_60000002	3927		ALLFam_withBacter_30_60000002	1810	ALLFam_withBacter_45_60_000027	172
PIN85936@Candidatus_Woesearchaeota_archaeon_CG10_big_fil_rev_8_21_14_0_10_44_13	ALLFam_withBacter_25_60000002	3927		ALLFam_withBacter_30_60000002	1810	ALLFam_withBacter_45_60_000027	172
PIN87497@Candidatus_Woesearchaeota_archaeon_CG10_big_fil_rev_8_21_14_0_10_32_24	ALLFam_withBacter_25_60000002	3927		ALLFam_withBacter_30_60000002	1810	ALLFam_withBacter_45_60_000027	172
PIN90923@Candidatus_Pacearchaeota_archaeon_CG10_big_fil_rev_8_21_14_0_10_34_76	ALLFam_withBacter_25_60000002	3927		ALLFam_withBacter_30_60000002	1810	ALLFam_withBacter_45_60_000027	172
PIN91016@Candidatus_Pacearchaeota_archaeon_CG10_big_fil_rev_8_21_14_0_10_32_14	ALLFam_withBacter_25_60000002	3927		ALLFam_withBacter_30_60000002	1810	ALLFam_withBacter_45_60_000027	172
PIN91959@Candidatus_Pacearchaeota_archaeon_CG10_big_fil_rev_8_21_14_0_10_35_13	ALLFam_withBacter_25_60000002	3927		ALLFam_withBacter_30_60000002	1810	ALLFam_withBacter_45_60_000027	172
PIN94174@Candidatus_Pacearchaeota_archaeon_CG10_big_fil_rev_8_21_14_0_10_31_24	ALLFam_withBacter_25_60000002	3927		ALLFam_withBacter_30_60000002	1810	ALLFam_withBacter_45_60_000027	172
PIN94540@Candidatus_Pacearchaeota_archaeon_CG10_big_fil_rev_8_21_14_0_10_30_48	ALLFam_withBacter_25_60000002	3927		ALLFam_withBacter_30_60000002	1810	ALLFam_withBacter_45_60_000027	172
PIN95221@Candidatus_Pacearchaeota_archaeon_CG10_big_fil_rev_8_21_14_0_10_30_48	ALLFam_withBacter_25_60000002	3927		ALLFam_withBacter_30_60000002	1810	ALLFam_withBacter_45_60_000027	172
PIN99114@Candidatus_Diapherotrites_archaeon_CG10_big_fil_rev_8_21_14_0_10_31_34	ALLFam_withBacter_25_60000002	3927		ALLFam_withBacter_30_60000002	1810	ALLFam_withBacter_45_60_000027	172
PIO07194@Candidatus_Pacearchaeota_archaeon_CG10_big_fil_rev_8_21_14_0_10_34_12	ALLFam_withBacter_25_60000002	3927		ALLFam_withBacter_30_60000002	1810	ALLFam_withBacter_45_60_000027	172
PIO07282@Candidatus_Pacearchaeota_archaeon_CG10_big_fil_rev_8_21_14_0_10_34_12	ALLFam_withBacter_25_60000002	3927		ALLFam_withBacter_30_60000002	1810	ALLFam_withBacter_45_60_000027	172
PIU02975@Candidatus_Diapherotrites_archaeon_CG09_land_8_20_14_0_10_32_12	ALLFam_withBacter_25_60000002	3927		ALLFam_withBacter_30_60000002	1810	ALLFam_withBacter_45_60_000027	172
PIU22073@Candidatus_Diapherotrites_archaeon_CG08_land_8_20_14_0_20_30_16	ALLFam_withBacter_25_60000002	3927		ALLFam_withBacter_30_60000002	1810	ALLFam_withBacter_45_60_000027	172
PIU22605@Candidatus_Diapherotrites_archaeon_CG08_land_8_20_14_0_20_30_16	ALLFam_withBacter_25_60000002	3927		ALLFam_withBacter_30_60000002	1810	ALLFam_withBacter_45_60_000027	172
PIU72740@Candidatus_Woesearchaeota_archaeon_CG06_land_8_20_14_3_00_33_13	ALLFam_withBacter_25_60000002	3927		ALLFam_withBacter_30_60000002	1810	ALLFam_withBacter_45_60_000027	172
PIU75922@Candidatus_Pacearchaeota_archaeon_CG06_land_8_20_14_3_00_35_12	ALLFam_withBacter_25_60000002	3927		ALLFam_withBacter_30_60000002	1810	ALLFam_withBacter_45_60_000027	172
PIU75952@Candidatus_Pacearchaeota_archaeon_CG06_land_8_20_14_3_00_35_12	ALLFam_withBacter_25_60000002	3927		ALLFam_withBacter_30_60000002	1810	ALLFam_withBacter_45_60_000027	172
PIU76243@Candidatus_Pacearchaeota_archaeon_CG06_land_8_20_14_3_00_35_12	ALLFam_withBacter_25_60000002	3927		ALLFam_withBacter_30_60000002	1810	ALLFam_withBacter_45_60_000027	172
PIZ50861@Candidatus_Woesearchaeota_archaeon_CG_4_10_14_0_2_um_filter_33_13	ALLFam_withBacter_25_60000002	3927		ALLFam_withBacter_30_60000002	1810	ALLFam_withBacter_45_60_000027	172
PIZ50933@Candidatus_Woesearchaeota_archaeon_CG_4_10_14_0_2_um_filter_33_13	ALLFam_withBacter_25_60000002	3927		ALLFam_withBacter_30_60000002	1810	ALLFam_withBacter_45_60_000027	172
PIZ53807@Candidatus_Woesearchaeota_archaeon_CG_4_10_14_0_2_um_filter_33_10	ALLFam_withBacter_25_60000002	3927		ALLFam_withBacter_30_60000002	1810	ALLFam_withBacter_45_60_000027	172
PIZ81033@Candidatus_Pacearchaeota_archaeon_CG_4_10_14_0_2_um_filter_31_10	ALLFam_withBacter_25_60000002	3927		ALLFam_withBacter_30_60000002	1810	ALLFam_withBacter_45_60_000027	172
PIZ82836@Candidatus_Pacearchaeota_archaeon_CG_4_10_14_0_2_um_filter_05_32_18	ALLFam_withBacter_25_60000002	3927		ALLFam_withBacter_30_60000002	1810	ALLFam_withBacter_45_60_000027	172
PJA71538@Candidatus_Pacearchaeota_archaeon_CG_4_9_14_3_um_filter_30_11	ALLFam_withBacter_25_60000002	3927		ALLFam_withBacter_30_60000002	1810	ALLFam_withBacter_45_60_000027	172
PJB21971@Euryarchaeota_archaeon_CG_4_9_14_3_um_filter_38_12	ALLFam_withBacter_25_60000002	3927		ALLFam_withBacter_30_60000002	1810	ALLFam_withBacter_45_60_000027	172
PJB74228@Candidatus_Aenigmarchaeota_archaeon_CG_4_9_14_3_um_filter_37_18	ALLFam_withBacter_25_60000002	3927		ALLFam_withBacter_30_60000002	1810	ALLFam_withBacter_45_60_000027	172
PJB75685@Candidatus_Aenigmarchaeota_archaeon_CG_4_9_14_3_um_filter_37_18	ALLFam_withBacter_25_60000002	3927		ALLFam_withBacter_30_60000002	1810	ALLFam_withBacter_45_60_000027	172
PJB94240@Candidatus_Pacearchaeota_archaeon_CG_4_9_14_0_8_um_filter_35_24	ALLFam_withBacter_25_60000002	3927		ALLFam_withBacter_30_60000002	1810	ALLFam_withBacter_45_60_000027	172
PJB94520@Candidatus_Pacearchaeota_archaeon_CG_4_9_14_0_8_um_filter_35_24	ALLFam_withBacter_25_60000002	3927		ALLFam_withBacter_30_60000002	1810	ALLFam_withBacter_45_60_000027	172
PJC44924@Candidatus_Pacearchaeota_archaeon_CG_4_9_14_0_2_um_filter_39_13	ALLFam_withBacter_25_60000002	3927		ALLFam_withBacter_30_60000002	1810	ALLFam_withBacter_45_60_000027	172
PJC45196@Candidatus_Pacearchaeota_archaeon_CG_4_9_14_0_2_um_filter_30_8	ALLFam_withBacter_25_60000002	3927		ALLFam_withBacter_30_60000002	1810	ALLFam_withBacter_45_60_000027	172
PJE81018@Candidatus_Pacearchaeota_archaeon_CG10_big_fil_rev_8_21_14_0_10_32_42	ALLFam_withBacter_25_60000002	3927		ALLFam_withBacter_30_60000002	1810	ALLFam_withBacter_45_60_000027	172
PJE81377@Candidatus_Pacearchaeota_archaeon_CG10_big_fil_rev_8_21_14_0_10_32_42	ALLFam_withBacter_25_60000002	3927		ALLFam_withBacter_30_60000002	1810	ALLFam_withBacter_45_60_000027	172
PKK81524@Thermoplasmata_archaeon_HGW-Thermoplasmata-2	ALLFam_withBacter_25_60000002	3927		ALLFam_withBacter_30_60000002	1810	ALLFam_withBacter_45_60_000027	172
PKL53358@Candidatus_Methanoperedenaceae_archaeon_HGW-Methanoperedenaceae-1	ALLFam_withBacter_25_60000002	3927		ALLFam_withBacter_30_60000002	1810	ALLFam_withBacter_45_60_000027	172
PKP51173@Candidatus_Altiarchaeales_archaeon_HGW-Altiarchaeales-3	ALLFam_withBacter_25_60000002	3927		ALLFam_withBacter_30_60000002	1810	ALLFam_withBacter_45_60_000027	172
RIB35613@Candidatus_Nanoclepta_minutus	ALLFam_withBacter_25_60000002	3927		ALLFam_withBacter_30_60000002	1810	ALLFam_withBacter_45_60_000027	172
RJQ16961@Candidatus_Woesearchaeota_archaeon	ALLFam_withBacter_25_60000002	3927		ALLFam_withBacter_30_60000002	1810	ALLFam_withBacter_45_60_000027	172
RJS76801@Methanophagales_archaeon	ALLFam_withBacter_25_60000002	3927		ALLFam_withBacter_30_60000002	1810	ALLFam_withBacter_45_60_000027	172
RLE39438@Candidatus_Woesearchaeota_archaeon	ALLFam_withBacter_25_60000002	3927		ALLFam_withBacter_30_60000002	1810	ALLFam_withBacter_45_60_000027	172
RLE40937@Candidatus_Woesearchaeota_archaeon	ALLFam_withBacter_25_60000002	3927		ALLFam_withBacter_30_60000002	1810	ALLFam_withBacter_45_60_000027	172
RLF20539@Thermoprotei_archaeon	ALLFam_withBacter_25_60000002	3927		ALLFam_withBacter_30_60000002	1810	ALLFam_withBacter_45_60_000027	172
RLF21943@Thermoprotei_archaeon	ALLFam_withBacter_25_60000002	3927		ALLFam_withBacter_30_60000002	1810	ALLFam_withBacter_45_60_000027	172
RLF27872@Thermoplasmata_archaeon	ALLFam_withBacter_25_60000002	3927		ALLFam_withBacter_30_60000002	1810	ALLFam_withBacter_45_60_000027	172
RLF30768@Thermoplasmata_archaeon	ALLFam_withBacter_25_60000002	3927		ALLFam_withBacter_30_60000002	1810	ALLFam_withBacter_45_60_000027	172
RLF31599@Thermoplasmata_archaeon	ALLFam_withBacter_25_60000002	3927		ALLFam_withBacter_30_60000002	1810	ALLFam_withBacter_45_60_000027	172
RLF41255@Thermoplasmata_archaeon	ALLFam_withBacter_25_60000002	3927		ALLFam_withBacter_30_60000002	1810	ALLFam_withBacter_45_60_000027	172
RLF65510@Thermoplasmata_archaeon	ALLFam_withBacter_25_60000002	3927		ALLFam_withBacter_30_60000002	1810	ALLFam_withBacter_45_60_000027	172
RLF84864@Thermococci_archaeon	ALLFam_withBacter_25_60000002	3927		ALLFam_withBacter_30_60000002	1810	ALLFam_withBacter_45_60_000027	172
RLF90467@Thermococci_archaeon	ALLFam_withBacter_25_60000002	3927		ALLFam_withBacter_30_60000002	1810	ALLFam_withBacter_45_60_000027	172
RLF91984@Thermococci_archaeon	ALLFam_withBacter_25_60000002	3927		ALLFam_withBacter_30_60000002	1810	ALLFam_withBacter_45_60_000027	172
RLG12318@Candidatus_Pacearchaeota_archaeon	ALLFam_withBacter_25_60000002	3927		ALLFam_withBacter_30_60000002	1810	ALLFam_withBacter_45_60_000027	172
RLG13573@Candidatus_Nanohaloarchaeota_archaeon	ALLFam_withBacter_25_60000002	3927		ALLFam_withBacter_30_60000002	1810	ALLFam_withBacter_45_60_000027	172
RLG13622@Candidatus_Nanohaloarchaeota_archaeon	ALLFam_withBacter_25_60000002	3927		ALLFam_withBacter_30_60000002	1810	ALLFam_withBacter_45_60_000027	172
RLG14689@Candidatus_Nanohaloarchaeota_archaeon	ALLFam_withBacter_25_60000002	3927		ALLFam_withBacter_30_60000002	1810	ALLFam_withBacter_45_60_000027	172
RLG15350@Candidatus_Nanohaloarchaeota_archaeon	ALLFam_withBacter_25_60000002	3927		ALLFam_withBacter_30_60000002	1810	ALLFam_withBacter_45_60_000027	172
RLG36393@Methanosarcinales_archaeon	ALLFam_withBacter_25_60000002	3927		ALLFam_withBacter_30_60000002	1810	ALLFam_withBacter_45_60_000027	172
RLG40942@Candidatus_Korarchaeota_archaeon	ALLFam_withBacter_25_60000002	3927		ALLFam_withBacter_30_60000002	1810	ALLFam_withBacter_45_60_000027	172
RLG44014@Candidatus_Korarchaeota_archaeon	ALLFam_withBacter_25_60000002	3927		ALLFam_withBacter_30_60000002	1810	ALLFam_withBacter_45_60_000027	172
RLG70400@Candidatus_Diapherotrites_archaeon	ALLFam_withBacter_25_60000002	3927		ALLFam_withBacter_30_60000002	1810	ALLFam_withBacter_45_60_000027	172
RLI00566@Candidatus_Bathyarchaeota_archaeon	ALLFam_withBacter_25_60000002	3927		ALLFam_withBacter_30_60000002	1810	ALLFam_withBacter_45_60_000027	172
RLI99552@Candidatus_Aenigmarchaeota_archaeon	ALLFam_withBacter_25_60000002	3927		ALLFam_withBacter_30_60000002	1810	ALLFam_withBacter_45_60_000027	172
RLI99785@Candidatus_Aenigmarchaeota_archaeon	ALLFam_withBacter_25_60000002	3927		ALLFam_withBacter_30_60000002	1810	ALLFam_withBacter_45_60_000027	172
RLJ04517@Candidatus_Aenigmarchaeota_archaeon	ALLFam_withBacter_25_60000002	3927		ALLFam_withBacter_30_60000002	1810	ALLFam_withBacter_45_60_000027	172
RMD67611@Candidatus_Pacearchaeota_archaeon	ALLFam_withBacter_25_60000002	3927		ALLFam_withBacter_30_60000002	1810	ALLFam_withBacter_45_60_000027	172
RME52064@Candidatus_Woesearchaeota_archaeon	ALLFam_withBacter_25_60000002	3927		ALLFam_withBacter_30_60000002	1810	ALLFam_withBacter_45_60_000027	172
RME52176@Candidatus_Woesearchaeota_archaeon	ALLFam_withBacter_25_60000002	3927		ALLFam_withBacter_30_60000002	1810	ALLFam_withBacter_45_60_000027	172
RME55589@Candidatus_Woesearchaeota_archaeon	ALLFam_withBacter_25_60000002	3927		ALLFam_withBacter_30_60000002	1810	ALLFam_withBacter_45_60_000027	172
RME77736@Candidatus_Woesearchaeota_archaeon	ALLFam_withBacter_25_60000002	3927		ALLFam_withBacter_30_60000002	1810	ALLFam_withBacter_45_60_000027	172
RMF54767@Candidatus_Woesearchaeota_archaeon	ALLFam_withBacter_25_60000002	3927		ALLFam_withBacter_30_60000002	1810	ALLFam_withBacter_45_60_000027	172
WP_010477362@Thermococcus_zilligii	ALLFam_withBacter_25_60000002	3927		ALLFam_withBacter_30_60000002	1810	ALLFam_withBacter_45_60_000027	172
WP_010885885@Pyrococcus_horikoshii	ALLFam_withBacter_25_60000002	3927		ALLFam_withBacter_30_60000002	1810	ALLFam_withBacter_45_60_000027	172
WP_010916521@Thermoplasma_volcanium	ALLFam_withBacter_25_60000002	3927		ALLFam_withBacter_30_60000002	1810	ALLFam_withBacter_45_60_000027	172
WP_011013007@Pyrococcus_furiosus	ALLFam_withBacter_25_60000002	3927		ALLFam_withBacter_30_60000002	1810	ALLFam_withBacter_45_60_000027	172
WP_011177650@Picrophilus_torridus	ALLFam_withBacter_25_60000002	3927		ALLFam_withBacter_30_60000002	1810	ALLFam_withBacter_45_60_000027	172
WP_012571973@Thermococcus_onnurineus	ALLFam_withBacter_25_60000002	3927		ALLFam_withBacter_30_60000002	1810	ALLFam_withBacter_45_60_000027	172
WP_012997038@Aciduliprofundum_boonei	ALLFam_withBacter_25_60000002	3927		ALLFam_withBacter_30_60000002	1810	ALLFam_withBacter_45_60_000027	172
WP_013747897@Pyrococcus_sp_NA2	ALLFam_withBacter_25_60000002	3927		ALLFam_withBacter_30_60000002	1810	ALLFam_withBacter_45_60_000027	172
WP_013904862@Pyrococcus_yayanosii	ALLFam_withBacter_25_60000002	3927		ALLFam_withBacter_30_60000002	1810	ALLFam_withBacter_45_60_000027	172
WP_014789484@Thermococcus_cleftensis	ALLFam_withBacter_25_60000002	3927		ALLFam_withBacter_30_60000002	1810	ALLFam_withBacter_45_60_000027	172
WP_015282888@Aciduliprofundum_sp_MAR08-339	ALLFam_withBacter_25_60000002	3927		ALLFam_withBacter_30_60000002	1810	ALLFam_withBacter_45_60_000027	172
WP_015283219@Aciduliprofundum_sp_MAR08-339	ALLFam_withBacter_25_60000002	3927		ALLFam_withBacter_30_60000002	1810	ALLFam_withBacter_45_60_000027	172
WP_015859245@Thermococcus_gammatolerans	ALLFam_withBacter_25_60000002	3927		ALLFam_withBacter_30_60000002	1810	ALLFam_withBacter_45_60_000027	172
WP_042681207@Thermococcus_paralvinellae	ALLFam_withBacter_25_60000002	3927		ALLFam_withBacter_30_60000002	1810	ALLFam_withBacter_45_60_000027	172
WP_042686973@Methermicoccus_shengliensis	ALLFam_withBacter_25_60000002	3927		ALLFam_withBacter_30_60000002	1810	ALLFam_withBacter_45_60_000027	172
WP_048090109@Candidatus_Methanoperedens_nitroreducens	ALLFam_withBacter_25_60000002	3927		ALLFam_withBacter_30_60000002	1810	ALLFam_withBacter_45_60_000027	172
WP_048152540@Palaeococcus_ferrophilus	ALLFam_withBacter_25_60000002	3927		ALLFam_withBacter_30_60000002	1810	ALLFam_withBacter_45_60_000027	172
WP_048164945@Palaeococcus_pacificus	ALLFam_withBacter_25_60000002	3927		ALLFam_withBacter_30_60000002	1810	ALLFam_withBacter_45_60_000027	172
WP_049940056@Aciduliprofundum_boonei	ALLFam_withBacter_25_60000002	3927		ALLFam_withBacter_30_60000002	1810	ALLFam_withBacter_45_60_000027	172
WP_050003789@Thermococcus_eurythermalis	ALLFam_withBacter_25_60000002	3927		ALLFam_withBacter_30_60000002	1810	ALLFam_withBacter_45_60_000027	172
WP_058938893@Thermococcus_celericrescens	ALLFam_withBacter_25_60000002	3927		ALLFam_withBacter_30_60000002	1810	ALLFam_withBacter_45_60_000027	172
WP_058946494@Thermococcus_sp_2319x1	ALLFam_withBacter_25_60000002	3927		ALLFam_withBacter_30_60000002	1810	ALLFam_withBacter_45_60_000027	172
WP_062373999@Thermococcus_guaymasensis	ALLFam_withBacter_25_60000002	3927		ALLFam_withBacter_30_60000002	1810	ALLFam_withBacter_45_60_000027	172
WP_062386890@Thermococcus_peptonophilus	ALLFam_withBacter_25_60000002	3927		ALLFam_withBacter_30_60000002	1810	ALLFam_withBacter_45_60_000027	172
WP_068664029@Thermococcus_piezophilus	ALLFam_withBacter_25_60000002	3927		ALLFam_withBacter_30_60000002	1810	ALLFam_withBacter_45_60_000027	172
WP_088180717@Thermococcus_sp_5-4	ALLFam_withBacter_25_60000002	3927		ALLFam_withBacter_30_60000002	1810	ALLFam_withBacter_45_60_000027	172
WP_088856815@Thermococcus_siculi	ALLFam_withBacter_25_60000002	3927		ALLFam_withBacter_30_60000002	1810	ALLFam_withBacter_45_60_000027	172
WP_088858990@Thermococcus_profundus	ALLFam_withBacter_25_60000002	3927		ALLFam_withBacter_30_60000002	1810	ALLFam_withBacter_45_60_000027	172
WP_088862691@Thermococcus_celer	ALLFam_withBacter_25_60000002	3927		ALLFam_withBacter_30_60000002	1810	ALLFam_withBacter_45_60_000027	172
WP_088882934@Thermococcus_sp_P6	ALLFam_withBacter_25_60000002	3927		ALLFam_withBacter_30_60000002	1810	ALLFam_withBacter_45_60_000027	172
WP_088884687@Thermococcus_gorgonarius	ALLFam_withBacter_25_60000002	3927		ALLFam_withBacter_30_60000002	1810	ALLFam_withBacter_45_60_000027	172
WP_096207013@Candidatus_Methanoperedens_nitroreducens	ALLFam_withBacter_25_60000002	3927		ALLFam_withBacter_30_60000002	1810	ALLFam_withBacter_45_60_000027	172
WP_097298822@Candidatus_Methanoperedens_sp_BLZ2	ALLFam_withBacter_25_60000002	3927		ALLFam_withBacter_30_60000002	1810	ALLFam_withBacter_45_60_000027	172
WP_110642443@Thermoplasma_sp_Kam2015	ALLFam_withBacter_25_60000002	3927		ALLFam_withBacter_30_60000002	1810	ALLFam_withBacter_45_60_000027	172
WP_116483781@Candidatus_Methanoperedenaceae_archaeon	ALLFam_withBacter_25_60000002	3927		ALLFam_withBacter_30_60000002	1810	ALLFam_withBacter_45_60_000027	172
pdb_4A8E@_Probable_Tyrosine_Recombinase_Xerc-like	ALLFam_withBacter_25_60000002	3927		ALLFam_withBacter_30_60000002	1810	ALLFam_withBacter_45_60_000027	172
pdb_5HXY@_Tyrosine_Recombinase_Xera	ALLFam_withBacter_25_60000002	3927		ALLFam_withBacter_30_60000002	1810	ALLFam_withBacter_45_60_000027	172
AFO56184@Natrinema_sp_J7-2	ALLFam_withBacter_25_60000002	3927		ALLFam_withBacter_30_60000002	1810	ALLFam_withBacter_45_60_000028	32
ESS07351@uncultured_archaeon_A07HB70	ALLFam_withBacter_25_60000002	3927		ALLFam_withBacter_30_60000002	1810	ALLFam_withBacter_45_60_000028	32
PSP64647@Halobacteriales_archaeon_QH_8_67_27	ALLFam_withBacter_25_60000002	3927		ALLFam_withBacter_30_60000002	1810	ALLFam_withBacter_45_60_000028	32
WP_006078296@Halococcus_saccharolyticus	ALLFam_withBacter_25_60000002	3927		ALLFam_withBacter_30_60000002	1810	ALLFam_withBacter_45_60_000028	32
WP_006078716@Halococcus_saccharolyticus	ALLFam_withBacter_25_60000002	3927		ALLFam_withBacter_30_60000002	1810	ALLFam_withBacter_45_60_000028	32
WP_008368119@Halorubrum_litoreum	ALLFam_withBacter_25_60000002	3927		ALLFam_withBacter_30_60000002	1810	ALLFam_withBacter_45_60_000028	32
WP_008440089@Halorubrum_californiense	ALLFam_withBacter_25_60000002	3927		ALLFam_withBacter_30_60000002	1810	ALLFam_withBacter_45_60_000028	32
WP_010902112@Halobacterium_salinarum	ALLFam_withBacter_25_60000002	3927		ALLFam_withBacter_30_60000002	1810	ALLFam_withBacter_45_60_000028	32
WP_014555218@Haloquadratum_walsbyi	ALLFam_withBacter_25_60000002	3927		ALLFam_withBacter_30_60000002	1810	ALLFam_withBacter_45_60_000028	32
WP_049935120@Haloplanus_natans	ALLFam_withBacter_25_60000002	3927		ALLFam_withBacter_30_60000002	1810	ALLFam_withBacter_45_60_000028	32
WP_049994986@Halapricum_salinum	ALLFam_withBacter_25_60000002	3927		ALLFam_withBacter_30_60000002	1810	ALLFam_withBacter_45_60_000028	32
WP_050033112@Halorubrum_halophilum	ALLFam_withBacter_25_60000002	3927		ALLFam_withBacter_30_60000002	1810	ALLFam_withBacter_45_60_000028	32
WP_058571423@Haloferax_sp_SB29	ALLFam_withBacter_25_60000002	3927		ALLFam_withBacter_30_60000002	1810	ALLFam_withBacter_45_60_000028	32
WP_058825776@Haloferax_sp_Q22	ALLFam_withBacter_25_60000002	3927		ALLFam_withBacter_30_60000002	1810	ALLFam_withBacter_45_60_000028	32
WP_058993831@Haloarcula_sp_CBA1127	ALLFam_withBacter_25_60000002	3927		ALLFam_withBacter_30_60000002	1810	ALLFam_withBacter_45_60_000028	32
WP_080507152@Halorubrum_hochstenium	ALLFam_withBacter_25_60000002	3927		ALLFam_withBacter_30_60000002	1810	ALLFam_withBacter_45_60_000028	32
WP_081606150@Haloferax_alexandrinus	ALLFam_withBacter_25_60000002	3927		ALLFam_withBacter_30_60000002	1810	ALLFam_withBacter_45_60_000028	32
WP_084510175@Haloplanus_natans	ALLFam_withBacter_25_60000002	3927		ALLFam_withBacter_30_60000002	1810	ALLFam_withBacter_45_60_000028	32
WP_086215779@Halorubrum_sp_SD683	ALLFam_withBacter_25_60000002	3927		ALLFam_withBacter_30_60000002	1810	ALLFam_withBacter_45_60_000028	32
WP_089385882@Halorubrum_vacuolatum	ALLFam_withBacter_25_60000002	3927		ALLFam_withBacter_30_60000002	1810	ALLFam_withBacter_45_60_000028	32
WP_089779789@Haloferax_massiliensis	ALLFam_withBacter_25_60000002	3927		ALLFam_withBacter_30_60000002	1810	ALLFam_withBacter_45_60_000028	32
WP_089807259@Halogeometricum_rufum	ALLFam_withBacter_25_60000002	3927		ALLFam_withBacter_30_60000002	1810	ALLFam_withBacter_45_60_000028	32
WP_089880676@Halogeometricum_limi	ALLFam_withBacter_25_60000002	3927		ALLFam_withBacter_30_60000002	1810	ALLFam_withBacter_45_60_000028	32
WP_092632992@Haloplanus_vescus	ALLFam_withBacter_25_60000002	3927		ALLFam_withBacter_30_60000002	1810	ALLFam_withBacter_45_60_000028	32
WP_094558432@Halorubrum_sp_Ea1	ALLFam_withBacter_25_60000002	3927		ALLFam_withBacter_30_60000002	1810	ALLFam_withBacter_45_60_000028	32
WP_099288522@Halorubrum_sp_C191	ALLFam_withBacter_25_60000002	3927		ALLFam_withBacter_30_60000002	1810	ALLFam_withBacter_45_60_000028	32
WP_113275062@halophilic_archaeon	ALLFam_withBacter_25_60000002	3927		ALLFam_withBacter_30_60000002	1810	ALLFam_withBacter_45_60_000028	32
WP_114584481@Haloplanus_sp_CBA1113	ALLFam_withBacter_25_60000002	3927		ALLFam_withBacter_30_60000002	1810	ALLFam_withBacter_45_60_000028	32
WP_115862518@Halorussus_sp_HD8-51	ALLFam_withBacter_25_60000002	3927		ALLFam_withBacter_30_60000002	1810	ALLFam_withBacter_45_60_000028	32
WP_117595167@Haloprofundus_sp_NK23	ALLFam_withBacter_25_60000002	3927		ALLFam_withBacter_30_60000002	1810	ALLFam_withBacter_45_60_000028	32
WP_123113868@Halorubrum_sp_CBA1229	ALLFam_withBacter_25_60000002	3927		ALLFam_withBacter_30_60000002	1810	ALLFam_withBacter_45_60_000028	32
WP_123538190@Halosimplex_sp_YPL4	ALLFam_withBacter_25_60000002	3927		ALLFam_withBacter_30_60000002	1810	ALLFam_withBacter_45_60_000028	32
ATZ59259@Methanobrevibacter_smithii	ALLFam_withBacter_25_60000002	3927		ALLFam_withBacter_30_60000002	1810	ALLFam_withBacter_45_60_000029	43
AXV37126@Methanobacterium_sp_BRmetb2	ALLFam_withBacter_25_60000002	3927		ALLFam_withBacter_30_60000002	1810	ALLFam_withBacter_45_60_000029	43
KUK00880@Methanobacteriaceae_archaeon_41_258	ALLFam_withBacter_25_60000002	3927		ALLFam_withBacter_30_60000002	1810	ALLFam_withBacter_45_60_000029	43
KYC50949@Arc_I_group_archaeon_U1lsi0528_Bin055	ALLFam_withBacter_25_60000002	3927		ALLFam_withBacter_30_60000002	1810	ALLFam_withBacter_45_60_000029	43
KYC54329@Arc_I_group_archaeon_U1lsi0528_Bin089	ALLFam_withBacter_25_60000002	3927		ALLFam_withBacter_30_60000002	1810	ALLFam_withBacter_45_60_000029	43
KYC58341@Arc_I_group_archaeon_ADurb1213_Bin02801	ALLFam_withBacter_25_60000002	3927		ALLFam_withBacter_30_60000002	1810	ALLFam_withBacter_45_60_000029	43
KYK30217@Theionarchaea_archaeon_DG-70-1	ALLFam_withBacter_25_60000002	3927		ALLFam_withBacter_30_60000002	1810	ALLFam_withBacter_45_60_000029	43
KYK38510@Theionarchaea_archaeon_DG-70	ALLFam_withBacter_25_60000002	3927		ALLFam_withBacter_30_60000002	1810	ALLFam_withBacter_45_60_000029	43
KZX12134@Methanobrevibacter_filiformis	ALLFam_withBacter_25_60000002	3927		ALLFam_withBacter_30_60000002	1810	ALLFam_withBacter_45_60_000029	43
OEC91241@Methanosphaera_sp_A6	ALLFam_withBacter_25_60000002	3927		ALLFam_withBacter_30_60000002	1810	ALLFam_withBacter_45_60_000029	43
OPX59515@Methanobacterium_sp_PtaB_Bin024	ALLFam_withBacter_25_60000002	3927		ALLFam_withBacter_30_60000002	1810	ALLFam_withBacter_45_60_000029	43
PKL67688@Methanobacteriales_archaeon_HGW-Methanobacteriales-1	ALLFam_withBacter_25_60000002	3927		ALLFam_withBacter_30_60000002	1810	ALLFam_withBacter_45_60_000029	43
PWL07604@Methanosphaera_cuniculi	ALLFam_withBacter_25_60000002	3927		ALLFam_withBacter_30_60000002	1810	ALLFam_withBacter_45_60_000029	43
PWL08156@Methanosphaera_cuniculi	ALLFam_withBacter_25_60000002	3927		ALLFam_withBacter_30_60000002	1810	ALLFam_withBacter_45_60_000029	43
RAP43795@Methanosphaera_sp_SHI1033	ALLFam_withBacter_25_60000002	3927		ALLFam_withBacter_30_60000002	1810	ALLFam_withBacter_45_60_000029	43
RAP45277@Methanosphaera_sp_rholeuAM6	ALLFam_withBacter_25_60000002	3927		ALLFam_withBacter_30_60000002	1810	ALLFam_withBacter_45_60_000029	43
RAP47901@Methanosphaera_sp_rholeuAM74	ALLFam_withBacter_25_60000002	3927		ALLFam_withBacter_30_60000002	1810	ALLFam_withBacter_45_60_000029	43
RAP51832@Methanosphaera_sp_rholeuAM270	ALLFam_withBacter_25_60000002	3927		ALLFam_withBacter_30_60000002	1810	ALLFam_withBacter_45_60_000029	43
RAP53239@Methanosphaera_sp_rholeuAM130	ALLFam_withBacter_25_60000002	3927		ALLFam_withBacter_30_60000002	1810	ALLFam_withBacter_45_60_000029	43
RBQ24088@Methanobrevibacter_sp_NOE	ALLFam_withBacter_25_60000002	3927		ALLFam_withBacter_30_60000002	1810	ALLFam_withBacter_45_60_000029	43
RJS48235@Methanobacterium_sp_	ALLFam_withBacter_25_60000002	3927		ALLFam_withBacter_30_60000002	1810	ALLFam_withBacter_45_60_000029	43
RLF93081@Thermococci_archaeon	ALLFam_withBacter_25_60000002	3927		ALLFam_withBacter_30_60000002	1810	ALLFam_withBacter_45_60_000029	43
SCM57801@Methanothermobacter_wolfeii	ALLFam_withBacter_25_60000002	3927		ALLFam_withBacter_30_60000002	1810	ALLFam_withBacter_45_60_000029	43
WP_012955512@Methanobrevibacter_ruminantium	ALLFam_withBacter_25_60000002	3927		ALLFam_withBacter_30_60000002	1810	ALLFam_withBacter_45_60_000029	43
WP_013413103@Methanothermus_fervidus	ALLFam_withBacter_25_60000002	3927		ALLFam_withBacter_30_60000002	1810	ALLFam_withBacter_45_60_000029	43
WP_013645892@Methanobacterium_lacus	ALLFam_withBacter_25_60000002	3927		ALLFam_withBacter_30_60000002	1810	ALLFam_withBacter_45_60_000029	43
WP_013824877@Methanobacterium_paludis	ALLFam_withBacter_25_60000002	3927		ALLFam_withBacter_30_60000002	1810	ALLFam_withBacter_45_60_000029	43
WP_019264313@Methanobrevibacter_smithii	ALLFam_withBacter_25_60000002	3927		ALLFam_withBacter_30_60000002	1810	ALLFam_withBacter_45_60_000029	43
WP_048175560@Methanothermobacter_sp_CaT2	ALLFam_withBacter_25_60000002	3927		ALLFam_withBacter_30_60000002	1810	ALLFam_withBacter_45_60_000029	43
WP_069583382@Methanobacterium	ALLFam_withBacter_25_60000002	3927		ALLFam_withBacter_30_60000002	1810	ALLFam_withBacter_45_60_000029	43
WP_069592168@Methanosphaera_sp_WGK6	ALLFam_withBacter_25_60000002	3927		ALLFam_withBacter_30_60000002	1810	ALLFam_withBacter_45_60_000029	43
WP_076621417@Methanobrevibacter_boviskoreani	ALLFam_withBacter_25_60000002	3927		ALLFam_withBacter_30_60000002	1810	ALLFam_withBacter_45_60_000029	43
WP_081882554@Methanobacterium_sp_SMA-27	ALLFam_withBacter_25_60000002	3927		ALLFam_withBacter_30_60000002	1810	ALLFam_withBacter_45_60_000029	43
WP_081944586@Methanobacterium_formicicum	ALLFam_withBacter_25_60000002	3927		ALLFam_withBacter_30_60000002	1810	ALLFam_withBacter_45_60_000029	43
WP_082398047@Methanobrevibacter_arboriphilus	ALLFam_withBacter_25_60000002	3927		ALLFam_withBacter_30_60000002	1810	ALLFam_withBacter_45_60_000029	43
WP_082762095@Methanobrevibacter_olleyae	ALLFam_withBacter_25_60000002	3927		ALLFam_withBacter_30_60000002	1810	ALLFam_withBacter_45_60_000029	43
WP_084486392@Methanobrevibacter_wolinii	ALLFam_withBacter_25_60000002	3927		ALLFam_withBacter_30_60000002	1810	ALLFam_withBacter_45_60_000029	43
WP_084789735@Methanobacterium_congolense	ALLFam_withBacter_25_60000002	3927		ALLFam_withBacter_30_60000002	1810	ALLFam_withBacter_45_60_000029	43
WP_088539210@Methanobrevibacter_sp_87_7	ALLFam_withBacter_25_60000002	3927		ALLFam_withBacter_30_60000002	1810	ALLFam_withBacter_45_60_000029	43
WP_100907485@Methanobacterium_sp_MZ-A1	ALLFam_withBacter_25_60000002	3927		ALLFam_withBacter_30_60000002	1810	ALLFam_withBacter_45_60_000029	43
WP_112093652@Methanothermobacter_tenebrarum	ALLFam_withBacter_25_60000002	3927		ALLFam_withBacter_30_60000002	1810	ALLFam_withBacter_45_60_000029	43
WP_112124769@Methanosphaera_sp_BMS	ALLFam_withBacter_25_60000002	3927		ALLFam_withBacter_30_60000002	1810	ALLFam_withBacter_45_60_000029	43
WP_116669200@Methanobrevibacter_woesei	ALLFam_withBacter_25_60000002	3927		ALLFam_withBacter_30_60000002	1810	ALLFam_withBacter_45_60_000029	43
AUG48915@Haloarcula_taiwanensis	ALLFam_withBacter_25_60000002	3927		ALLFam_withBacter_30_60000002	1810	ALLFam_withBacter_45_60_000031	29
PSQ07684@Halobacteriales_archaeon_QS_6_71_20	ALLFam_withBacter_25_60000002	3927		ALLFam_withBacter_30_60000002	1810	ALLFam_withBacter_45_60_000031	29
PSQ36560@Halobacteriales_archaeon_QS_9_70_65	ALLFam_withBacter_25_60000002	3927		ALLFam_withBacter_30_60000002	1810	ALLFam_withBacter_45_60_000031	29
PSQ42511@Halobacteriales_archaeon_SW_7_68_16	ALLFam_withBacter_25_60000002	3927		ALLFam_withBacter_30_60000002	1810	ALLFam_withBacter_45_60_000031	29
PSQ51995@Halobacteriales_archaeon_SW_8_65_20	ALLFam_withBacter_25_60000002	3927		ALLFam_withBacter_30_60000002	1810	ALLFam_withBacter_45_60_000031	29
PSQ53596@Halobacteriales_archaeon_SW_8_65_20	ALLFam_withBacter_25_60000002	3927		ALLFam_withBacter_30_60000002	1810	ALLFam_withBacter_45_60_000031	29
WP_008440893@Halorubrum_californiense	ALLFam_withBacter_25_60000002	3927		ALLFam_withBacter_30_60000002	1810	ALLFam_withBacter_45_60_000031	29
WP_015410783@Natronomonas_moolapensis	ALLFam_withBacter_25_60000002	3927		ALLFam_withBacter_30_60000002	1810	ALLFam_withBacter_45_60_000031	29
WP_015789149@Halorhabdus_utahensis	ALLFam_withBacter_25_60000002	3927		ALLFam_withBacter_30_60000002	1810	ALLFam_withBacter_45_60_000031	29
WP_020446048@Salinarchaeum_sp_Harcht-Bsk1	ALLFam_withBacter_25_60000002	3927		ALLFam_withBacter_30_60000002	1810	ALLFam_withBacter_45_60_000031	29
WP_049903899@Halococcus_agarilyticus	ALLFam_withBacter_25_60000002	3927		ALLFam_withBacter_30_60000002	1810	ALLFam_withBacter_45_60_000031	29
WP_058993592@Haloarcula_sp_CBA1127	ALLFam_withBacter_25_60000002	3927		ALLFam_withBacter_30_60000002	1810	ALLFam_withBacter_45_60_000031	29
WP_079988913@Natronomonas_sp_CBA1134	ALLFam_withBacter_25_60000002	3927		ALLFam_withBacter_30_60000002	1810	ALLFam_withBacter_45_60_000031	29
WP_080507154@Halorubrum_hochstenium	ALLFam_withBacter_25_60000002	3927		ALLFam_withBacter_30_60000002	1810	ALLFam_withBacter_45_60_000031	29
WP_081597056@Haloferax_sp_BAB2207	ALLFam_withBacter_25_60000002	3927		ALLFam_withBacter_30_60000002	1810	ALLFam_withBacter_45_60_000031	29
WP_083687796@Haloterrigena_daqingensis	ALLFam_withBacter_25_60000002	3927		ALLFam_withBacter_30_60000002	1810	ALLFam_withBacter_45_60_000031	29
WP_089308768@Halorubrum_chaoviator	ALLFam_withBacter_25_60000002	3927		ALLFam_withBacter_30_60000002	1810	ALLFam_withBacter_45_60_000031	29
WP_089384259@Halorubrum_vacuolatum	ALLFam_withBacter_25_60000002	3927		ALLFam_withBacter_30_60000002	1810	ALLFam_withBacter_45_60_000031	29
WP_089669388@Halobacterium_jilantaiense	ALLFam_withBacter_25_60000002	3927		ALLFam_withBacter_30_60000002	1810	ALLFam_withBacter_45_60_000031	29
WP_089766396@Halobellus_clavatus	ALLFam_withBacter_25_60000002	3927		ALLFam_withBacter_30_60000002	1810	ALLFam_withBacter_45_60_000031	29
WP_089777167@Haloferax_massiliensis	ALLFam_withBacter_25_60000002	3927		ALLFam_withBacter_30_60000002	1810	ALLFam_withBacter_45_60_000031	29
WP_094525990@Halorubrum_sp_Ea8	ALLFam_withBacter_25_60000002	3927		ALLFam_withBacter_30_60000002	1810	ALLFam_withBacter_45_60_000031	29
WP_096395112@Halorubrum_trapanicum	ALLFam_withBacter_25_60000002	3927		ALLFam_withBacter_30_60000002	1810	ALLFam_withBacter_45_60_000031	29
WP_099253752@Halorubrum_persicum	ALLFam_withBacter_25_60000002	3927		ALLFam_withBacter_30_60000002	1810	ALLFam_withBacter_45_60_000031	29
WP_112079093@Halorubrum_sp_48-1-W	ALLFam_withBacter_25_60000002	3927		ALLFam_withBacter_30_60000002	1810	ALLFam_withBacter_45_60_000031	29
WP_114449749@Haloplanus_salinus	ALLFam_withBacter_25_60000002	3927		ALLFam_withBacter_30_60000002	1810	ALLFam_withBacter_45_60_000031	29
WP_124178867@Natrarchaeobius_halalkaliphilus	ALLFam_withBacter_25_60000002	3927		ALLFam_withBacter_30_60000002	1810	ALLFam_withBacter_45_60_000031	29
WP_127014096@Haloarcula_salaria	ALLFam_withBacter_25_60000002	3927		ALLFam_withBacter_30_60000002	1810	ALLFam_withBacter_45_60_000031	29
WP_129452399@Halorubrum_ezzemoulense	ALLFam_withBacter_25_60000002	3927		ALLFam_withBacter_30_60000002	1810	ALLFam_withBacter_45_60_000031	29
ABD40948@Methanospirillum_hungatei_JF-1	ALLFam_withBacter_25_60000002	3927		ALLFam_withBacter_30_60000002	1810	ALLFam_withBacter_45_60_000033	27
KQC03600@Methanoculleus_sp_SDB	ALLFam_withBacter_25_60000002	3927		ALLFam_withBacter_30_60000002	1810	ALLFam_withBacter_45_60_000033	27
KQC11440@Methanolinea_sp_SDB	ALLFam_withBacter_25_60000002	3927		ALLFam_withBacter_30_60000002	1810	ALLFam_withBacter_45_60_000033	27
KUL04705@Methanomicrobiales_archaeon_53_19	ALLFam_withBacter_25_60000002	3927		ALLFam_withBacter_30_60000002	1810	ALLFam_withBacter_45_60_000033	27
PAV09746@Methanocorpusculum_parvum	ALLFam_withBacter_25_60000002	3927		ALLFam_withBacter_30_60000002	1810	ALLFam_withBacter_45_60_000033	27
PKG31971@Methanoregula_sp_	ALLFam_withBacter_25_60000002	3927		ALLFam_withBacter_30_60000002	1810	ALLFam_withBacter_45_60_000033	27
PKL60906@Methanomicrobiales_archaeon_HGW-Methanomicrobiales-4	ALLFam_withBacter_25_60000002	3927		ALLFam_withBacter_30_60000002	1810	ALLFam_withBacter_45_60_000033	27
PKL61574@Methanomicrobiales_archaeon_HGW-Methanomicrobiales-2	ALLFam_withBacter_25_60000002	3927		ALLFam_withBacter_30_60000002	1810	ALLFam_withBacter_45_60_000033	27
PKL65572@Methanomicrobiales_archaeon_HGW-Methanomicrobiales-3	ALLFam_withBacter_25_60000002	3927		ALLFam_withBacter_30_60000002	1810	ALLFam_withBacter_45_60_000033	27
PKL68190@Methanomicrobiales_archaeon_HGW-Methanomicrobiales-1	ALLFam_withBacter_25_60000002	3927		ALLFam_withBacter_30_60000002	1810	ALLFam_withBacter_45_60_000033	27
RQD78981@Methanocalculus_sp_MSAO_Arc1	ALLFam_withBacter_25_60000002	3927		ALLFam_withBacter_30_60000002	1810	ALLFam_withBacter_45_60_000033	27
RQD82576@Methanocalculus_sp_MSAO_Arc2	ALLFam_withBacter_25_60000002	3927		ALLFam_withBacter_30_60000002	1810	ALLFam_withBacter_45_60_000033	27
WP_004039182@Methanofollis_liminatans	ALLFam_withBacter_25_60000002	3927		ALLFam_withBacter_30_60000002	1810	ALLFam_withBacter_45_60_000033	27
WP_004077587@Methanoplanus_limicola	ALLFam_withBacter_25_60000002	3927		ALLFam_withBacter_30_60000002	1810	ALLFam_withBacter_45_60_000033	27
WP_007314270@Methanolinea_tarda	ALLFam_withBacter_25_60000002	3927		ALLFam_withBacter_30_60000002	1810	ALLFam_withBacter_45_60_000033	27
WP_011833159@Methanocorpusculum_labreanum	ALLFam_withBacter_25_60000002	3927		ALLFam_withBacter_30_60000002	1810	ALLFam_withBacter_45_60_000033	27
WP_012106263@Methanoregula_boonei	ALLFam_withBacter_25_60000002	3927		ALLFam_withBacter_30_60000002	1810	ALLFam_withBacter_45_60_000033	27
WP_012618316@Methanosphaerula_palustris	ALLFam_withBacter_25_60000002	3927		ALLFam_withBacter_30_60000002	1810	ALLFam_withBacter_45_60_000033	27
WP_042706485@Methanomicrobium_mobile	ALLFam_withBacter_25_60000002	3927		ALLFam_withBacter_30_60000002	1810	ALLFam_withBacter_45_60_000033	27
WP_048150780@Methanolacinia_paynteri	ALLFam_withBacter_25_60000002	3927		ALLFam_withBacter_30_60000002	1810	ALLFam_withBacter_45_60_000033	27
WP_066954900@Methanoculleus_thermophilus	ALLFam_withBacter_25_60000002	3927		ALLFam_withBacter_30_60000002	1810	ALLFam_withBacter_45_60_000033	27
WP_067051988@Methanofollis_ethanolicus	ALLFam_withBacter_25_60000002	3927		ALLFam_withBacter_30_60000002	1810	ALLFam_withBacter_45_60_000033	27
WP_074175332@Methanoculleus_bourgensis	ALLFam_withBacter_25_60000002	3927		ALLFam_withBacter_30_60000002	1810	ALLFam_withBacter_45_60_000033	27
WP_074369310@Methanoculleus_chikugoensis	ALLFam_withBacter_25_60000002	3927		ALLFam_withBacter_30_60000002	1810	ALLFam_withBacter_45_60_000033	27
WP_109941122@Methanospirillum_stamsii	ALLFam_withBacter_25_60000002	3927		ALLFam_withBacter_30_60000002	1810	ALLFam_withBacter_45_60_000033	27
WP_109967889@Methanospirillum_lacunae	ALLFam_withBacter_25_60000002	3927		ALLFam_withBacter_30_60000002	1810	ALLFam_withBacter_45_60_000033	27
WP_128693612@Methanoculleus_taiwanensis	ALLFam_withBacter_25_60000002	3927		ALLFam_withBacter_30_60000002	1810	ALLFam_withBacter_45_60_000033	27
ABX13220@Nitrosopumilus_maritimus_SCM1	ALLFam_withBacter_25_60000002	3927		ALLFam_withBacter_30_60000002	1810	ALLFam_withBacter_45_60_000036	10
KFM17990@Marine_Group_I_thaumarchaeote_SCGC_AAA799-P11	ALLFam_withBacter_25_60000002	3927		ALLFam_withBacter_30_60000002	1810	ALLFam_withBacter_45_60_000036	10
KFM20035@Marine_Group_I_thaumarchaeote_SCGC_AAA799-P11	ALLFam_withBacter_25_60000002	3927		ALLFam_withBacter_30_60000002	1810	ALLFam_withBacter_45_60_000036	10
OLE40223@Thaumarchaeota_archaeon_13_1_20CM_2_39_20	ALLFam_withBacter_25_60000002	3927		ALLFam_withBacter_30_60000002	1810	ALLFam_withBacter_45_60_000036	10
PBO84221@Thaumarchaeota_archaeon	ALLFam_withBacter_25_60000002	3927		ALLFam_withBacter_30_60000002	1810	ALLFam_withBacter_45_60_000036	10
RDJ37544@Crenarchaeota_archaeon	ALLFam_withBacter_25_60000002	3927		ALLFam_withBacter_30_60000002	1810	ALLFam_withBacter_45_60_000036	10
WP_007551168@Nitrosarchaeum_koreense	ALLFam_withBacter_25_60000002	3927		ALLFam_withBacter_30_60000002	1810	ALLFam_withBacter_45_60_000036	10
WP_052661896@Candidatus_Nitrosopumilus_adriaticus	ALLFam_withBacter_25_60000002	3927		ALLFam_withBacter_30_60000002	1810	ALLFam_withBacter_45_60_000036	10
WP_100182090@Candidatus_Nitrosotenuis_aquarius	ALLFam_withBacter_25_60000002	3927		ALLFam_withBacter_30_60000002	1810	ALLFam_withBacter_45_60_000036	10
WP_100182270@Candidatus_Nitrosotenuis_aquarius	ALLFam_withBacter_25_60000002	3927		ALLFam_withBacter_30_60000002	1810	ALLFam_withBacter_45_60_000036	10
AGO61398@Ferroplasma_acidarmanus_fer1	ALLFam_withBacter_25_60000002	3927		ALLFam_withBacter_30_60000002	1810	ALLFam_withBacter_45_60_000038	10
AKA48712@uncultured_archaeon	ALLFam_withBacter_25_60000002	3927		ALLFam_withBacter_30_60000002	1810	ALLFam_withBacter_45_60_000038	10
ARD84178@Ferroplasma_acidiphilum	ALLFam_withBacter_25_60000002	3927		ALLFam_withBacter_30_60000002	1810	ALLFam_withBacter_45_60_000038	10
EQB65370@Thermoplasmatales_archaeon_I-plasma	ALLFam_withBacter_25_60000002	3927		ALLFam_withBacter_30_60000002	1810	ALLFam_withBacter_45_60_000038	10
EQB67091@Thermoplasmatales_archaeon_E-plasma	ALLFam_withBacter_25_60000002	3927		ALLFam_withBacter_30_60000002	1810	ALLFam_withBacter_45_60_000038	10
KQB33803@Acidiplasma_aeolicum	ALLFam_withBacter_25_60000002	3927		ALLFam_withBacter_30_60000002	1810	ALLFam_withBacter_45_60_000038	10
WP_011177163@Picrophilus_torridus	ALLFam_withBacter_25_60000002	3927		ALLFam_withBacter_30_60000002	1810	ALLFam_withBacter_45_60_000038	10
WP_055040771@Acidiplasma_cupricumulans	ALLFam_withBacter_25_60000002	3927		ALLFam_withBacter_30_60000002	1810	ALLFam_withBacter_45_60_000038	10
WP_055040901@Acidiplasma_cupricumulans	ALLFam_withBacter_25_60000002	3927		ALLFam_withBacter_30_60000002	1810	ALLFam_withBacter_45_60_000038	10
WP_077076369@Cuniculiplasma_divulgatum	ALLFam_withBacter_25_60000002	3927		ALLFam_withBacter_30_60000002	1810	ALLFam_withBacter_45_60_000038	10
SDF85298@Methanolobus_vulcani	ALLFam_withBacter_25_60000002	3927		ALLFam_withBacter_30_60000002	1810	ALLFam_withBacter_45_60_000040	6
WP_015324662@Methanomethylovorans_hollandica	ALLFam_withBacter_25_60000002	3927		ALLFam_withBacter_30_60000002	1810	ALLFam_withBacter_45_60_000040	6
WP_023845997@Methanolobus_tindarius	ALLFam_withBacter_25_60000002	3927		ALLFam_withBacter_30_60000002	1810	ALLFam_withBacter_45_60_000040	6
WP_049890857@Methanohalobium_evestigatum	ALLFam_withBacter_25_60000002	3927		ALLFam_withBacter_30_60000002	1810	ALLFam_withBacter_45_60_000040	6
WP_052735366@Methanosarcina_sp_1_H_A_2_2	ALLFam_withBacter_25_60000002	3927		ALLFam_withBacter_30_60000002	1810	ALLFam_withBacter_45_60_000040	6
WP_052735716@Methanosarcina_mazei	ALLFam_withBacter_25_60000002	3927		ALLFam_withBacter_30_60000002	1810	ALLFam_withBacter_45_60_000040	6
WP_011868013@Methanococcus_maripaludis	ALLFam_withBacter_25_60000002	3927		ALLFam_withBacter_30_60000002	1810	ALLFam_withBacter_45_60_000043	9
WP_011868709@Methanococcus_maripaludis	ALLFam_withBacter_25_60000002	3927		ALLFam_withBacter_30_60000002	1810	ALLFam_withBacter_45_60_000043	9
WP_011976686@Methanococcus_maripaludis	ALLFam_withBacter_25_60000002	3927		ALLFam_withBacter_30_60000002	1810	ALLFam_withBacter_45_60_000043	9
WP_012193370@Methanococcus_maripaludis	ALLFam_withBacter_25_60000002	3927		ALLFam_withBacter_30_60000002	1810	ALLFam_withBacter_45_60_000043	9
WP_013179714@Methanococcus_voltae	ALLFam_withBacter_25_60000002	3927		ALLFam_withBacter_30_60000002	1810	ALLFam_withBacter_45_60_000043	9
WP_013866556@Methanothermococcus_okinawensis	ALLFam_withBacter_25_60000002	3927		ALLFam_withBacter_30_60000002	1810	ALLFam_withBacter_45_60_000043	9
WP_013999007@Methanococcus_maripaludis	ALLFam_withBacter_25_60000002	3927		ALLFam_withBacter_30_60000002	1810	ALLFam_withBacter_45_60_000043	9
WP_048055768@Methanococcus_maripaludis	ALLFam_withBacter_25_60000002	3927		ALLFam_withBacter_30_60000002	1810	ALLFam_withBacter_45_60_000043	9
WP_104837705@Methanococcus_maripaludis	ALLFam_withBacter_25_60000002	3927		ALLFam_withBacter_30_60000002	1810	ALLFam_withBacter_45_60_000043	9
POG53815@Haloferax_sp_SB3	ALLFam_withBacter_25_60000002	3927		ALLFam_withBacter_30_60000002	1810	ALLFam_withBacter_45_60_000044	7
POG53816@Haloferax_sp_SB3	ALLFam_withBacter_25_60000002	3927		ALLFam_withBacter_30_60000002	1810	ALLFam_withBacter_45_60_000044	7
SFL21654@Halogranum_rubrum	ALLFam_withBacter_25_60000002	3927		ALLFam_withBacter_30_60000002	1810	ALLFam_withBacter_45_60_000044	7
WP_008387681@Halogeometricum_pallidum	ALLFam_withBacter_25_60000002	3927		ALLFam_withBacter_30_60000002	1810	ALLFam_withBacter_45_60_000044	7
WP_089804701@Halogeometricum_rufum	ALLFam_withBacter_25_60000002	3927		ALLFam_withBacter_30_60000002	1810	ALLFam_withBacter_45_60_000044	7
WP_089870118@Halogranum_rubrum	ALLFam_withBacter_25_60000002	3927		ALLFam_withBacter_30_60000002	1810	ALLFam_withBacter_45_60_000044	7
WP_092888213@Halopelagius_inordinatus	ALLFam_withBacter_25_60000002	3927		ALLFam_withBacter_30_60000002	1810	ALLFam_withBacter_45_60_000044	7
WP_079233120@Halolamina_sp_CBA1230	ALLFam_withBacter_25_60000002	3927		ALLFam_withBacter_30_60000002	1810	ALLFam_withBacter_45_60_000045	3
WP_089384842@Halorubrum_vacuolatum	ALLFam_withBacter_25_60000002	3927		ALLFam_withBacter_30_60000002	1810	ALLFam_withBacter_45_60_000045	3
WP_099253923@Halorubrum_persicum	ALLFam_withBacter_25_60000002	3927		ALLFam_withBacter_30_60000002	1810	ALLFam_withBacter_45_60_000045	3
OBZ35513@Methanohalophilus_sp_DAL1	ALLFam_withBacter_25_60000002	3927		ALLFam_withBacter_30_60000002	1810	ALLFam_withBacter_45_60_000046	2
RNI08781@Methanohalophilus_portucalensis_FDF-1	ALLFam_withBacter_25_60000002	3927		ALLFam_withBacter_30_60000002	1810	ALLFam_withBacter_45_60_000046	2
PSQ56468@Halobacteriales_archaeon_SW_8_68_21	ALLFam_withBacter_25_60000002	3927		ALLFam_withBacter_30_60000002	1810	ALLFam_withBacter_45_60_000049	8
WP_005535802@Haloarcula_argentinensis	ALLFam_withBacter_25_60000002	3927		ALLFam_withBacter_30_60000002	1810	ALLFam_withBacter_45_60_000049	8
WP_049996071@Halococcus_sediminicola	ALLFam_withBacter_25_60000002	3927		ALLFam_withBacter_30_60000002	1810	ALLFam_withBacter_45_60_000049	8
WP_079890869@Halococcus_agarilyticus	ALLFam_withBacter_25_60000002	3927		ALLFam_withBacter_30_60000002	1810	ALLFam_withBacter_45_60_000049	8
WP_092732673@Halopenitus_persicus	ALLFam_withBacter_25_60000002	3927		ALLFam_withBacter_30_60000002	1810	ALLFam_withBacter_45_60_000049	8
WP_094582057@Halorubrum_sp_Ib24	ALLFam_withBacter_25_60000002	3927		ALLFam_withBacter_30_60000002	1810	ALLFam_withBacter_45_60_000049	8
WP_094583639@Halorubrum_ezzemoulense	ALLFam_withBacter_25_60000002	3927		ALLFam_withBacter_30_60000002	1810	ALLFam_withBacter_45_60_000049	8
WP_128908503@Halorubrum_sp_BOL3-1	ALLFam_withBacter_25_60000002	3927		ALLFam_withBacter_30_60000002	1810	ALLFam_withBacter_45_60_000049	8
KYC45935@Arc_I_group_archaeon_U1lsi0528_Bin055	ALLFam_withBacter_25_60000002	3927		ALLFam_withBacter_30_60000002	1810	ALLFam_withBacter_45_60_000050	7
KYC49264@Arc_I_group_archaeon_BMIXfssc0709_Meth_Bin006	ALLFam_withBacter_25_60000002	3927		ALLFam_withBacter_30_60000002	1810	ALLFam_withBacter_45_60_000050	7
KYC49811@Arc_I_group_archaeon_BMIXfssc0709_Meth_Bin006	ALLFam_withBacter_25_60000002	3927		ALLFam_withBacter_30_60000002	1810	ALLFam_withBacter_45_60_000050	7
KYC50857@Arc_I_group_archaeon_BMIXfssc0709_Meth_Bin006	ALLFam_withBacter_25_60000002	3927		ALLFam_withBacter_30_60000002	1810	ALLFam_withBacter_45_60_000050	7
KYC51307@Arc_I_group_archaeon_BMIXfssc0709_Meth_Bin006	ALLFam_withBacter_25_60000002	3927		ALLFam_withBacter_30_60000002	1810	ALLFam_withBacter_45_60_000050	7
KYC53414@Arc_I_group_archaeon_ADurb1013_Bin02101	ALLFam_withBacter_25_60000002	3927		ALLFam_withBacter_30_60000002	1810	ALLFam_withBacter_45_60_000050	7
KYC55674@Arc_I_group_archaeon_ADurb1113_Bin01801	ALLFam_withBacter_25_60000002	3927		ALLFam_withBacter_30_60000002	1810	ALLFam_withBacter_45_60_000050	7
WP_121563152@Halorubrum_sp_Atlit-8R	ALLFam_withBacter_25_60000002	3927		ALLFam_withBacter_30_60000002	1810	ALLFam_withBacter_45_60_000051	2
WP_122106619@Halobellus_sp_ZY21	ALLFam_withBacter_25_60000002	3927		ALLFam_withBacter_30_60000002	1810	ALLFam_withBacter_45_60_000051	2
AJB42420@Thermofilum_carboxyditrophus_1505	ALLFam_withBacter_25_60000002	3927		ALLFam_withBacter_30_60000002	1810	ALLFam_withBacter_45_60_000054	14
AKG39275@Thermofilum_uzonense	ALLFam_withBacter_25_60000002	3927		ALLFam_withBacter_30_60000002	1810	ALLFam_withBacter_45_60_000054	14
PLJ77832@Thermofilum_sp_NZ13	ALLFam_withBacter_25_60000002	3927		ALLFam_withBacter_30_60000002	1810	ALLFam_withBacter_45_60_000054	14
RLE59891@Thermoprotei_archaeon	ALLFam_withBacter_25_60000002	3927		ALLFam_withBacter_30_60000002	1810	ALLFam_withBacter_45_60_000054	14
RLE61459@Thermoprotei_archaeon	ALLFam_withBacter_25_60000002	3927		ALLFam_withBacter_30_60000002	1810	ALLFam_withBacter_45_60_000054	14
RLE63531@Thermoprotei_archaeon	ALLFam_withBacter_25_60000002	3927		ALLFam_withBacter_30_60000002	1810	ALLFam_withBacter_45_60_000054	14
RLE70389@Thermoprotei_archaeon	ALLFam_withBacter_25_60000002	3927		ALLFam_withBacter_30_60000002	1810	ALLFam_withBacter_45_60_000054	14
RLE72826@Thermoprotei_archaeon	ALLFam_withBacter_25_60000002	3927		ALLFam_withBacter_30_60000002	1810	ALLFam_withBacter_45_60_000054	14
RLE84916@Thermoprotei_archaeon	ALLFam_withBacter_25_60000002	3927		ALLFam_withBacter_30_60000002	1810	ALLFam_withBacter_45_60_000054	14
RLE91686@Thermoprotei_archaeon	ALLFam_withBacter_25_60000002	3927		ALLFam_withBacter_30_60000002	1810	ALLFam_withBacter_45_60_000054	14
RLF00218@Thermoprotei_archaeon	ALLFam_withBacter_25_60000002	3927		ALLFam_withBacter_30_60000002	1810	ALLFam_withBacter_45_60_000054	14
RLF04751@Thermoprotei_archaeon	ALLFam_withBacter_25_60000002	3927		ALLFam_withBacter_30_60000002	1810	ALLFam_withBacter_45_60_000054	14
WP_011751781@Thermofilum_pendens	ALLFam_withBacter_25_60000002	3927		ALLFam_withBacter_30_60000002	1810	ALLFam_withBacter_45_60_000054	14
WP_031943664@archaeon_enrichment_culture_clone_1(2010)	ALLFam_withBacter_25_60000002	3927		ALLFam_withBacter_30_60000002	1810	ALLFam_withBacter_45_60_000054	14
OKY77889@Candidatus_Methanohalarchaeum_thermophilum	ALLFam_withBacter_25_60000002	3927		ALLFam_withBacter_30_60000002	1810	ALLFam_withBacter_45_60_000058	19
OKY78283@Candidatus_Methanohalarchaeum_thermophilum	ALLFam_withBacter_25_60000002	3927		ALLFam_withBacter_30_60000002	1810	ALLFam_withBacter_45_60_000058	19
PTD94160@archaeon_SCG-AAA382B04	ALLFam_withBacter_25_60000002	3927		ALLFam_withBacter_30_60000002	1810	ALLFam_withBacter_45_60_000058	19
PTD94264@archaeon_SCG-AAA382B04	ALLFam_withBacter_25_60000002	3927		ALLFam_withBacter_30_60000002	1810	ALLFam_withBacter_45_60_000058	19
PTD94648@archaeon_SCG-AAA382B04	ALLFam_withBacter_25_60000002	3927		ALLFam_withBacter_30_60000002	1810	ALLFam_withBacter_45_60_000058	19
RLI76816@Archaeoglobales_archaeon	ALLFam_withBacter_25_60000002	3927		ALLFam_withBacter_30_60000002	1810	ALLFam_withBacter_45_60_000058	19
RLI79176@Archaeoglobales_archaeon	ALLFam_withBacter_25_60000002	3927		ALLFam_withBacter_30_60000002	1810	ALLFam_withBacter_45_60_000058	19
WP_006885597@Halosimplex_carlsbadense	ALLFam_withBacter_25_60000002	3927		ALLFam_withBacter_30_60000002	1810	ALLFam_withBacter_45_60_000058	19
WP_012964716@Ferroglobus_placidus	ALLFam_withBacter_25_60000002	3927		ALLFam_withBacter_30_60000002	1810	ALLFam_withBacter_45_60_000058	19
WP_058828112@Haloferax_sp_Q22	ALLFam_withBacter_25_60000002	3927		ALLFam_withBacter_30_60000002	1810	ALLFam_withBacter_45_60_000058	19
WP_082146638@Halostagnicola_sp_A56	ALLFam_withBacter_25_60000002	3927		ALLFam_withBacter_30_60000002	1810	ALLFam_withBacter_45_60_000058	19
WP_083862027@Halogeometricum_pallidum	ALLFam_withBacter_25_60000002	3927		ALLFam_withBacter_30_60000002	1810	ALLFam_withBacter_45_60_000058	19
WP_086636826@Methanonatronarchaeum_thermophilum	ALLFam_withBacter_25_60000002	3927		ALLFam_withBacter_30_60000002	1810	ALLFam_withBacter_45_60_000058	19
WP_103992673@Halobellus_limi	ALLFam_withBacter_25_60000002	3927		ALLFam_withBacter_30_60000002	1810	ALLFam_withBacter_45_60_000058	19
WP_114450473@Haloplanus_salinus	ALLFam_withBacter_25_60000002	3927		ALLFam_withBacter_30_60000002	1810	ALLFam_withBacter_45_60_000058	19
WP_115864233@Halorussus_sp_HD8-51	ALLFam_withBacter_25_60000002	3927		ALLFam_withBacter_30_60000002	1810	ALLFam_withBacter_45_60_000058	19
WP_120246949@Halopiger_aswanensis	ALLFam_withBacter_25_60000002	3927		ALLFam_withBacter_30_60000002	1810	ALLFam_withBacter_45_60_000058	19
WP_122105605@Halobellus_sp_ZY21	ALLFam_withBacter_25_60000002	3927		ALLFam_withBacter_30_60000002	1810	ALLFam_withBacter_45_60_000058	19
WP_123538179@Halosimplex_sp_YPL4	ALLFam_withBacter_25_60000002	3927		ALLFam_withBacter_30_60000002	1810	ALLFam_withBacter_45_60_000058	19
OEU42014@Methanosarcina_sp_Ant1	ALLFam_withBacter_25_60000002	3927		ALLFam_withBacter_30_60000002	1810	ALLFam_withBacter_45_60_000059	9
WP_013036933@Methanohalophilus_mahii	ALLFam_withBacter_25_60000002	3927		ALLFam_withBacter_30_60000002	1810	ALLFam_withBacter_45_60_000059	9
WP_013193827@Methanohalobium_evestigatum	ALLFam_withBacter_25_60000002	3927		ALLFam_withBacter_30_60000002	1810	ALLFam_withBacter_45_60_000059	9
WP_015054325@Methanolobus_psychrophilus	ALLFam_withBacter_25_60000002	3927		ALLFam_withBacter_30_60000002	1810	ALLFam_withBacter_45_60_000059	9
WP_023844959@Methanolobus_tindarius	ALLFam_withBacter_25_60000002	3927		ALLFam_withBacter_30_60000002	1810	ALLFam_withBacter_45_60_000059	9
WP_023846025@Methanolobus_tindarius	ALLFam_withBacter_25_60000002	3927		ALLFam_withBacter_30_60000002	1810	ALLFam_withBacter_45_60_000059	9
WP_048041651@Methanosarcina_mazei	ALLFam_withBacter_25_60000002	3927		ALLFam_withBacter_30_60000002	1810	ALLFam_withBacter_45_60_000059	9
WP_080936326@Methanosarcina_mazei	ALLFam_withBacter_25_60000002	3927		ALLFam_withBacter_30_60000002	1810	ALLFam_withBacter_45_60_000059	9
WP_094226488@Methanolobus_psychrotolerans	ALLFam_withBacter_25_60000002	3927		ALLFam_withBacter_30_60000002	1810	ALLFam_withBacter_45_60_000059	9
KUK06417@Archaeoglobus_fulgidus	ALLFam_withBacter_25_60000002	3927		ALLFam_withBacter_30_60000002	1810	ALLFam_withBacter_45_60_000061	13
KUK07470@Archaeoglobus_fulgidus	ALLFam_withBacter_25_60000002	3927		ALLFam_withBacter_30_60000002	1810	ALLFam_withBacter_45_60_000061	13
OYT33390@Archaeoglobales_archaeon_ex4484_92	ALLFam_withBacter_25_60000002	3927		ALLFam_withBacter_30_60000002	1810	ALLFam_withBacter_45_60_000061	13
OYT34783@Archaeoglobales_archaeon_ex4484_92	ALLFam_withBacter_25_60000002	3927		ALLFam_withBacter_30_60000002	1810	ALLFam_withBacter_45_60_000061	13
RLI75249@Archaeoglobales_archaeon	ALLFam_withBacter_25_60000002	3927		ALLFam_withBacter_30_60000002	1810	ALLFam_withBacter_45_60_000061	13
RLI75485@Archaeoglobales_archaeon	ALLFam_withBacter_25_60000002	3927		ALLFam_withBacter_30_60000002	1810	ALLFam_withBacter_45_60_000061	13
RLI77360@Archaeoglobales_archaeon	ALLFam_withBacter_25_60000002	3927		ALLFam_withBacter_30_60000002	1810	ALLFam_withBacter_45_60_000061	13
RLI77565@Archaeoglobales_archaeon	ALLFam_withBacter_25_60000002	3927		ALLFam_withBacter_30_60000002	1810	ALLFam_withBacter_45_60_000061	13
RLI82729@Archaeoglobales_archaeon	ALLFam_withBacter_25_60000002	3927		ALLFam_withBacter_30_60000002	1810	ALLFam_withBacter_45_60_000061	13
WP_012940858@Archaeoglobus_profundus	ALLFam_withBacter_25_60000002	3927		ALLFam_withBacter_30_60000002	1810	ALLFam_withBacter_45_60_000061	13
WP_015591120@Archaeoglobus_sulfaticallidus	ALLFam_withBacter_25_60000002	3927		ALLFam_withBacter_30_60000002	1810	ALLFam_withBacter_45_60_000061	13
WP_048084796@Archaeoglobus_profundus	ALLFam_withBacter_25_60000002	3927		ALLFam_withBacter_30_60000002	1810	ALLFam_withBacter_45_60_000061	13
WP_048093634@Geoglobus_acetivorans	ALLFam_withBacter_25_60000002	3927		ALLFam_withBacter_30_60000002	1810	ALLFam_withBacter_45_60_000061	13
PJB97994@Nitrosopumilales_archaeon_CG_4_9_14_0_8_um_filter_34_10	ALLFam_withBacter_25_60000002	3927		ALLFam_withBacter_30_60000002	1810	ALLFam_withBacter_45_60_000063	4
PJB98560@Nitrosopumilales_archaeon_CG_4_9_14_0_8_um_filter_34_10	ALLFam_withBacter_25_60000002	3927		ALLFam_withBacter_30_60000002	1810	ALLFam_withBacter_45_60_000063	4
PJC51259@Nitrosopumilales_archaeon_CG_4_9_14_0_2_um_filter_34_16	ALLFam_withBacter_25_60000002	3927		ALLFam_withBacter_30_60000002	1810	ALLFam_withBacter_45_60_000063	4
RNJ80743@Nitrosopumilus_sp_B06	ALLFam_withBacter_25_60000002	3927		ALLFam_withBacter_30_60000002	1810	ALLFam_withBacter_45_60_000063	4
AAM07145@Methanosarcina_acetivorans_C2A	ALLFam_withBacter_25_60000002	3927		ALLFam_withBacter_30_60000002	1810	ALLFam_withBacter_45_60_000064	26
AKB35629@Methanosarcina_siciliae_C2J	ALLFam_withBacter_25_60000002	3927		ALLFam_withBacter_30_60000002	1810	ALLFam_withBacter_45_60_000064	26
APH38033@Methanohalophilus_halophilus	ALLFam_withBacter_25_60000002	3927		ALLFam_withBacter_30_60000002	1810	ALLFam_withBacter_45_60_000064	26
AYK14525@Methanosarcina_flavescens	ALLFam_withBacter_25_60000002	3927		ALLFam_withBacter_30_60000002	1810	ALLFam_withBacter_45_60_000064	26
OED04131@Methanosarcina_sp_A14	ALLFam_withBacter_25_60000002	3927		ALLFam_withBacter_30_60000002	1810	ALLFam_withBacter_45_60_000064	26
OGJ21064@Candidatus_Pacearchaeota_archaeon_RBG_13_36_9	ALLFam_withBacter_25_60000002	3927		ALLFam_withBacter_30_60000002	1810	ALLFam_withBacter_45_60_000064	26
OYT33929@Archaeoglobales_archaeon_ex4484_92	ALLFam_withBacter_25_60000002	3927		ALLFam_withBacter_30_60000002	1810	ALLFam_withBacter_45_60_000064	26
OYT33930@Archaeoglobales_archaeon_ex4484_92	ALLFam_withBacter_25_60000002	3927		ALLFam_withBacter_30_60000002	1810	ALLFam_withBacter_45_60_000064	26
RCV63348@Methanophagales_archaeon	ALLFam_withBacter_25_60000002	3927		ALLFam_withBacter_30_60000002	1810	ALLFam_withBacter_45_60_000064	26
RLG16168@Nanoarchaeota_archaeon	ALLFam_withBacter_25_60000002	3927		ALLFam_withBacter_30_60000002	1810	ALLFam_withBacter_45_60_000064	26
RLG68494@archaeon	ALLFam_withBacter_25_60000002	3927		ALLFam_withBacter_30_60000002	1810	ALLFam_withBacter_45_60_000064	26
RLI78466@Archaeoglobales_archaeon	ALLFam_withBacter_25_60000002	3927		ALLFam_withBacter_30_60000002	1810	ALLFam_withBacter_45_60_000064	26
RLI80892@Archaeoglobales_archaeon	ALLFam_withBacter_25_60000002	3927		ALLFam_withBacter_30_60000002	1810	ALLFam_withBacter_45_60_000064	26
RLI90327@Candidatus_Altiarchaeales_archaeon	ALLFam_withBacter_25_60000002	3927		ALLFam_withBacter_30_60000002	1810	ALLFam_withBacter_45_60_000064	26
RQD82124@Methanosalsum_natronophilum	ALLFam_withBacter_25_60000002	3927		ALLFam_withBacter_30_60000002	1810	ALLFam_withBacter_45_60_000064	26
SFM88048@Methanolobus_profundi	ALLFam_withBacter_25_60000002	3927		ALLFam_withBacter_30_60000002	1810	ALLFam_withBacter_45_60_000064	26
WP_012964949@Ferroglobus_placidus	ALLFam_withBacter_25_60000002	3927		ALLFam_withBacter_30_60000002	1810	ALLFam_withBacter_45_60_000064	26
WP_013194083@Methanohalobium_evestigatum	ALLFam_withBacter_25_60000002	3927		ALLFam_withBacter_30_60000002	1810	ALLFam_withBacter_45_60_000064	26
WP_015054226@Methanolobus_psychrophilus	ALLFam_withBacter_25_60000002	3927		ALLFam_withBacter_30_60000002	1810	ALLFam_withBacter_45_60_000064	26
WP_048102314@Methanosarcina_barkeri	ALLFam_withBacter_25_60000002	3927		ALLFam_withBacter_30_60000002	1810	ALLFam_withBacter_45_60_000064	26
WP_048142927@Methanosarcina_sp_2_H_T_1A_3	ALLFam_withBacter_25_60000002	3927		ALLFam_withBacter_30_60000002	1810	ALLFam_withBacter_45_60_000064	26
WP_052718433@Methanosarcina_sp_MTP4	ALLFam_withBacter_25_60000002	3927		ALLFam_withBacter_30_60000002	1810	ALLFam_withBacter_45_60_000064	26
WP_052730760@Methanosarcina_horonobensis	ALLFam_withBacter_25_60000002	3927		ALLFam_withBacter_30_60000002	1810	ALLFam_withBacter_45_60_000064	26
WP_083754977@Methanococcoides_burtonii	ALLFam_withBacter_25_60000002	3927		ALLFam_withBacter_30_60000002	1810	ALLFam_withBacter_45_60_000064	26
WP_091937759@Methanolobus_profundi	ALLFam_withBacter_25_60000002	3927		ALLFam_withBacter_30_60000002	1810	ALLFam_withBacter_45_60_000064	26
WP_123135506@Methanohalophilus_sp_RSK	ALLFam_withBacter_25_60000002	3927		ALLFam_withBacter_30_60000002	1810	ALLFam_withBacter_45_60_000064	26
PSP80144@Halobacteriales_archaeon_QS_1_68_20	ALLFam_withBacter_25_60000002	3927		ALLFam_withBacter_30_60000002	1810	ALLFam_withBacter_45_60_000066	3
WP_103426577@Salinigranum_rubrum	ALLFam_withBacter_25_60000002	3927		ALLFam_withBacter_30_60000002	1810	ALLFam_withBacter_45_60_000066	3
WP_128910019@Halorubrum_sp_BOL3-1	ALLFam_withBacter_25_60000002	3927		ALLFam_withBacter_30_60000002	1810	ALLFam_withBacter_45_60_000066	3
AJM93032@Candidatus_Nitrosopumilus_piranensis	ALLFam_withBacter_25_60000002	3927		ALLFam_withBacter_30_60000002	1810	ALLFam_withBacter_45_60_000067	2
WP_048083337@Marine_Group_I	ALLFam_withBacter_25_60000002	3927		ALLFam_withBacter_30_60000002	1810	ALLFam_withBacter_45_60_000067	2
PLK19804@Natronobacterium_gregoryi_SP2	ALLFam_withBacter_25_60000002	3927		ALLFam_withBacter_30_60000002	1810	ALLFam_withBacter_45_60_000068	4
WP_008312583@Haloarcula_amylolytica	ALLFam_withBacter_25_60000002	3927		ALLFam_withBacter_30_60000002	1810	ALLFam_withBacter_45_60_000068	4
WP_082230805@Haloprofundus_marisrubri	ALLFam_withBacter_25_60000002	3927		ALLFam_withBacter_30_60000002	1810	ALLFam_withBacter_45_60_000068	4
WP_086889150@Natronolimnobius_aegyptiacus	ALLFam_withBacter_25_60000002	3927		ALLFam_withBacter_30_60000002	1810	ALLFam_withBacter_45_60_000068	4
AIE91478@uncultured_marine_group_II_III_euryarchaeote_AD1000_11_G05	ALLFam_withBacter_25_60000002	3927		ALLFam_withBacter_30_60000002	1810	ALLFam_withBacter_45_60_000071	53
ANV81124@uncultured_Candidatus_Thalassoarchaea_euryarchaeote	ALLFam_withBacter_25_60000002	3927		ALLFam_withBacter_30_60000002	1810	ALLFam_withBacter_45_60_000071	53
DAC06997@Marine_Group_II_euryarchaeote	ALLFam_withBacter_25_60000002	3927		ALLFam_withBacter_30_60000002	1810	ALLFam_withBacter_45_60_000071	53
DAC12273@Marine_Group_II_euryarchaeote	ALLFam_withBacter_25_60000002	3927		ALLFam_withBacter_30_60000002	1810	ALLFam_withBacter_45_60_000071	53
DAC13333@Marine_Group_II_euryarchaeote	ALLFam_withBacter_25_60000002	3927		ALLFam_withBacter_30_60000002	1810	ALLFam_withBacter_45_60_000071	53
DAC19164@Marine_Group_II_euryarchaeote	ALLFam_withBacter_25_60000002	3927		ALLFam_withBacter_30_60000002	1810	ALLFam_withBacter_45_60_000071	53
DAC28959@Marine_Group_II_euryarchaeote	ALLFam_withBacter_25_60000002	3927		ALLFam_withBacter_30_60000002	1810	ALLFam_withBacter_45_60_000071	53
DAC30357@Marine_Group_II_euryarchaeote	ALLFam_withBacter_25_60000002	3927		ALLFam_withBacter_30_60000002	1810	ALLFam_withBacter_45_60_000071	53
DAC31825@Marine_Group_II_euryarchaeote	ALLFam_withBacter_25_60000002	3927		ALLFam_withBacter_30_60000002	1810	ALLFam_withBacter_45_60_000071	53
DAC35161@Marine_Group_II_euryarchaeote	ALLFam_withBacter_25_60000002	3927		ALLFam_withBacter_30_60000002	1810	ALLFam_withBacter_45_60_000071	53
DAC36643@Marine_Group_II_euryarchaeote	ALLFam_withBacter_25_60000002	3927		ALLFam_withBacter_30_60000002	1810	ALLFam_withBacter_45_60_000071	53
DAC39845@Marine_Group_II_euryarchaeote	ALLFam_withBacter_25_60000002	3927		ALLFam_withBacter_30_60000002	1810	ALLFam_withBacter_45_60_000071	53
DAC40260@Marine_Group_II_euryarchaeote	ALLFam_withBacter_25_60000002	3927		ALLFam_withBacter_30_60000002	1810	ALLFam_withBacter_45_60_000071	53
DAC42948@Marine_Group_II_euryarchaeote	ALLFam_withBacter_25_60000002	3927		ALLFam_withBacter_30_60000002	1810	ALLFam_withBacter_45_60_000071	53
DAC54967@Marine_Group_II_euryarchaeote	ALLFam_withBacter_25_60000002	3927		ALLFam_withBacter_30_60000002	1810	ALLFam_withBacter_45_60_000071	53
DAC57129@Marine_Group_II_euryarchaeote	ALLFam_withBacter_25_60000002	3927		ALLFam_withBacter_30_60000002	1810	ALLFam_withBacter_45_60_000071	53
DAC58696@Marine_Group_II_euryarchaeote	ALLFam_withBacter_25_60000002	3927		ALLFam_withBacter_30_60000002	1810	ALLFam_withBacter_45_60_000071	53
DAC62239@Marine_Group_II_euryarchaeote	ALLFam_withBacter_25_60000002	3927		ALLFam_withBacter_30_60000002	1810	ALLFam_withBacter_45_60_000071	53
DAC66440@Marine_Group_II_euryarchaeote	ALLFam_withBacter_25_60000002	3927		ALLFam_withBacter_30_60000002	1810	ALLFam_withBacter_45_60_000071	53
DAC66865@Marine_Group_II_euryarchaeote	ALLFam_withBacter_25_60000002	3927		ALLFam_withBacter_30_60000002	1810	ALLFam_withBacter_45_60_000071	53
PDH23472@Marine_Group_II_euryarchaeote_MED-G38	ALLFam_withBacter_25_60000002	3927		ALLFam_withBacter_30_60000002	1810	ALLFam_withBacter_45_60_000071	53
PDH24584@Marine_Group_II_euryarchaeote_MED-G35	ALLFam_withBacter_25_60000002	3927		ALLFam_withBacter_30_60000002	1810	ALLFam_withBacter_45_60_000071	53
PDH27545@Marine_Group_II_euryarchaeote_MED-G33	ALLFam_withBacter_25_60000002	3927		ALLFam_withBacter_30_60000002	1810	ALLFam_withBacter_45_60_000071	53
PXF18194@Euryarchaeota_archaeon	ALLFam_withBacter_25_60000002	3927		ALLFam_withBacter_30_60000002	1810	ALLFam_withBacter_45_60_000071	53
PXF21015@Euryarchaeota_archaeon	ALLFam_withBacter_25_60000002	3927		ALLFam_withBacter_30_60000002	1810	ALLFam_withBacter_45_60_000071	53
PXF26416@Euryarchaeota_archaeon	ALLFam_withBacter_25_60000002	3927		ALLFam_withBacter_30_60000002	1810	ALLFam_withBacter_45_60_000071	53
PXY73431@Euryarchaeota_archaeon	ALLFam_withBacter_25_60000002	3927		ALLFam_withBacter_30_60000002	1810	ALLFam_withBacter_45_60_000071	53
PXY78370@Euryarchaeota_archaeon	ALLFam_withBacter_25_60000002	3927		ALLFam_withBacter_30_60000002	1810	ALLFam_withBacter_45_60_000071	53
RAH05908@Euryarchaeota_archaeon_TMED132	ALLFam_withBacter_25_60000002	3927		ALLFam_withBacter_30_60000002	1810	ALLFam_withBacter_45_60_000071	53
RAH06019@Euryarchaeota_archaeon	ALLFam_withBacter_25_60000002	3927		ALLFam_withBacter_30_60000002	1810	ALLFam_withBacter_45_60_000071	53
RAH06698@Euryarchaeota_archaeon	ALLFam_withBacter_25_60000002	3927		ALLFam_withBacter_30_60000002	1810	ALLFam_withBacter_45_60_000071	53
RAH12957@Euryarchaeota_archaeon	ALLFam_withBacter_25_60000002	3927		ALLFam_withBacter_30_60000002	1810	ALLFam_withBacter_45_60_000071	53
RAH14625@Euryarchaeota_archaeon	ALLFam_withBacter_25_60000002	3927		ALLFam_withBacter_30_60000002	1810	ALLFam_withBacter_45_60_000071	53
RAH16465@Euryarchaeota_archaeon	ALLFam_withBacter_25_60000002	3927		ALLFam_withBacter_30_60000002	1810	ALLFam_withBacter_45_60_000071	53
RCH71007@Marine_Group_II_euryarchaeote	ALLFam_withBacter_25_60000002	3927		ALLFam_withBacter_30_60000002	1810	ALLFam_withBacter_45_60_000071	53
RCH73817@Marine_Group_II_euryarchaeote	ALLFam_withBacter_25_60000002	3927		ALLFam_withBacter_30_60000002	1810	ALLFam_withBacter_45_60_000071	53
RCH74069@Marine_Group_II_euryarchaeote	ALLFam_withBacter_25_60000002	3927		ALLFam_withBacter_30_60000002	1810	ALLFam_withBacter_45_60_000071	53
RJU79949@Marine_Group_II_euryarchaeote	ALLFam_withBacter_25_60000002	3927		ALLFam_withBacter_30_60000002	1810	ALLFam_withBacter_45_60_000071	53
RJU86197@Marine_Group_II_euryarchaeote	ALLFam_withBacter_25_60000002	3927		ALLFam_withBacter_30_60000002	1810	ALLFam_withBacter_45_60_000071	53
RJU88052@Marine_Group_II_euryarchaeote	ALLFam_withBacter_25_60000002	3927		ALLFam_withBacter_30_60000002	1810	ALLFam_withBacter_45_60_000071	53
RJU89651@Marine_Group_II_euryarchaeote	ALLFam_withBacter_25_60000002	3927		ALLFam_withBacter_30_60000002	1810	ALLFam_withBacter_45_60_000071	53
RJU90181@Marine_Group_II_euryarchaeote	ALLFam_withBacter_25_60000002	3927		ALLFam_withBacter_30_60000002	1810	ALLFam_withBacter_45_60_000071	53
RJU90784@Marine_Group_II_euryarchaeote	ALLFam_withBacter_25_60000002	3927		ALLFam_withBacter_30_60000002	1810	ALLFam_withBacter_45_60_000071	53
RJU94925@Marine_Group_II_euryarchaeote	ALLFam_withBacter_25_60000002	3927		ALLFam_withBacter_30_60000002	1810	ALLFam_withBacter_45_60_000071	53
RJU96289@Marine_Group_II_euryarchaeote	ALLFam_withBacter_25_60000002	3927		ALLFam_withBacter_30_60000002	1810	ALLFam_withBacter_45_60_000071	53
RJU96835@Marine_Group_II_euryarchaeote	ALLFam_withBacter_25_60000002	3927		ALLFam_withBacter_30_60000002	1810	ALLFam_withBacter_45_60_000071	53
RJV00113@Marine_Group_II_euryarchaeote	ALLFam_withBacter_25_60000002	3927		ALLFam_withBacter_30_60000002	1810	ALLFam_withBacter_45_60_000071	53
RPG71710@Euryarchaeota_archaeon_TMED99	ALLFam_withBacter_25_60000002	3927		ALLFam_withBacter_30_60000002	1810	ALLFam_withBacter_45_60_000071	53
RPG72314@Euryarchaeota_archaeon_TMED248	ALLFam_withBacter_25_60000002	3927		ALLFam_withBacter_30_60000002	1810	ALLFam_withBacter_45_60_000071	53
RPG73364@Euryarchaeota_archaeon_TMED141	ALLFam_withBacter_25_60000002	3927		ALLFam_withBacter_30_60000002	1810	ALLFam_withBacter_45_60_000071	53
RPG75576@Euryarchaeota_archaeon_TMED85	ALLFam_withBacter_25_60000002	3927		ALLFam_withBacter_30_60000002	1810	ALLFam_withBacter_45_60_000071	53
RPG77874@Euryarchaeota_archaeon_TMED117	ALLFam_withBacter_25_60000002	3927		ALLFam_withBacter_30_60000002	1810	ALLFam_withBacter_45_60_000071	53
RUA04311@Marine_Group_II_euryarchaeote	ALLFam_withBacter_25_60000002	3927		ALLFam_withBacter_30_60000002	1810	ALLFam_withBacter_45_60_000071	53
WP_008085346@Aciduliprofundum_boonei	ALLFam_withBacter_25_60000002	3927		ALLFam_withBacter_30_60000002	1810	ALLFam_withBacter_45_60_000078	3
WP_008085892@Aciduliprofundum_boonei	ALLFam_withBacter_25_60000002	3927		ALLFam_withBacter_30_60000002	1810	ALLFam_withBacter_45_60_000078	3
WP_081442146@Aciduliprofundum_boonei	ALLFam_withBacter_25_60000002	3927		ALLFam_withBacter_30_60000002	1810	ALLFam_withBacter_45_60_000078	3
ADT84818@Thermococcus_barophilus_MP	ALLFam_withBacter_25_60000002	3927		ALLFam_withBacter_30_60000002	1810	ALLFam_withBacter_45_60_000080	4
ALM76044@Thermococcus_barophilus	ALLFam_withBacter_25_60000002	3927		ALLFam_withBacter_30_60000002	1810	ALLFam_withBacter_45_60_000080	4
KUJ99069@Thermococcales_archaeon_44_46	ALLFam_withBacter_25_60000002	3927		ALLFam_withBacter_30_60000002	1810	ALLFam_withBacter_45_60_000080	4
WP_042702109@Thermococcus_sp_PK	ALLFam_withBacter_25_60000002	3927		ALLFam_withBacter_30_60000002	1810	ALLFam_withBacter_45_60_000080	4
RLI67588@Candidatus_Heimdallarchaeota_archaeon	ALLFam_withBacter_25_60000002	3927		ALLFam_withBacter_30_60000002	1810	ALLFam_withBacter_45_60_000082	4
WP_004069012@Thermococcus_litoralis	ALLFam_withBacter_25_60000002	3927		ALLFam_withBacter_30_60000002	1810	ALLFam_withBacter_45_60_000082	4
WP_051408204@Thermococcus_paralvinellae	ALLFam_withBacter_25_60000002	3927		ALLFam_withBacter_30_60000002	1810	ALLFam_withBacter_45_60_000082	4
WP_058937728@Thermococcus_celericrescens	ALLFam_withBacter_25_60000002	3927		ALLFam_withBacter_30_60000002	1810	ALLFam_withBacter_45_60_000082	4
WP_013878485@Halopiger_xanaduensis	ALLFam_withBacter_25_60000002	3927		ALLFam_withBacter_30_60000002	1810	ALLFam_withBacter_45_60_000084	2
WP_094521966@Halorubrum_sp_Eb13	ALLFam_withBacter_25_60000002	3927		ALLFam_withBacter_30_60000002	1810	ALLFam_withBacter_45_60_000084	2
PSQ45861@Halobacteriales_archaeon_SW_7_68_16	ALLFam_withBacter_25_60000002	3927		ALLFam_withBacter_30_60000002	1810	ALLFam_withBacter_45_60_000086	5
PSQ56976@Halobacteriales_archaeon_SW_8_68_21	ALLFam_withBacter_25_60000002	3927		ALLFam_withBacter_30_60000002	1810	ALLFam_withBacter_45_60_000086	5
WP_004040995@Haloferax_volcanii	ALLFam_withBacter_25_60000002	3927		ALLFam_withBacter_30_60000002	1810	ALLFam_withBacter_45_60_000086	5
WP_079234186@Halolamina_sp_CBA1230	ALLFam_withBacter_25_60000002	3927		ALLFam_withBacter_30_60000002	1810	ALLFam_withBacter_45_60_000086	5
WP_082223301@Halosimplex_carlsbadense	ALLFam_withBacter_25_60000002	3927		ALLFam_withBacter_30_60000002	1810	ALLFam_withBacter_45_60_000086	5
ERG97720@Haloquadratum_sp_J07HQX50	ALLFam_withBacter_25_60000002	3927		ALLFam_withBacter_30_60000002	1810	ALLFam_withBacter_45_60_000087	3
WP_073307334@Halobaculum_gomorrense	ALLFam_withBacter_25_60000002	3927		ALLFam_withBacter_30_60000002	1810	ALLFam_withBacter_45_60_000087	3
WP_097008476@Natronoarchaeum_philippinense	ALLFam_withBacter_25_60000002	3927		ALLFam_withBacter_30_60000002	1810	ALLFam_withBacter_45_60_000087	3
KYK28798@Theionarchaea_archaeon_DG-70-1	ALLFam_withBacter_25_60000002	3927		ALLFam_withBacter_30_60000002	1810	ALLFam_withBacter_45_60_000089	4
WP_097297197@Candidatus_Methanoperedens_sp_BLZ2	ALLFam_withBacter_25_60000002	3927		ALLFam_withBacter_30_60000002	1810	ALLFam_withBacter_45_60_000089	4
WP_097300337@Candidatus_Methanoperedens_sp_BLZ2	ALLFam_withBacter_25_60000002	3927		ALLFam_withBacter_30_60000002	1810	ALLFam_withBacter_45_60_000089	4
WP_116482490@Candidatus_Methanoperedenaceae_archaeon	ALLFam_withBacter_25_60000002	3927		ALLFam_withBacter_30_60000002	1810	ALLFam_withBacter_45_60_000089	4
WP_006630197@Halorubrum_tebenquichense	ALLFam_withBacter_25_60000002	3927		ALLFam_withBacter_30_60000002	1810	ALLFam_withBacter_45_60_000090	2
WP_094520046@Halorubrum_ezzemoulense	ALLFam_withBacter_25_60000002	3927		ALLFam_withBacter_30_60000002	1810	ALLFam_withBacter_45_60_000090	2
RLI70499@Archaeoglobales_archaeon	ALLFam_withBacter_25_60000002	3927		ALLFam_withBacter_30_60000002	1810	ALLFam_withBacter_45_60_000091	5
RLI82037@Archaeoglobales_archaeon	ALLFam_withBacter_25_60000002	3927		ALLFam_withBacter_30_60000002	1810	ALLFam_withBacter_45_60_000091	5
RLI89132@Archaeoglobales_archaeon	ALLFam_withBacter_25_60000002	3927		ALLFam_withBacter_30_60000002	1810	ALLFam_withBacter_45_60_000091	5
WP_048084471@Archaeoglobus_profundus	ALLFam_withBacter_25_60000002	3927		ALLFam_withBacter_30_60000002	1810	ALLFam_withBacter_45_60_000091	5
WP_081868507@Archaeoglobus_fulgidus	ALLFam_withBacter_25_60000002	3927		ALLFam_withBacter_30_60000002	1810	ALLFam_withBacter_45_60_000091	5
PSP88726@Halobacteriales_archaeon_QS_4_69_34	ALLFam_withBacter_25_60000002	3927		ALLFam_withBacter_30_60000002	1810	ALLFam_withBacter_45_60_000092	4
WP_090615355@Natrinema_salaciae	ALLFam_withBacter_25_60000002	3927		ALLFam_withBacter_30_60000002	1810	ALLFam_withBacter_45_60_000092	4
WP_099288622@Halorubrum_sp_C191	ALLFam_withBacter_25_60000002	3927		ALLFam_withBacter_30_60000002	1810	ALLFam_withBacter_45_60_000092	4
WP_114578560@Saliphagus_sp_LR7	ALLFam_withBacter_25_60000002	3927		ALLFam_withBacter_30_60000002	1810	ALLFam_withBacter_45_60_000092	4
KYC49955@Arc_I_group_archaeon_BMIXfssc0709_Meth_Bin006	ALLFam_withBacter_25_60000002	3927		ALLFam_withBacter_30_60000002	1810	ALLFam_withBacter_45_60_000093	5
KYC53593@Arc_I_group_archaeon_U1lsi0528_Bin089	ALLFam_withBacter_25_60000002	3927		ALLFam_withBacter_30_60000002	1810	ALLFam_withBacter_45_60_000093	5
KYC53717@Arc_I_group_archaeon_U1lsi0528_Bin055	ALLFam_withBacter_25_60000002	3927		ALLFam_withBacter_30_60000002	1810	ALLFam_withBacter_45_60_000093	5
KYC57095@Arc_I_group_archaeon_ADurb1113_Bin01801	ALLFam_withBacter_25_60000002	3927		ALLFam_withBacter_30_60000002	1810	ALLFam_withBacter_45_60_000093	5
KYC57100@Arc_I_group_archaeon_ADurb1113_Bin01801	ALLFam_withBacter_25_60000002	3927		ALLFam_withBacter_30_60000002	1810	ALLFam_withBacter_45_60_000093	5
WP_004595411@Halorubrum_distributum	ALLFam_withBacter_25_60000002	3927		ALLFam_withBacter_30_60000002	1810	ALLFam_withBacter_45_60_000094	4
WP_007187952@Haloarcula_californiae	ALLFam_withBacter_25_60000002	3927		ALLFam_withBacter_30_60000002	1810	ALLFam_withBacter_45_60_000094	4
WP_121563172@Halorubrum_sp_Atlit-8R	ALLFam_withBacter_25_60000002	3927		ALLFam_withBacter_30_60000002	1810	ALLFam_withBacter_45_60_000094	4
WP_128904783@Halorubrum_sp_ZC67	ALLFam_withBacter_25_60000002	3927		ALLFam_withBacter_30_60000002	1810	ALLFam_withBacter_45_60_000094	4
AHZ22860@Haloferax_mediterranei_ATCC_33500	ALLFam_withBacter_25_60000002	3927		ALLFam_withBacter_30_60000002	1810	ALLFam_withBacter_45_60_000095	8
PSP37993@Halobacteriales_archaeon_QH_7_65_31	ALLFam_withBacter_25_60000002	3927		ALLFam_withBacter_30_60000002	1810	ALLFam_withBacter_45_60_000095	8
PSQ51920@Halobacteriales_archaeon_SW_8_65_20	ALLFam_withBacter_25_60000002	3927		ALLFam_withBacter_30_60000002	1810	ALLFam_withBacter_45_60_000095	8
SDF26448@Halorientalis_regularis	ALLFam_withBacter_25_60000002	3927		ALLFam_withBacter_30_60000002	1810	ALLFam_withBacter_45_60_000095	8
WP_006112543@Halorubrum_coriense	ALLFam_withBacter_25_60000002	3927		ALLFam_withBacter_30_60000002	1810	ALLFam_withBacter_45_60_000095	8
WP_008893151@Haloterrigena_salina	ALLFam_withBacter_25_60000002	3927		ALLFam_withBacter_30_60000002	1810	ALLFam_withBacter_45_60_000095	8
WP_049911377@Halorubrum_lipolyticum	ALLFam_withBacter_25_60000002	3927		ALLFam_withBacter_30_60000002	1810	ALLFam_withBacter_45_60_000095	8
WP_079234109@Halolamina_sp_CBA1230	ALLFam_withBacter_25_60000002	3927		ALLFam_withBacter_30_60000002	1810	ALLFam_withBacter_45_60_000095	8
DAC72111@Thermoplasmata_archaeon	ALLFam_withBacter_25_60000002	3927		ALLFam_withBacter_30_60000002	1810	ALLFam_withBacter_45_60_000099	5
EMR74902@Thermoplasmatales_archaeon_SCGC_AB-540-F20	ALLFam_withBacter_25_60000002	3927		ALLFam_withBacter_30_60000002	1810	ALLFam_withBacter_45_60_000099	5
RLF48632@Thermoplasmata_archaeon	ALLFam_withBacter_25_60000002	3927		ALLFam_withBacter_30_60000002	1810	ALLFam_withBacter_45_60_000099	5
WP_086637347@Methanonatronarchaeum_thermophilum	ALLFam_withBacter_25_60000002	3927		ALLFam_withBacter_30_60000002	1810	ALLFam_withBacter_45_60_000099	5
WP_086637593@Methanonatronarchaeum_thermophilum	ALLFam_withBacter_25_60000002	3927		ALLFam_withBacter_30_60000002	1810	ALLFam_withBacter_45_60_000099	5
WP_079232134@Halolamina_sp_CBA1230	ALLFam_withBacter_25_60000002	3927		ALLFam_withBacter_30_60000002	1810	ALLFam_withBacter_45_60_000100	2
WP_092735386@Halopenitus_persicus	ALLFam_withBacter_25_60000002	3927		ALLFam_withBacter_30_60000002	1810	ALLFam_withBacter_45_60_000100	2
CDF30120@Methanoculleus_sp_CAG:1088	ALLFam_withBacter_25_60000002	3927		ALLFam_withBacter_30_60000002	1810	ALLFam_withBacter_45_60_000107	11
KZX13183@Methanobrevibacter_curvatus	ALLFam_withBacter_25_60000002	3927		ALLFam_withBacter_30_60000002	1810	ALLFam_withBacter_45_60_000107	11
RPF51858@Methanobrevibacter_gottschalkii_DSM_11977	ALLFam_withBacter_25_60000002	3927		ALLFam_withBacter_30_60000002	1810	ALLFam_withBacter_45_60_000107	11
WP_019262929@Methanobrevibacter_smithii	ALLFam_withBacter_25_60000002	3927		ALLFam_withBacter_30_60000002	1810	ALLFam_withBacter_45_60_000107	11
WP_042704193@Methanobrevibacter_arboriphilus	ALLFam_withBacter_25_60000002	3927		ALLFam_withBacter_30_60000002	1810	ALLFam_withBacter_45_60_000107	11
WP_042705074@Methanomicrobium_mobile	ALLFam_withBacter_25_60000002	3927		ALLFam_withBacter_30_60000002	1810	ALLFam_withBacter_45_60_000107	11
WP_042707367@Methanobrevibacter_wolinii	ALLFam_withBacter_25_60000002	3927		ALLFam_withBacter_30_60000002	1810	ALLFam_withBacter_45_60_000107	11
WP_058748015@Candidatus_Methanomethylophilus_sp_1R26	ALLFam_withBacter_25_60000002	3927		ALLFam_withBacter_30_60000002	1810	ALLFam_withBacter_45_60_000107	11
WP_063720310@Methanobrevibacter_oralis	ALLFam_withBacter_25_60000002	3927		ALLFam_withBacter_30_60000002	1810	ALLFam_withBacter_45_60_000107	11
WP_067258889@Methanobrevibacter_cuticularis	ALLFam_withBacter_25_60000002	3927		ALLFam_withBacter_30_60000002	1810	ALLFam_withBacter_45_60_000107	11
WP_094516595@Methanobrevibacter_smithii	ALLFam_withBacter_25_60000002	3927		ALLFam_withBacter_30_60000002	1810	ALLFam_withBacter_45_60_000107	11
OIO26549@Candidatus_Micrarchaeota_archaeon_CG1_02_55_22	ALLFam_withBacter_25_60000002	3927		ALLFam_withBacter_30_60000002	1810	ALLFam_withBacter_45_60_000109	2
PIO02455@Candidatus_Micrarchaeota_archaeon_CG09_land_8_20_14_0_10_60_16	ALLFam_withBacter_25_60000002	3927		ALLFam_withBacter_30_60000002	1810	ALLFam_withBacter_45_60_000109	2
WP_012718405@Sulfolobus_islandicus	ALLFam_withBacter_25_60000002	3927		ALLFam_withBacter_30_60000002	1810	ALLFam_withBacter_45_60_000113	2
WP_016729921@Sulfolobus_islandicus	ALLFam_withBacter_25_60000002	3927		ALLFam_withBacter_30_60000002	1810	ALLFam_withBacter_45_60_000113	2
PXF53073@Methanophagales_archaeon	ALLFam_withBacter_25_60000002	3927		ALLFam_withBacter_30_60000002	1810	ALLFam_withBacter_45_60_000114	2
RJS73013@Methanophagales_archaeon	ALLFam_withBacter_25_60000002	3927		ALLFam_withBacter_30_60000002	1810	ALLFam_withBacter_45_60_000114	2
PNV78150@Candidatus_Korarchaeota_archaeon	ALLFam_withBacter_25_60000002	3927		ALLFam_withBacter_30_60000002	1810	ALLFam_withBacter_45_60_000116	5
RDD54079@Candidatus_Korarchaeota_archaeon_NZ13-K	ALLFam_withBacter_25_60000002	3927		ALLFam_withBacter_30_60000002	1810	ALLFam_withBacter_45_60_000116	5
RLG44321@Candidatus_Korarchaeota_archaeon	ALLFam_withBacter_25_60000002	3927		ALLFam_withBacter_30_60000002	1810	ALLFam_withBacter_45_60_000116	5
RSN67158@Candidatus_Korarchaeum_cryptofilum	ALLFam_withBacter_25_60000002	3927		ALLFam_withBacter_30_60000002	1810	ALLFam_withBacter_45_60_000116	5
WP_125672116@Candidatus_Methanodesulfokores_washburnensis	ALLFam_withBacter_25_60000002	3927		ALLFam_withBacter_30_60000002	1810	ALLFam_withBacter_45_60_000116	5
KUO80799@Vulcanisaeta_sp_OSP_8	ALLFam_withBacter_25_60000002	3927		ALLFam_withBacter_30_60000002	1810	ALLFam_withBacter_45_60_000117	10
KUO82242@Vulcanisaeta_sp_JCHS_4	ALLFam_withBacter_25_60000002	3927		ALLFam_withBacter_30_60000002	1810	ALLFam_withBacter_45_60_000117	10
KUO92397@Thermocladium_sp_ECH_B	ALLFam_withBacter_25_60000002	3927		ALLFam_withBacter_30_60000002	1810	ALLFam_withBacter_45_60_000117	10
KUO92513@Thermocladium_sp_ECH_B	ALLFam_withBacter_25_60000002	3927		ALLFam_withBacter_30_60000002	1810	ALLFam_withBacter_45_60_000117	10
PLC64987@Vulcanisaeta_sp_EB80	ALLFam_withBacter_25_60000002	3927		ALLFam_withBacter_30_60000002	1810	ALLFam_withBacter_45_60_000117	10
PLC67768@Vulcanisaeta_sp_EB80	ALLFam_withBacter_25_60000002	3927		ALLFam_withBacter_30_60000002	1810	ALLFam_withBacter_45_60_000117	10
PLC69028@Vulcanisaeta_sp_EB80	ALLFam_withBacter_25_60000002	3927		ALLFam_withBacter_30_60000002	1810	ALLFam_withBacter_45_60_000117	10
WP_052885762@Vulcanisaeta_distributa	ALLFam_withBacter_25_60000002	3927		ALLFam_withBacter_30_60000002	1810	ALLFam_withBacter_45_60_000117	10
WP_066797986@Caldivirga_sp_MU80	ALLFam_withBacter_25_60000002	3927		ALLFam_withBacter_30_60000002	1810	ALLFam_withBacter_45_60_000117	10
WP_066798157@Caldivirga_sp_MU80	ALLFam_withBacter_25_60000002	3927		ALLFam_withBacter_30_60000002	1810	ALLFam_withBacter_45_60_000117	10
ERG93698@Haloquadratum_walsbyi_J07HQW2	ALLFam_withBacter_25_60000002	3927		ALLFam_withBacter_30_60000002	1810	ALLFam_withBacter_45_60_000118	7
ERG95124@Haloquadratum_walsbyi_J07HQW2	ALLFam_withBacter_25_60000002	3927		ALLFam_withBacter_30_60000002	1810	ALLFam_withBacter_45_60_000118	7
WP_006114989@Halorubrum_coriense	ALLFam_withBacter_25_60000002	3927		ALLFam_withBacter_30_60000002	1810	ALLFam_withBacter_45_60_000118	7
WP_008367213@Halorubrum_litoreum	ALLFam_withBacter_25_60000002	3927		ALLFam_withBacter_30_60000002	1810	ALLFam_withBacter_45_60_000118	7
WP_077260083@Haloquadratum_walsbyi	ALLFam_withBacter_25_60000002	3927		ALLFam_withBacter_30_60000002	1810	ALLFam_withBacter_45_60_000118	7
WP_094495686@Halorubrum_ezzemoulense	ALLFam_withBacter_25_60000002	3927		ALLFam_withBacter_30_60000002	1810	ALLFam_withBacter_45_60_000118	7
WP_120086309@Halonotius_pteroides	ALLFam_withBacter_25_60000002	3927		ALLFam_withBacter_30_60000002	1810	ALLFam_withBacter_45_60_000118	7
AIF85377@Candidatus_Nitrososphaera_evergladensis_SR1	ALLFam_withBacter_25_60000002	3927		ALLFam_withBacter_30_60000002	1810	ALLFam_withBacter_45_60_000119	2
WP_084790622@Nitrososphaera_viennensis	ALLFam_withBacter_25_60000002	3927		ALLFam_withBacter_30_60000002	1810	ALLFam_withBacter_45_60_000119	2
OSO94023@Halorubrum_ezzemoulense_DSM_17463	ALLFam_withBacter_25_60000002	3927		ALLFam_withBacter_30_60000002	1810	ALLFam_withBacter_45_60_000122	5
SNR58138@Halorubrum_chaoviator	ALLFam_withBacter_25_60000002	3927		ALLFam_withBacter_30_60000002	1810	ALLFam_withBacter_45_60_000122	5
WP_081461326@Halalkalicoccus_jeotgali	ALLFam_withBacter_25_60000002	3927		ALLFam_withBacter_30_60000002	1810	ALLFam_withBacter_45_60_000122	5
WP_092659589@Halorientalis_persicus	ALLFam_withBacter_25_60000002	3927		ALLFam_withBacter_30_60000002	1810	ALLFam_withBacter_45_60_000122	5
WP_092730433@Halopenitus_persicus	ALLFam_withBacter_25_60000002	3927		ALLFam_withBacter_30_60000002	1810	ALLFam_withBacter_45_60_000122	5
RLI98421@Candidatus_Aenigmarchaeota_archaeon	ALLFam_withBacter_25_60000002	3927		ALLFam_withBacter_30_60000002	1810	ALLFam_withBacter_45_60_000123	4
RLI98422@Candidatus_Aenigmarchaeota_archaeon	ALLFam_withBacter_25_60000002	3927		ALLFam_withBacter_30_60000002	1810	ALLFam_withBacter_45_60_000123	4
RLI99542@Candidatus_Aenigmarchaeota_archaeon	ALLFam_withBacter_25_60000002	3927		ALLFam_withBacter_30_60000002	1810	ALLFam_withBacter_45_60_000123	4
RLJ08251@Candidatus_Aenigmarchaeota_archaeon	ALLFam_withBacter_25_60000002	3927		ALLFam_withBacter_30_60000002	1810	ALLFam_withBacter_45_60_000123	4
ATW88268@Halohasta_litchfieldiae	ALLFam_withBacter_25_60000002	3927		ALLFam_withBacter_30_60000002	1810	ALLFam_withBacter_45_60_000124	6
WP_005040877@Halococcus_salifodinae	ALLFam_withBacter_25_60000002	3927		ALLFam_withBacter_30_60000002	1810	ALLFam_withBacter_45_60_000124	6
WP_006651682@Natrialba_hulunbeirensis	ALLFam_withBacter_25_60000002	3927		ALLFam_withBacter_30_60000002	1810	ALLFam_withBacter_45_60_000124	6
WP_092664289@Halorientalis_persicus	ALLFam_withBacter_25_60000002	3927		ALLFam_withBacter_30_60000002	1810	ALLFam_withBacter_45_60_000124	6
WP_092695833@Halorientalis_regularis	ALLFam_withBacter_25_60000002	3927		ALLFam_withBacter_30_60000002	1810	ALLFam_withBacter_45_60_000124	6
WP_122106939@Halobellus_sp_ZY21	ALLFam_withBacter_25_60000002	3927		ALLFam_withBacter_30_60000002	1810	ALLFam_withBacter_45_60_000124	6
AZH26693@Haloplanus_aerogenes	ALLFam_withBacter_25_60000002	3927		ALLFam_withBacter_30_60000002	1810	ALLFam_withBacter_45_60_000127	17
PSP57042@Halobacteriales_archaeon_QH_7_66_36	ALLFam_withBacter_25_60000002	3927		ALLFam_withBacter_30_60000002	1810	ALLFam_withBacter_45_60_000127	17
PSP71742@Halobacteriales_archaeon_QH_9_66_26	ALLFam_withBacter_25_60000002	3927		ALLFam_withBacter_30_60000002	1810	ALLFam_withBacter_45_60_000127	17
PSQ47255@Halobacteriales_archaeon_SW_7_65_23	ALLFam_withBacter_25_60000002	3927		ALLFam_withBacter_30_60000002	1810	ALLFam_withBacter_45_60_000127	17
WP_004959257@Haloarcula_sinaiiensis	ALLFam_withBacter_25_60000002	3927		ALLFam_withBacter_30_60000002	1810	ALLFam_withBacter_45_60_000127	17
WP_004975543@Haloferax_gibbonsii	ALLFam_withBacter_25_60000002	3927		ALLFam_withBacter_30_60000002	1810	ALLFam_withBacter_45_60_000127	17
WP_011572473@Haloquadratum_walsbyi	ALLFam_withBacter_25_60000002	3927		ALLFam_withBacter_30_60000002	1810	ALLFam_withBacter_45_60_000127	17
WP_013035521@Haloferax_volcanii	ALLFam_withBacter_25_60000002	3927		ALLFam_withBacter_30_60000002	1810	ALLFam_withBacter_45_60_000127	17
WP_049964628@Haloterrigena_jeotgali	ALLFam_withBacter_25_60000002	3927		ALLFam_withBacter_30_60000002	1810	ALLFam_withBacter_45_60_000127	17
WP_089386038@Halorubrum_vacuolatum	ALLFam_withBacter_25_60000002	3927		ALLFam_withBacter_30_60000002	1810	ALLFam_withBacter_45_60_000127	17
WP_089764943@Halobellus_clavatus	ALLFam_withBacter_25_60000002	3927		ALLFam_withBacter_30_60000002	1810	ALLFam_withBacter_45_60_000127	17
WP_090377464@Natronobacterium_texcoconense	ALLFam_withBacter_25_60000002	3927		ALLFam_withBacter_30_60000002	1810	ALLFam_withBacter_45_60_000127	17
WP_114448562@Haloplanus_salinus	ALLFam_withBacter_25_60000002	3927		ALLFam_withBacter_30_60000002	1810	ALLFam_withBacter_45_60_000127	17
WP_120082647@Halonotius_pteroides	ALLFam_withBacter_25_60000002	3927		ALLFam_withBacter_30_60000002	1810	ALLFam_withBacter_45_60_000127	17
WP_120244874@Halopiger_aswanensis	ALLFam_withBacter_25_60000002	3927		ALLFam_withBacter_30_60000002	1810	ALLFam_withBacter_45_60_000127	17
WP_122106820@Halobellus_sp_ZY21	ALLFam_withBacter_25_60000002	3927		ALLFam_withBacter_30_60000002	1810	ALLFam_withBacter_45_60_000127	17
WP_123539393@Halosimplex_sp_YPL4	ALLFam_withBacter_25_60000002	3927		ALLFam_withBacter_30_60000002	1810	ALLFam_withBacter_45_60_000127	17
OYR85334@Halorubrum_ezzemoulense	ALLFam_withBacter_25_60000002	3927		ALLFam_withBacter_30_60000002	1810	ALLFam_withBacter_45_60_000128	4
PSP59466@Halobacteriales_archaeon_QH_7_66_36	ALLFam_withBacter_25_60000002	3927		ALLFam_withBacter_30_60000002	1810	ALLFam_withBacter_45_60_000128	4
PSQ52969@Halobacteriales_archaeon_SW_8_65_20	ALLFam_withBacter_25_60000002	3927		ALLFam_withBacter_30_60000002	1810	ALLFam_withBacter_45_60_000128	4
WP_114585026@Haloplanus_sp_CBA1113	ALLFam_withBacter_25_60000002	3927		ALLFam_withBacter_30_60000002	1810	ALLFam_withBacter_45_60_000128	4
OLD11081@Crenarchaeota_archaeon_13_1_40CM_3_52_10	ALLFam_withBacter_25_60000002	3927		ALLFam_withBacter_30_60000002	1810	ALLFam_withBacter_45_60_000129	2
OLE59503@Crenarchaeota_archaeon_13_1_20CM_2_53_14	ALLFam_withBacter_25_60000002	3927		ALLFam_withBacter_30_60000002	1810	ALLFam_withBacter_45_60_000129	2
RLE62569@Thermoprotei_archaeon	ALLFam_withBacter_25_60000002	3927		ALLFam_withBacter_30_60000002	1810	ALLFam_withBacter_45_60_000130	5
RLE65681@Thermoprotei_archaeon	ALLFam_withBacter_25_60000002	3927		ALLFam_withBacter_30_60000002	1810	ALLFam_withBacter_45_60_000130	5
RLE82503@Thermoprotei_archaeon	ALLFam_withBacter_25_60000002	3927		ALLFam_withBacter_30_60000002	1810	ALLFam_withBacter_45_60_000130	5
RLE89993@Thermoprotei_archaeon	ALLFam_withBacter_25_60000002	3927		ALLFam_withBacter_30_60000002	1810	ALLFam_withBacter_45_60_000130	5
RLF03511@Thermoprotei_archaeon	ALLFam_withBacter_25_60000002	3927		ALLFam_withBacter_30_60000002	1810	ALLFam_withBacter_45_60_000130	5
AHG05030@Halobacterium_sp_DL1	ALLFam_withBacter_25_60000002	3927		ALLFam_withBacter_30_60000002	1810	ALLFam_withBacter_45_60_000132	8
PSP55994@Halobacteriales_archaeon_QS_1_67_19	ALLFam_withBacter_25_60000002	3927		ALLFam_withBacter_30_60000002	1810	ALLFam_withBacter_45_60_000132	8
PSQ48327@Halobacteriales_archaeon_SW_6_65_15	ALLFam_withBacter_25_60000002	3927		ALLFam_withBacter_30_60000002	1810	ALLFam_withBacter_45_60_000132	8
SHL68830@Haladaptatus_paucihalophilus_DX253	ALLFam_withBacter_25_60000002	3927		ALLFam_withBacter_30_60000002	1810	ALLFam_withBacter_45_60_000132	8
WP_006079030@Halococcus_saccharolyticus	ALLFam_withBacter_25_60000002	3927		ALLFam_withBacter_30_60000002	1810	ALLFam_withBacter_45_60_000132	8
WP_009366174@Halogranum_salarium	ALLFam_withBacter_25_60000002	3927		ALLFam_withBacter_30_60000002	1810	ALLFam_withBacter_45_60_000132	8
WP_049970542@Haladaptatus_cibarius	ALLFam_withBacter_25_60000002	3927		ALLFam_withBacter_30_60000002	1810	ALLFam_withBacter_45_60_000132	8
WP_128908315@Halorubrum_sp_BOL3-1	ALLFam_withBacter_25_60000002	3927		ALLFam_withBacter_30_60000002	1810	ALLFam_withBacter_45_60_000132	8
OKY77088@Candidatus_Methanohalarchaeum_thermophilum	ALLFam_withBacter_25_60000002	3927		ALLFam_withBacter_30_60000002	1810	ALLFam_withBacter_45_60_000133	2
SDX27859@Haloarcula_vallismortis	ALLFam_withBacter_25_60000002	3927		ALLFam_withBacter_30_60000002	1810	ALLFam_withBacter_45_60_000133	2
WP_004213693@Natrialba_magadii	ALLFam_withBacter_25_60000002	3927		ALLFam_withBacter_30_60000002	1810	ALLFam_withBacter_45_60_000136	6
WP_007275343@Haloferax_sulfurifontis	ALLFam_withBacter_25_60000002	3927		ALLFam_withBacter_30_60000002	1810	ALLFam_withBacter_45_60_000136	6
WP_008312936@Haloarcula_amylolytica	ALLFam_withBacter_25_60000002	3927		ALLFam_withBacter_30_60000002	1810	ALLFam_withBacter_45_60_000136	6
WP_023393891@Candidatus_Halobonum_tyrrellensis	ALLFam_withBacter_25_60000002	3927		ALLFam_withBacter_30_60000002	1810	ALLFam_withBacter_45_60_000136	6
WP_049913579@Haloferax_prahovense	ALLFam_withBacter_25_60000002	3927		ALLFam_withBacter_30_60000002	1810	ALLFam_withBacter_45_60_000136	6
WP_066303263@Haloterrigena_mahii	ALLFam_withBacter_25_60000002	3927		ALLFam_withBacter_30_60000002	1810	ALLFam_withBacter_45_60_000136	6
WP_004063707@Haloferax_lucentense	ALLFam_withBacter_25_60000002	3927		ALLFam_withBacter_30_60000002	1810	ALLFam_withBacter_45_60_000138	2
WP_006056973@Halogeometricum_borinquense	ALLFam_withBacter_25_60000002	3927		ALLFam_withBacter_30_60000002	1810	ALLFam_withBacter_45_60_000138	2
WP_014053552@halophilic_archaeon_DL31	ALLFam_withBacter_25_60000002	3927		ALLFam_withBacter_30_60000002	1810	ALLFam_withBacter_45_60_000139	3
WP_088901834@Halorubrum_lacusprofundi	ALLFam_withBacter_25_60000002	3927		ALLFam_withBacter_30_60000002	1810	ALLFam_withBacter_45_60_000139	3
WP_094583040@Halorubrum_ezzemoulense	ALLFam_withBacter_25_60000002	3927		ALLFam_withBacter_30_60000002	1810	ALLFam_withBacter_45_60_000139	3
WP_092907463@Halostagnicola_kamekurae	ALLFam_withBacter_25_60000002	3927		ALLFam_withBacter_30_60000002	1810	ALLFam_withBacter_45_60_000142	2
WP_121563898@Halorubrum	ALLFam_withBacter_25_60000002	3927		ALLFam_withBacter_30_60000002	1810	ALLFam_withBacter_45_60_000142	2
WP_006180873@Natrinema_pellirubrum	ALLFam_withBacter_25_60000002	3927		ALLFam_withBacter_30_60000002	1810	ALLFam_withBacter_45_60_000143	2
WP_086889935@Natronolimnobius_aegyptiacus	ALLFam_withBacter_25_60000002	3927		ALLFam_withBacter_30_60000002	1810	ALLFam_withBacter_45_60_000143	2
WP_092817627@Halopenitus_malekzadehii	ALLFam_withBacter_25_60000002	3927		ALLFam_withBacter_30_60000002	1810	ALLFam_withBacter_45_60_000144	2
WP_121561186@Halobellus_sp_Atlit-31R	ALLFam_withBacter_25_60000002	3927		ALLFam_withBacter_30_60000002	1810	ALLFam_withBacter_45_60_000144	2
KUK43404@Methanosaeta_harundinacea	ALLFam_withBacter_25_60000002	3927		ALLFam_withBacter_30_60000002	1810	ALLFam_withBacter_45_60_000145	3
WP_013719586@Methanothrix_soehngenii	ALLFam_withBacter_25_60000002	3927		ALLFam_withBacter_30_60000002	1810	ALLFam_withBacter_45_60_000145	3
WP_014586747@Methanosaeta_harundinacea	ALLFam_withBacter_25_60000002	3927		ALLFam_withBacter_30_60000002	1810	ALLFam_withBacter_45_60_000145	3
ELY34881@Halalkalicoccus_jeotgali_B3	ALLFam_withBacter_25_60000002	3927		ALLFam_withBacter_30_60000002	1810	ALLFam_withBacter_45_60_000149	3
WP_066143278@Haladaptatus_sp_R4	ALLFam_withBacter_25_60000002	3927		ALLFam_withBacter_30_60000002	1810	ALLFam_withBacter_45_60_000149	3
WP_092903271@Halostagnicola_kamekurae	ALLFam_withBacter_25_60000002	3927		ALLFam_withBacter_30_60000002	1810	ALLFam_withBacter_45_60_000149	3
WP_084158339@Haloterrigena_jeotgali	ALLFam_withBacter_25_60000002	3927		ALLFam_withBacter_30_60000002	1810	ALLFam_withBacter_45_60_000150	3
WP_094520823@Halorubrum_ezzemoulense	ALLFam_withBacter_25_60000002	3927		ALLFam_withBacter_30_60000002	1810	ALLFam_withBacter_45_60_000150	3
WP_097010165@Natronoarchaeum_philippinense	ALLFam_withBacter_25_60000002	3927		ALLFam_withBacter_30_60000002	1810	ALLFam_withBacter_45_60_000150	3
AIF10630@uncultured_marine_thaumarchaeote_KM3_46_G12	ALLFam_withBacter_25_60000002	3927		ALLFam_withBacter_30_60000002	1810	ALLFam_withBacter_45_60_000151	4
RMW40697@Candidatus_Nitrosopelagicus_sp_	ALLFam_withBacter_25_60000002	3927		ALLFam_withBacter_30_60000002	1810	ALLFam_withBacter_45_60_000151	4
WP_016940390@Nitrosopumilus_sp_AR	ALLFam_withBacter_25_60000002	3927		ALLFam_withBacter_30_60000002	1810	ALLFam_withBacter_45_60_000151	4
WP_048071503@Marine_Group_I_thaumarchaeote_SCGC_AAA799-P11	ALLFam_withBacter_25_60000002	3927		ALLFam_withBacter_30_60000002	1810	ALLFam_withBacter_45_60_000151	4
WP_099288819@Halorubrum_sp_C191	ALLFam_withBacter_25_60000002	3927		ALLFam_withBacter_30_60000002	1810	ALLFam_withBacter_45_60_000152	2
WP_121571282@Halobellus_sp_Atlit-38R	ALLFam_withBacter_25_60000002	3927		ALLFam_withBacter_30_60000002	1810	ALLFam_withBacter_45_60_000152	2
WP_094580409@Halorubrum_ezzemoulense	ALLFam_withBacter_25_60000002	3927		ALLFam_withBacter_30_60000002	1810	ALLFam_withBacter_45_60_000153	2
WP_099254443@Halorubrum_persicum	ALLFam_withBacter_25_60000002	3927		ALLFam_withBacter_30_60000002	1810	ALLFam_withBacter_45_60_000153	2
WP_012034516@Methanocella_arvoryzae	ALLFam_withBacter_25_60000002	3927		ALLFam_withBacter_30_60000002	1810	ALLFam_withBacter_45_60_000155	3
WP_012900237@Methanocella_paludicola	ALLFam_withBacter_25_60000002	3927		ALLFam_withBacter_30_60000002	1810	ALLFam_withBacter_45_60_000155	3
WP_014406301@Methanocella_conradii	ALLFam_withBacter_25_60000002	3927		ALLFam_withBacter_30_60000002	1810	ALLFam_withBacter_45_60_000155	3
WP_008893139@Haloterrigena_salina	ALLFam_withBacter_25_60000002	3927		ALLFam_withBacter_30_60000002	1810	ALLFam_withBacter_45_60_000156	2
WP_098727750@Natrinema_sp_CBA1119	ALLFam_withBacter_25_60000002	3927		ALLFam_withBacter_30_60000002	1810	ALLFam_withBacter_45_60_000156	2
WP_067258754@Methanobrevibacter_cuticularis	ALLFam_withBacter_25_60000002	3927		ALLFam_withBacter_30_60000002	1810	ALLFam_withBacter_45_60_000158	3
WP_067258765@Methanobrevibacter_cuticularis	ALLFam_withBacter_25_60000002	3927		ALLFam_withBacter_30_60000002	1810	ALLFam_withBacter_45_60_000158	3
WP_067259925@Methanobrevibacter_cuticularis	ALLFam_withBacter_25_60000002	3927		ALLFam_withBacter_30_60000002	1810	ALLFam_withBacter_45_60_000158	3
WP_006165208@Natrialba_chahannaoensis	ALLFam_withBacter_25_60000002	3927		ALLFam_withBacter_30_60000002	1810	ALLFam_withBacter_45_60_000159	2
WP_086887712@Natronolimnobius_aegyptiacus	ALLFam_withBacter_25_60000002	3927		ALLFam_withBacter_30_60000002	1810	ALLFam_withBacter_45_60_000159	2
WP_058572814@Haloferax_sp_SB29	ALLFam_withBacter_25_60000002	3927		ALLFam_withBacter_30_60000002	1810	ALLFam_withBacter_45_60_000164	3
WP_097008559@Natronoarchaeum_philippinense	ALLFam_withBacter_25_60000002	3927		ALLFam_withBacter_30_60000002	1810	ALLFam_withBacter_45_60_000164	3
WP_121577244@Haloarcula_sp_Atlit-47R	ALLFam_withBacter_25_60000002	3927		ALLFam_withBacter_30_60000002	1810	ALLFam_withBacter_45_60_000164	3
AKB25762@Methanosarcina_sp_MTP4	ALLFam_withBacter_25_60000002	3927		ALLFam_withBacter_30_60000002	1810	ALLFam_withBacter_45_60_000166	11
KPQ41208@Candidatus_Methanoperedens_sp_BLZ1	ALLFam_withBacter_25_60000002	3927		ALLFam_withBacter_30_60000002	1810	ALLFam_withBacter_45_60_000166	11
KXS43132@Methanolobus_sp_T82-4	ALLFam_withBacter_25_60000002	3927		ALLFam_withBacter_30_60000002	1810	ALLFam_withBacter_45_60_000166	11
RQD89936@Methanosalsum_natronophilum	ALLFam_withBacter_25_60000002	3927		ALLFam_withBacter_30_60000002	1810	ALLFam_withBacter_45_60_000166	11
SES90935@Methanococcoides_vulcani	ALLFam_withBacter_25_60000002	3927		ALLFam_withBacter_30_60000002	1810	ALLFam_withBacter_45_60_000166	11
WP_011500291@Methanococcoides_burtonii	ALLFam_withBacter_25_60000002	3927		ALLFam_withBacter_30_60000002	1810	ALLFam_withBacter_45_60_000166	11
WP_013897428@Methanosalsum_zhilinae	ALLFam_withBacter_25_60000002	3927		ALLFam_withBacter_30_60000002	1810	ALLFam_withBacter_45_60_000166	11
WP_013898047@Methanosalsum_zhilinae	ALLFam_withBacter_25_60000002	3927		ALLFam_withBacter_30_60000002	1810	ALLFam_withBacter_45_60_000166	11
WP_015053751@Methanolobus_psychrophilus	ALLFam_withBacter_25_60000002	3927		ALLFam_withBacter_30_60000002	1810	ALLFam_withBacter_45_60_000166	11
WP_015324096@Methanomethylovorans_hollandica	ALLFam_withBacter_25_60000002	3927		ALLFam_withBacter_30_60000002	1810	ALLFam_withBacter_45_60_000166	11
WP_091932438@Methanolobus_profundi	ALLFam_withBacter_25_60000002	3927		ALLFam_withBacter_30_60000002	1810	ALLFam_withBacter_45_60_000166	11
KXA88517@candidate_division_MSBL1_archaeon_SCGC-AAA259D14	ALLFam_withBacter_25_60000002	3927		ALLFam_withBacter_30_60000002	1810	ALLFam_withBacter_45_60_000168	13
KXA92138@candidate_division_MSBL1_archaeon_SCGC-AAA259E22	ALLFam_withBacter_25_60000002	3927		ALLFam_withBacter_30_60000002	1810	ALLFam_withBacter_45_60_000168	13
KXA94917@candidate_division_MSBL1_archaeon_SCGC-AAA259I07	ALLFam_withBacter_25_60000002	3927		ALLFam_withBacter_30_60000002	1810	ALLFam_withBacter_45_60_000168	13
KXA96806@candidate_division_MSBL1_archaeon_SCGC-AAA259I09	ALLFam_withBacter_25_60000002	3927		ALLFam_withBacter_30_60000002	1810	ALLFam_withBacter_45_60_000168	13
KXA97097@candidate_division_MSBL1_archaeon_SCGC-AAA259I14	ALLFam_withBacter_25_60000002	3927		ALLFam_withBacter_30_60000002	1810	ALLFam_withBacter_45_60_000168	13
KXA97295@candidate_division_MSBL1_archaeon_SCGC-AAA259I14	ALLFam_withBacter_25_60000002	3927		ALLFam_withBacter_30_60000002	1810	ALLFam_withBacter_45_60_000168	13
KXA98309@candidate_division_MSBL1_archaeon_SCGC-AAA259I09	ALLFam_withBacter_25_60000002	3927		ALLFam_withBacter_30_60000002	1810	ALLFam_withBacter_45_60_000168	13
KXA99274@candidate_division_MSBL1_archaeon_SCGC-AAA259M10	ALLFam_withBacter_25_60000002	3927		ALLFam_withBacter_30_60000002	1810	ALLFam_withBacter_45_60_000168	13
KXB07323@candidate_division_MSBL1_archaeon_SCGC-AAA382C18	ALLFam_withBacter_25_60000002	3927		ALLFam_withBacter_30_60000002	1810	ALLFam_withBacter_45_60_000168	13
KYK37511@Theionarchaea_archaeon_DG-70	ALLFam_withBacter_25_60000002	3927		ALLFam_withBacter_30_60000002	1810	ALLFam_withBacter_45_60_000168	13
RLI05401@Candidatus_Bathyarchaeota_archaeon	ALLFam_withBacter_25_60000002	3927		ALLFam_withBacter_30_60000002	1810	ALLFam_withBacter_45_60_000168	13
RLI06072@Candidatus_Bathyarchaeota_archaeon	ALLFam_withBacter_25_60000002	3927		ALLFam_withBacter_30_60000002	1810	ALLFam_withBacter_45_60_000168	13
WP_125670863@Candidatus_Methanodesulfokores_washburnensis	ALLFam_withBacter_25_60000002	3927		ALLFam_withBacter_30_60000002	1810	ALLFam_withBacter_45_60_000168	13
WP_121597218@Halorubrum_sp_Atlit-26R	ALLFam_withBacter_25_60000002	3927		ALLFam_withBacter_30_60000002	1810	ALLFam_withBacter_45_60_000169	2
WP_122106781@Halobellus_sp_ZY21	ALLFam_withBacter_25_60000002	3927		ALLFam_withBacter_30_60000002	1810	ALLFam_withBacter_45_60_000169	2
POG53808@Haloferax_sp_SB3	ALLFam_withBacter_25_60000002	3927		ALLFam_withBacter_30_60000002	1810	ALLFam_withBacter_45_60_000171	8
WP_015409148@Natronomonas_moolapensis	ALLFam_withBacter_25_60000002	3927		ALLFam_withBacter_30_60000002	1810	ALLFam_withBacter_45_60_000171	8
WP_074878752@Halolamina_pelagica	ALLFam_withBacter_25_60000002	3927		ALLFam_withBacter_30_60000002	1810	ALLFam_withBacter_45_60_000171	8
WP_082238241@Halorubrum_tebenquichense	ALLFam_withBacter_25_60000002	3927		ALLFam_withBacter_30_60000002	1810	ALLFam_withBacter_45_60_000171	8
WP_083858556@Natrialba_chahannaoensis	ALLFam_withBacter_25_60000002	3927		ALLFam_withBacter_30_60000002	1810	ALLFam_withBacter_45_60_000171	8
WP_086887713@Natronolimnobius_aegyptiacus	ALLFam_withBacter_25_60000002	3927		ALLFam_withBacter_30_60000002	1810	ALLFam_withBacter_45_60_000171	8
WP_094495161@Halorubrum_ezzemoulense	ALLFam_withBacter_25_60000002	3927		ALLFam_withBacter_30_60000002	1810	ALLFam_withBacter_45_60_000171	8
WP_124176709@Natrarchaeobius_halalkaliphilus	ALLFam_withBacter_25_60000002	3927		ALLFam_withBacter_30_60000002	1810	ALLFam_withBacter_45_60_000171	8
WP_011977263@Methanococcus_maripaludis	ALLFam_withBacter_25_60000002	3927		ALLFam_withBacter_30_60000002	1810	ALLFam_withBacter_45_60_000173	2
WP_119720455@Methanococcus_maripaludis	ALLFam_withBacter_25_60000002	3927		ALLFam_withBacter_30_60000002	1810	ALLFam_withBacter_45_60_000173	2
KXB04363@candidate_division_MSBL1_archaeon_SCGC-AAA261O19	ALLFam_withBacter_25_60000002	3927		ALLFam_withBacter_30_60000002	1810	ALLFam_withBacter_45_60_000175	3
KXB07757@candidate_division_MSBL1_archaeon_SCGC-AAA382A20	ALLFam_withBacter_25_60000002	3927		ALLFam_withBacter_30_60000002	1810	ALLFam_withBacter_45_60_000175	3
KXB08198@candidate_division_MSBL1_archaeon_SCGC-AAA385D11	ALLFam_withBacter_25_60000002	3927		ALLFam_withBacter_30_60000002	1810	ALLFam_withBacter_45_60_000175	3
WP_080506578@Halolamina_pelagica	ALLFam_withBacter_25_60000002	3927		ALLFam_withBacter_30_60000002	1810	ALLFam_withBacter_45_60_000176	2
WP_081758039@haloarchaeon_3A1_DGR	ALLFam_withBacter_25_60000002	3927		ALLFam_withBacter_30_60000002	1810	ALLFam_withBacter_45_60_000176	2
ELZ45905@Halorubrum_californiensis_DSM_19288	ALLFam_withBacter_25_60000002	3927		ALLFam_withBacter_30_60000002	1810	ALLFam_withBacter_45_60_000179	4
WP_054584354@Halolamina_pelagica	ALLFam_withBacter_25_60000002	3927		ALLFam_withBacter_30_60000002	1810	ALLFam_withBacter_45_60_000179	4
WP_094524784@Halorubrum_sp_Eb13	ALLFam_withBacter_25_60000002	3927		ALLFam_withBacter_30_60000002	1810	ALLFam_withBacter_45_60_000179	4
WP_128226319@Halobacteriaceae_bacterium_SHR40	ALLFam_withBacter_25_60000002	3927		ALLFam_withBacter_30_60000002	1810	ALLFam_withBacter_45_60_000179	4
WP_096204726@Candidatus_Methanoperedens_nitroreducens	ALLFam_withBacter_25_60000002	3927		ALLFam_withBacter_30_60000002	1810	ALLFam_withBacter_45_60_000182	2
WP_096205239@Candidatus_Methanoperedens_nitroreducens	ALLFam_withBacter_25_60000002	3927		ALLFam_withBacter_30_60000002	1810	ALLFam_withBacter_45_60_000182	2
ELZ41380@Halorubrum_saccharovorum_DSM_1137	ALLFam_withBacter_25_60000002	3927		ALLFam_withBacter_30_60000002	1810	ALLFam_withBacter_45_60_000183	2
WP_089788627@Halobiforma_haloterrestris	ALLFam_withBacter_25_60000002	3927		ALLFam_withBacter_30_60000002	1810	ALLFam_withBacter_45_60_000183	2
WP_007275002@Haloferax_sulfurifontis	ALLFam_withBacter_25_60000002	3927		ALLFam_withBacter_30_60000002	1810	ALLFam_withBacter_45_60_000184	2
WP_020446038@Salinarchaeum_sp_Harcht-Bsk1	ALLFam_withBacter_25_60000002	3927		ALLFam_withBacter_30_60000002	1810	ALLFam_withBacter_45_60_000184	2
WP_067089253@Methanobrevibacter_curvatus	ALLFam_withBacter_25_60000002	3927		ALLFam_withBacter_30_60000002	1810	ALLFam_withBacter_45_60_000187	2
WP_067259960@Methanobrevibacter_cuticularis	ALLFam_withBacter_25_60000002	3927		ALLFam_withBacter_30_60000002	1810	ALLFam_withBacter_45_60_000187	2
RKS83498@Haloarcula_quadrata	ALLFam_withBacter_25_60000002	3927		ALLFam_withBacter_30_60000002	1810	ALLFam_withBacter_45_60_000189	2
WP_099289238@Halorubrum_sp_C191	ALLFam_withBacter_25_60000002	3927		ALLFam_withBacter_30_60000002	1810	ALLFam_withBacter_45_60_000189	2
WP_006885405@Halosimplex_carlsbadense	ALLFam_withBacter_25_60000002	3927		ALLFam_withBacter_30_60000002	1810	ALLFam_withBacter_45_60_000191	2
WP_092932529@Haloterrigena_hispanica	ALLFam_withBacter_25_60000002	3927		ALLFam_withBacter_30_60000002	1810	ALLFam_withBacter_45_60_000191	2
EJG07987@Methanofollis_liminatans_DSM_4140	ALLFam_withBacter_25_60000002	3927		ALLFam_withBacter_30_60000002	1810	ALLFam_withBacter_45_60_000196	14
KQC06934@Methanolinea_sp_SDB	ALLFam_withBacter_25_60000002	3927		ALLFam_withBacter_30_60000002	1810	ALLFam_withBacter_45_60_000196	14
PKG31120@Methanoregula_sp_	ALLFam_withBacter_25_60000002	3927		ALLFam_withBacter_30_60000002	1810	ALLFam_withBacter_45_60_000196	14
PKL64799@Methanomicrobiales_archaeon_HGW-Methanomicrobiales-3	ALLFam_withBacter_25_60000002	3927		ALLFam_withBacter_30_60000002	1810	ALLFam_withBacter_45_60_000196	14
PKL64991@Methanomicrobiales_archaeon_HGW-Methanomicrobiales-3	ALLFam_withBacter_25_60000002	3927		ALLFam_withBacter_30_60000002	1810	ALLFam_withBacter_45_60_000196	14
WP_004038036@Methanofollis_liminatans	ALLFam_withBacter_25_60000002	3927		ALLFam_withBacter_30_60000002	1810	ALLFam_withBacter_45_60_000196	14
WP_004038994@Methanofollis_liminatans	ALLFam_withBacter_25_60000002	3927		ALLFam_withBacter_30_60000002	1810	ALLFam_withBacter_45_60_000196	14
WP_004076202@Methanoplanus_limicola	ALLFam_withBacter_25_60000002	3927		ALLFam_withBacter_30_60000002	1810	ALLFam_withBacter_45_60_000196	14
WP_007315052@Methanolinea_tarda	ALLFam_withBacter_25_60000002	3927		ALLFam_withBacter_30_60000002	1810	ALLFam_withBacter_45_60_000196	14
WP_012106043@Methanoregula_boonei	ALLFam_withBacter_25_60000002	3927		ALLFam_withBacter_30_60000002	1810	ALLFam_withBacter_45_60_000196	14
WP_015286444@Methanoregula_formicica	ALLFam_withBacter_25_60000002	3927		ALLFam_withBacter_30_60000002	1810	ALLFam_withBacter_45_60_000196	14
WP_067048118@Methanofollis_ethanolicus	ALLFam_withBacter_25_60000002	3927		ALLFam_withBacter_30_60000002	1810	ALLFam_withBacter_45_60_000196	14
WP_083531466@Methanoculleus_sp_MAB1	ALLFam_withBacter_25_60000002	3927		ALLFam_withBacter_30_60000002	1810	ALLFam_withBacter_45_60_000196	14
WP_084600734@Methanolacinia_paynteri	ALLFam_withBacter_25_60000002	3927		ALLFam_withBacter_30_60000002	1810	ALLFam_withBacter_45_60_000196	14
PSQ31982@Halobacteriales_archaeon_SW_6_65_46	ALLFam_withBacter_25_60000002	3927		ALLFam_withBacter_30_60000002	1810	ALLFam_withBacter_45_60_000206	3
WP_015409455@Natronomonas_moolapensis	ALLFam_withBacter_25_60000002	3927		ALLFam_withBacter_30_60000002	1810	ALLFam_withBacter_45_60_000206	3
WP_089879676@Halogeometricum_limi	ALLFam_withBacter_25_60000002	3927		ALLFam_withBacter_30_60000002	1810	ALLFam_withBacter_45_60_000206	3
RLG19263@Candidatus_Micrarchaeota_archaeon	ALLFam_withBacter_25_60000002	3927		ALLFam_withBacter_30_60000002	1810	ALLFam_withBacter_45_60_000207	10
RLI74522@Archaeoglobales_archaeon	ALLFam_withBacter_25_60000002	3927		ALLFam_withBacter_30_60000002	1810	ALLFam_withBacter_45_60_000207	10
RLI77651@Archaeoglobales_archaeon	ALLFam_withBacter_25_60000002	3927		ALLFam_withBacter_30_60000002	1810	ALLFam_withBacter_45_60_000207	10
RLI77746@Archaeoglobales_archaeon	ALLFam_withBacter_25_60000002	3927		ALLFam_withBacter_30_60000002	1810	ALLFam_withBacter_45_60_000207	10
RLI78471@Archaeoglobales_archaeon	ALLFam_withBacter_25_60000002	3927		ALLFam_withBacter_30_60000002	1810	ALLFam_withBacter_45_60_000207	10
RLI81874@Archaeoglobales_archaeon	ALLFam_withBacter_25_60000002	3927		ALLFam_withBacter_30_60000002	1810	ALLFam_withBacter_45_60_000207	10
RLI82830@Archaeoglobales_archaeon	ALLFam_withBacter_25_60000002	3927		ALLFam_withBacter_30_60000002	1810	ALLFam_withBacter_45_60_000207	10
WP_015590545@Archaeoglobus_sulfaticallidus	ALLFam_withBacter_25_60000002	3927		ALLFam_withBacter_30_60000002	1810	ALLFam_withBacter_45_60_000207	10
WP_048092273@Geoglobus_acetivorans	ALLFam_withBacter_25_60000002	3927		ALLFam_withBacter_30_60000002	1810	ALLFam_withBacter_45_60_000207	10
WP_048095873@Archaeoglobus_fulgidus	ALLFam_withBacter_25_60000002	3927		ALLFam_withBacter_30_60000002	1810	ALLFam_withBacter_45_60_000207	10
WP_048176928@Methanosarcina_barkeri	ALLFam_withBacter_25_60000002	3927		ALLFam_withBacter_30_60000002	1810	ALLFam_withBacter_45_60_000209	3
WP_082092922@Methanosarcina_siciliae	ALLFam_withBacter_25_60000002	3927		ALLFam_withBacter_30_60000002	1810	ALLFam_withBacter_45_60_000209	3
WP_091935416@Methanolobus_profundi	ALLFam_withBacter_25_60000002	3927		ALLFam_withBacter_30_60000002	1810	ALLFam_withBacter_45_60_000209	3
RLE91053@Thermoprotei_archaeon	ALLFam_withBacter_25_60000002	3927		ALLFam_withBacter_30_60000002	1810	ALLFam_withBacter_45_60_000210	3
RLF21175@Thermoprotei_archaeon	ALLFam_withBacter_25_60000002	3927		ALLFam_withBacter_30_60000002	1810	ALLFam_withBacter_45_60_000210	3
RLF23138@Thermoprotei_archaeon	ALLFam_withBacter_25_60000002	3927		ALLFam_withBacter_30_60000002	1810	ALLFam_withBacter_45_60_000210	3
WP_079990169@Halolamina_pelagica	ALLFam_withBacter_25_60000002	3927		ALLFam_withBacter_30_60000002	1810	ALLFam_withBacter_45_60_000213	2
WP_082238242@Halorubrum_tebenquichense	ALLFam_withBacter_25_60000002	3927		ALLFam_withBacter_30_60000002	1810	ALLFam_withBacter_45_60_000213	2
PSP57054@Halobacteriales_archaeon_QH_7_66_36	ALLFam_withBacter_25_60000002	3927		ALLFam_withBacter_30_60000002	1810	ALLFam_withBacter_45_60_000217	2
WP_115882066@Haloferax_sp_Atlit-12N	ALLFam_withBacter_25_60000002	3927		ALLFam_withBacter_30_60000002	1810	ALLFam_withBacter_45_60_000217	2
PSP57537@Halobacteriales_archaeon_QH_7_66_36	ALLFam_withBacter_25_60000002	3927		ALLFam_withBacter_30_60000002	1810	ALLFam_withBacter_45_60_000218	4
WP_007109970@Natrinema_altunense	ALLFam_withBacter_25_60000002	3927		ALLFam_withBacter_30_60000002	1810	ALLFam_withBacter_45_60_000218	4
WP_049996426@Halococcus_sediminicola	ALLFam_withBacter_25_60000002	3927		ALLFam_withBacter_30_60000002	1810	ALLFam_withBacter_45_60_000218	4
WP_058864550@Haloterrigena_turkmenica	ALLFam_withBacter_25_60000002	3927		ALLFam_withBacter_30_60000002	1810	ALLFam_withBacter_45_60_000218	4
OFV67926@Candidatus_Syntrophoarchaeum_caldarius	ALLFam_withBacter_25_60000002	3927		ALLFam_withBacter_30_60000002	1810	ALLFam_withBacter_45_60_000219	3
RJS73468@Candidatus_Syntrophoarchaeum_sp_WYZ-LMO15	ALLFam_withBacter_25_60000002	3927		ALLFam_withBacter_30_60000002	1810	ALLFam_withBacter_45_60_000219	3
WP_116482506@Candidatus_Methanoperedenaceae_archaeon	ALLFam_withBacter_25_60000002	3927		ALLFam_withBacter_30_60000002	1810	ALLFam_withBacter_45_60_000219	3
OLD40363@Thaumarchaeota_archaeon_13_1_40CM_2_39_4	ALLFam_withBacter_25_60000002	3927		ALLFam_withBacter_30_60000002	1810	ALLFam_withBacter_45_60_000220	4
PBO84542@Thaumarchaeota_archaeon	ALLFam_withBacter_25_60000002	3927		ALLFam_withBacter_30_60000002	1810	ALLFam_withBacter_45_60_000220	4
PBO84705@Thaumarchaeota_archaeon	ALLFam_withBacter_25_60000002	3927		ALLFam_withBacter_30_60000002	1810	ALLFam_withBacter_45_60_000220	4
PBO85309@Thaumarchaeota_archaeon	ALLFam_withBacter_25_60000002	3927		ALLFam_withBacter_30_60000002	1810	ALLFam_withBacter_45_60_000220	4
EQB69977@Thermoplasmatales_archaeon_Gpl	ALLFam_withBacter_25_60000002	3927		ALLFam_withBacter_30_60000002	1810	ALLFam_withBacter_45_60_000221	3
EQB73711@Ferroplasma_sp_Type_II	ALLFam_withBacter_25_60000002	3927		ALLFam_withBacter_30_60000002	1810	ALLFam_withBacter_45_60_000221	3
WP_082180456@Acidiplasma	ALLFam_withBacter_25_60000002	3927		ALLFam_withBacter_30_60000002	1810	ALLFam_withBacter_45_60_000221	3
KXA90832@candidate_division_MSBL1_archaeon_SCGC-AAA259A05	ALLFam_withBacter_25_60000002	3927		ALLFam_withBacter_30_60000002	1810	ALLFam_withBacter_45_60_000223	7
KXA94756@candidate_division_MSBL1_archaeon_SCGC-AAA259I07	ALLFam_withBacter_25_60000002	3927		ALLFam_withBacter_30_60000002	1810	ALLFam_withBacter_45_60_000223	7
KXB05808@candidate_division_MSBL1_archaeon_SCGC-AAA382C18	ALLFam_withBacter_25_60000002	3927		ALLFam_withBacter_30_60000002	1810	ALLFam_withBacter_45_60_000223	7
KXB08280@candidate_division_MSBL1_archaeon_SCGC-AAA385D11	ALLFam_withBacter_25_60000002	3927		ALLFam_withBacter_30_60000002	1810	ALLFam_withBacter_45_60_000223	7
OUJ19344@Methanonatronarchaeum_thermophilum	ALLFam_withBacter_25_60000002	3927		ALLFam_withBacter_30_60000002	1810	ALLFam_withBacter_45_60_000223	7
PTD94275@archaeon_SCG-AAA382B04	ALLFam_withBacter_25_60000002	3927		ALLFam_withBacter_30_60000002	1810	ALLFam_withBacter_45_60_000223	7
PTD94401@archaeon_SCG-AAA382B04	ALLFam_withBacter_25_60000002	3927		ALLFam_withBacter_30_60000002	1810	ALLFam_withBacter_45_60_000223	7
GBF08287@Aeropyrum_pernix	ALLFam_withBacter_25_60000002	3927		ALLFam_withBacter_30_60000002	1810	ALLFam_withBacter_45_60_000228	2
YP_009177783@Aeropyrum_pernix_spindle-shaped_virus_1	ALLFam_withBacter_25_60000002	3927		ALLFam_withBacter_30_60000002	1810	ALLFam_withBacter_45_60_000228	2
RLE70339@Thermoprotei_archaeon	ALLFam_withBacter_25_60000002	3927		ALLFam_withBacter_30_60000002	1810	ALLFam_withBacter_45_60_000229	3
RLF37841@Thermoplasmata_archaeon	ALLFam_withBacter_25_60000002	3927		ALLFam_withBacter_30_60000002	1810	ALLFam_withBacter_45_60_000229	3
RLG11130@Thaumarchaeota_archaeon	ALLFam_withBacter_25_60000002	3927		ALLFam_withBacter_30_60000002	1810	ALLFam_withBacter_45_60_000229	3
RLF41619@Thermoplasmata_archaeon	ALLFam_withBacter_25_60000002	3927		ALLFam_withBacter_30_60000002	1810	ALLFam_withBacter_45_60_000230	3
RLF44628@Thermoplasmata_archaeon	ALLFam_withBacter_25_60000002	3927		ALLFam_withBacter_30_60000002	1810	ALLFam_withBacter_45_60_000230	3
RLF45437@Thermoplasmata_archaeon	ALLFam_withBacter_25_60000002	3927		ALLFam_withBacter_30_60000002	1810	ALLFam_withBacter_45_60_000230	3
KXA94902@candidate_division_MSBL1_archaeon_SCGC-AAA259I07	ALLFam_withBacter_25_60000002	3927		ALLFam_withBacter_30_60000002	1810	ALLFam_withBacter_45_60_000232	2
KXA96730@candidate_division_MSBL1_archaeon_SCGC-AAA259I09	ALLFam_withBacter_25_60000002	3927		ALLFam_withBacter_30_60000002	1810	ALLFam_withBacter_45_60_000232	2
OGS42125@Euryarchaeota_archaeon_RBG_16_62_10	ALLFam_withBacter_25_60000002	3927		ALLFam_withBacter_30_60000002	1810	ALLFam_withBacter_45_60_000233	2
OGS43695@Euryarchaeota_archaeon_RBG_13_57_23	ALLFam_withBacter_25_60000002	3927		ALLFam_withBacter_30_60000002	1810	ALLFam_withBacter_45_60_000233	2
SNR65860@Halorubrum_chaoviator	ALLFam_withBacter_25_60000002	3927		ALLFam_withBacter_30_60000002	1810	ALLFam_withBacter_45_60_000234	4
WP_079890658@Halorubrum_sp_AJ67	ALLFam_withBacter_25_60000002	3927		ALLFam_withBacter_30_60000002	1810	ALLFam_withBacter_45_60_000234	4
WP_089789745@Halobiforma_haloterrestris	ALLFam_withBacter_25_60000002	3927		ALLFam_withBacter_30_60000002	1810	ALLFam_withBacter_45_60_000234	4
WP_095638038@Halorubrum_sp_WN019	ALLFam_withBacter_25_60000002	3927		ALLFam_withBacter_30_60000002	1810	ALLFam_withBacter_45_60_000234	4
GBC74565@archaeon_HR05	ALLFam_withBacter_25_60000002	3927		ALLFam_withBacter_30_60000002	1810	ALLFam_withBacter_45_60_000238	3
RMF31714@Thaumarchaeota_archaeon	ALLFam_withBacter_25_60000002	3927		ALLFam_withBacter_30_60000002	1810	ALLFam_withBacter_45_60_000238	3
WP_103287053@Candidatus_Nitrosocaldus_islandicus	ALLFam_withBacter_25_60000002	3927		ALLFam_withBacter_30_60000002	1810	ALLFam_withBacter_45_60_000238	3
PSQ42685@Halobacteriales_archaeon_QS_9_68_42	ALLFam_withBacter_25_60000002	3927		ALLFam_withBacter_30_60000002	1810	ALLFam_withBacter_45_60_000239	2
WP_114448836@Haloplanus_salinus	ALLFam_withBacter_25_60000002	3927		ALLFam_withBacter_30_60000002	1810	ALLFam_withBacter_45_60_000239	2
WP_049966935@Haloterrigena_jeotgali	ALLFam_withBacter_25_60000002	3927		ALLFam_withBacter_30_60000002	1810	ALLFam_withBacter_45_60_000240	3
WP_092817623@Halopenitus_malekzadehii	ALLFam_withBacter_25_60000002	3927		ALLFam_withBacter_30_60000002	1810	ALLFam_withBacter_45_60_000240	3
WP_097010168@Natronoarchaeum_philippinense	ALLFam_withBacter_25_60000002	3927		ALLFam_withBacter_30_60000002	1810	ALLFam_withBacter_45_60_000240	3
WP_049936490@Haloplanus_natans	ALLFam_withBacter_25_60000002	3927		ALLFam_withBacter_30_60000002	1810	ALLFam_withBacter_45_60_000241	2
WP_103991663@Halobellus_limi	ALLFam_withBacter_25_60000002	3927		ALLFam_withBacter_30_60000002	1810	ALLFam_withBacter_45_60_000241	2
OLE77425@archaeon_13_1_20CM_2_54_9	ALLFam_withBacter_25_60000002	3927		ALLFam_withBacter_30_60000002	1810	ALLFam_withBacter_45_60_000246	2
OYT62336@Thermoplasmatales_archaeon_ex4484_30	ALLFam_withBacter_25_60000002	3927		ALLFam_withBacter_30_60000002	1810	ALLFam_withBacter_45_60_000246	2
RLM59928@Halorubrum_sp_Atlit-26R	ALLFam_withBacter_25_60000002	3927		ALLFam_withBacter_30_60000002	1810	ALLFam_withBacter_45_60_000248	2
WP_094527980@Halorubrum_sp_Ea8	ALLFam_withBacter_25_60000002	3927		ALLFam_withBacter_30_60000002	1810	ALLFam_withBacter_45_60_000248	2
KUK07763@Archaeoglobus_fulgidus	ALLFam_withBacter_25_60000002	3927		ALLFam_withBacter_30_60000002	1810	ALLFam_withBacter_45_60_000249	5
RLI79163@Archaeoglobales_archaeon	ALLFam_withBacter_25_60000002	3927		ALLFam_withBacter_30_60000002	1810	ALLFam_withBacter_45_60_000249	5
RLI80339@Archaeoglobales_archaeon	ALLFam_withBacter_25_60000002	3927		ALLFam_withBacter_30_60000002	1810	ALLFam_withBacter_45_60_000249	5
WP_084063667@Geoglobus_acetivorans	ALLFam_withBacter_25_60000002	3927		ALLFam_withBacter_30_60000002	1810	ALLFam_withBacter_45_60_000249	5
WP_084174077@Methermicoccus_shengliensis	ALLFam_withBacter_25_60000002	3927		ALLFam_withBacter_30_60000002	1810	ALLFam_withBacter_45_60_000249	5
WP_006187263@Natrinema_pallidum	ALLFam_withBacter_25_60000002	3927		ALLFam_withBacter_30_60000002	1810	ALLFam_withBacter_45_60_000250	2
WP_096393633@Halorubrum_trapanicum	ALLFam_withBacter_25_60000002	3927		ALLFam_withBacter_30_60000002	1810	ALLFam_withBacter_45_60_000250	2
PKL63195@Methanomicrobiales_archaeon_HGW-Methanomicrobiales-2	ALLFam_withBacter_25_60000002	3927		ALLFam_withBacter_30_60000002	1810	ALLFam_withBacter_45_60_000251	2
WP_067051279@Methanofollis_ethanolicus	ALLFam_withBacter_25_60000002	3927		ALLFam_withBacter_30_60000002	1810	ALLFam_withBacter_45_60_000251	2
RLG48525@Candidatus_Korarchaeota_archaeon	ALLFam_withBacter_25_60000002	3927		ALLFam_withBacter_30_60000002	1810	ALLFam_withBacter_45_60_000253	2
RLG52232@Candidatus_Korarchaeota_archaeon	ALLFam_withBacter_25_60000002	3927		ALLFam_withBacter_30_60000002	1810	ALLFam_withBacter_45_60_000253	2
RJS90650@Candidatus_Bathyarchaeota_archaeon	ALLFam_withBacter_25_60000002	3927		ALLFam_withBacter_30_60000002	1810	ALLFam_withBacter_45_60_000254	4
RLG94794@Candidatus_Bathyarchaeota_archaeon	ALLFam_withBacter_25_60000002	3927		ALLFam_withBacter_30_60000002	1810	ALLFam_withBacter_45_60_000254	4
RLI12771@Candidatus_Bathyarchaeota_archaeon	ALLFam_withBacter_25_60000002	3927		ALLFam_withBacter_30_60000002	1810	ALLFam_withBacter_45_60_000254	4
RLI27995@Candidatus_Bathyarchaeota_archaeon	ALLFam_withBacter_25_60000002	3927		ALLFam_withBacter_30_60000002	1810	ALLFam_withBacter_45_60_000254	4
AOV94468@Nanohaloarchaea_archaeon_SG9	ALLFam_withBacter_25_60000002	3927		ALLFam_withBacter_30_60000002	1810	ALLFam_withBacter_45_60_000256	2
EHK00729@Candidatus_Haloredivivus_sp_G17	ALLFam_withBacter_25_60000002	3927		ALLFam_withBacter_30_60000002	1810	ALLFam_withBacter_45_60_000256	2
KXA93094@candidate_division_MSBL1_archaeon_SCGC-AAA259E22	ALLFam_withBacter_25_60000002	3927		ALLFam_withBacter_30_60000002	1810	ALLFam_withBacter_45_60_000260	3
KXA93914@candidate_division_MSBL1_archaeon_SCGC-AAA259E22	ALLFam_withBacter_25_60000002	3927		ALLFam_withBacter_30_60000002	1810	ALLFam_withBacter_45_60_000260	3
KXB08102@candidate_division_MSBL1_archaeon_SCGC-AAA385D11	ALLFam_withBacter_25_60000002	3927		ALLFam_withBacter_30_60000002	1810	ALLFam_withBacter_45_60_000260	3
PUA32623@Aigarchaeota_archaeon_NZ13_MG1	ALLFam_withBacter_25_60000002	3927		ALLFam_withBacter_30_60000002	1810	ALLFam_withBacter_45_60_000267	4
RLG15902@Nanoarchaeota_archaeon	ALLFam_withBacter_25_60000002	3927		ALLFam_withBacter_30_60000002	1810	ALLFam_withBacter_45_60_000267	4
RLG62781@archaeon	ALLFam_withBacter_25_60000002	3927		ALLFam_withBacter_30_60000002	1810	ALLFam_withBacter_45_60_000267	4
RLI16502@Candidatus_Bathyarchaeota_archaeon	ALLFam_withBacter_25_60000002	3927		ALLFam_withBacter_30_60000002	1810	ALLFam_withBacter_45_60_000267	4
OWP56970@Thermoplasmatales_archaeon_B_DKE	ALLFam_withBacter_25_60000002	3927		ALLFam_withBacter_30_60000002	1810	ALLFam_withBacter_45_60_000268	3
WP_082180453@Acidiplasma_sp_MBA-1	ALLFam_withBacter_25_60000002	3927		ALLFam_withBacter_30_60000002	1810	ALLFam_withBacter_45_60_000268	3
WP_084593858@Ferroplasma_acidarmanus	ALLFam_withBacter_25_60000002	3927		ALLFam_withBacter_30_60000002	1810	ALLFam_withBacter_45_60_000268	3
PIN81518@Candidatus_Woesearchaeota_archaeon_CG10_big_fil_rev_8_21_14_0_10_32_9	ALLFam_withBacter_25_60000002	3927		ALLFam_withBacter_30_60000002	1810	ALLFam_withBacter_45_60_000269	2
PIN86877@Candidatus_Woesearchaeota_archaeon_CG10_big_fil_rev_8_21_14_0_10_44_13	ALLFam_withBacter_25_60000002	3927		ALLFam_withBacter_30_60000002	1810	ALLFam_withBacter_45_60_000269	2
RLI47588@Candidatus_Bathyarchaeota_archaeon	ALLFam_withBacter_25_60000002	3927		ALLFam_withBacter_30_60000002	1810	ALLFam_withBacter_45_60_000270	2
RWX74285@Candidatus_Methanosuratus_sp_	ALLFam_withBacter_25_60000002	3927		ALLFam_withBacter_30_60000002	1810	ALLFam_withBacter_45_60_000270	2
PIN74278@Candidatus_Woesearchaeota_archaeon_CG10_big_fil_rev_8_21_14_0_10_45_16	ALLFam_withBacter_25_60000002	3927		ALLFam_withBacter_30_60000002	1810	ALLFam_withBacter_45_60_000273	3
PIN76634@Candidatus_Woesearchaeota_archaeon_CG10_big_fil_rev_8_21_14_0_10_36_11	ALLFam_withBacter_25_60000002	3927		ALLFam_withBacter_30_60000002	1810	ALLFam_withBacter_45_60_000273	3
PIZ50863@Candidatus_Woesearchaeota_archaeon_CG_4_10_14_0_2_um_filter_33_13	ALLFam_withBacter_25_60000002	3927		ALLFam_withBacter_30_60000002	1810	ALLFam_withBacter_45_60_000273	3
RLI32810@Candidatus_Bathyarchaeota_archaeon	ALLFam_withBacter_25_60000002	3927		ALLFam_withBacter_30_60000002	1810	ALLFam_withBacter_45_60_000275	2
RLI39608@Candidatus_Bathyarchaeota_archaeon	ALLFam_withBacter_25_60000002	3927		ALLFam_withBacter_30_60000002	1810	ALLFam_withBacter_45_60_000275	2
RQD79918@Methanocalculus_sp_MSAO_Arc2	ALLFam_withBacter_25_60000002	3927		ALLFam_withBacter_30_60000002	1810	ALLFam_withBacter_45_60_000278	2
WP_042698136@Methanocorpusculum_bavaricum	ALLFam_withBacter_25_60000002	3927		ALLFam_withBacter_30_60000002	1810	ALLFam_withBacter_45_60_000278	2
AAO32355.1@Integron_Int@Klebsiella_pneumoniae	ALLFam_withBacter_25_60000002	3927		ALLFam_withBacter_30_60000002	1810	ALLFam_withBacter_45_60_000279	9
AAT72891.1@Integron_Int@Shigella_sonnei	ALLFam_withBacter_25_60000002	3927		ALLFam_withBacter_30_60000002	1810	ALLFam_withBacter_45_60_000279	9
ACJ39716.1@Integron_IntA@cinetobacter_baumannii_AB0057	ALLFam_withBacter_25_60000002	3927		ALLFam_withBacter_30_60000002	1810	ALLFam_withBacter_45_60_000279	9
BAA08929@Integron_Int_I3@Serratia_marcescens	ALLFam_withBacter_25_60000002	3927		ALLFam_withBacter_30_60000002	1810	ALLFam_withBacter_45_60_000279	9
EEF3408109@class_2_integron_Salmonella	ALLFam_withBacter_25_60000002	3927		ALLFam_withBacter_30_60000002	1810	ALLFam_withBacter_45_60_000279	9
P62591@INT2_PSEAI@class_1_integron_integrase_IntI1	ALLFam_withBacter_25_60000002	3927		ALLFam_withBacter_30_60000002	1810	ALLFam_withBacter_45_60_000279	9
RMG35645@Euryarchaeota_archaeon	ALLFam_withBacter_25_60000002	3927		ALLFam_withBacter_30_60000002	1810	ALLFam_withBacter_45_60_000279	9
RMG36812@Euryarchaeota_archaeon	ALLFam_withBacter_25_60000002	3927		ALLFam_withBacter_30_60000002	1810	ALLFam_withBacter_45_60_000279	9
WP_023994230@class_2_integron_integrase_IntI2_Ecoli	ALLFam_withBacter_25_60000002	3927		ALLFam_withBacter_30_60000002	1810	ALLFam_withBacter_45_60_000279	9
RQD80354@Methanocalculus_sp_MSAO_Arc2	ALLFam_withBacter_25_60000002	3927		ALLFam_withBacter_30_60000002	1810	ALLFam_withBacter_45_60_000281	3
WP_066953719@Methanoculleus_thermophilus	ALLFam_withBacter_25_60000002	3927		ALLFam_withBacter_30_60000002	1810	ALLFam_withBacter_45_60_000281	3
WP_067051294@Methanofollis_ethanolicus	ALLFam_withBacter_25_60000002	3927		ALLFam_withBacter_30_60000002	1810	ALLFam_withBacter_45_60_000281	3
RJS91015@Candidatus_Bathyarchaeota_archaeon	ALLFam_withBacter_25_60000002	3927		ALLFam_withBacter_30_60000002	1810	ALLFam_withBacter_45_60_000283	2
RLG06461@Thaumarchaeota_archaeon	ALLFam_withBacter_25_60000002	3927		ALLFam_withBacter_30_60000002	1810	ALLFam_withBacter_45_60_000283	2
RLG66968@archaeon	ALLFam_withBacter_25_60000002	3927		ALLFam_withBacter_30_60000002	1810	ALLFam_withBacter_45_60_000289	2
RLG79768@Thermoprotei_archaeon	ALLFam_withBacter_25_60000002	3927		ALLFam_withBacter_30_60000002	1810	ALLFam_withBacter_45_60_000289	2
DAC72970@Thermoplasmata_archaeon	ALLFam_withBacter_25_60000002	3927		ALLFam_withBacter_30_60000002	1810	ALLFam_withBacter_45_60_000290	7
KYK21949@Thermoplasmatales_archaeon_SG8-52-4	ALLFam_withBacter_25_60000002	3927		ALLFam_withBacter_30_60000002	1810	ALLFam_withBacter_45_60_000290	7
KYK24478@Thermoplasmatales_archaeon_SM1-50	ALLFam_withBacter_25_60000002	3927		ALLFam_withBacter_30_60000002	1810	ALLFam_withBacter_45_60_000290	7
KYK33346@Thermoplasmatales_archaeon_SG8-52-3	ALLFam_withBacter_25_60000002	3927		ALLFam_withBacter_30_60000002	1810	ALLFam_withBacter_45_60_000290	7
KYK34586@Thermoplasmatales_archaeon_SG8-52-3	ALLFam_withBacter_25_60000002	3927		ALLFam_withBacter_30_60000002	1810	ALLFam_withBacter_45_60_000290	7
RLF53346@Thermoplasmata_archaeon	ALLFam_withBacter_25_60000002	3927		ALLFam_withBacter_30_60000002	1810	ALLFam_withBacter_45_60_000290	7
RLF58612@Thermoplasmata_archaeon	ALLFam_withBacter_25_60000002	3927		ALLFam_withBacter_30_60000002	1810	ALLFam_withBacter_45_60_000290	7
PWU78967@Thaumarchaeota_archaeon	ALLFam_withBacter_25_60000002	3927		ALLFam_withBacter_30_60000002	1810	ALLFam_withBacter_45_60_000292	6
PWU79308@Thaumarchaeota_archaeon	ALLFam_withBacter_25_60000002	3927		ALLFam_withBacter_30_60000002	1810	ALLFam_withBacter_45_60_000292	6
PWU79630@Thaumarchaeota_archaeon	ALLFam_withBacter_25_60000002	3927		ALLFam_withBacter_30_60000002	1810	ALLFam_withBacter_45_60_000292	6
PWU80102@Thaumarchaeota_archaeon	ALLFam_withBacter_25_60000002	3927		ALLFam_withBacter_30_60000002	1810	ALLFam_withBacter_45_60_000292	6
PWU82291@Thaumarchaeota_archaeon	ALLFam_withBacter_25_60000002	3927		ALLFam_withBacter_30_60000002	1810	ALLFam_withBacter_45_60_000292	6
RPJ29678@Nitrosopumilales_archaeon	ALLFam_withBacter_25_60000002	3927		ALLFam_withBacter_30_60000002	1810	ALLFam_withBacter_45_60_000292	6
RLG30468@Methanosarcinales_archaeon	ALLFam_withBacter_25_60000002	3927		ALLFam_withBacter_30_60000002	1810	ALLFam_withBacter_45_60_000293	2
RLG30816@Methanosarcinales_archaeon	ALLFam_withBacter_25_60000002	3927		ALLFam_withBacter_30_60000002	1810	ALLFam_withBacter_45_60_000293	2
RLE75061@Thermoprotei_archaeon	ALLFam_withBacter_25_60000002	3927		ALLFam_withBacter_30_60000002	1810	ALLFam_withBacter_45_60_000294	4
RLF14031@Thermoprotei_archaeon	ALLFam_withBacter_25_60000002	3927		ALLFam_withBacter_30_60000002	1810	ALLFam_withBacter_45_60_000294	4
RLI13923@Candidatus_Bathyarchaeota_archaeon	ALLFam_withBacter_25_60000002	3927		ALLFam_withBacter_30_60000002	1810	ALLFam_withBacter_45_60_000294	4
RLI39668@Candidatus_Bathyarchaeota_archaeon	ALLFam_withBacter_25_60000002	3927		ALLFam_withBacter_30_60000002	1810	ALLFam_withBacter_45_60_000294	4
KXB01604@candidate_division_MSBL1_archaeon_SCGC-AAA259O05	ALLFam_withBacter_25_60000002	3927		ALLFam_withBacter_30_60000002	1810	ALLFam_withBacter_45_60_000296	2
KXB03092@candidate_division_MSBL1_archaeon_SCGC-AAA261F19	ALLFam_withBacter_25_60000002	3927		ALLFam_withBacter_30_60000002	1810	ALLFam_withBacter_45_60_000296	2
ODS38678@Candidatus_Altiarchaeales_archaeon_WOR_SM1_SCG	ALLFam_withBacter_25_60000002	3927		ALLFam_withBacter_30_60000002	1810	ALLFam_withBacter_45_60_000303	3
ODS40104@Candidatus_Altiarchaeales_archaeon_WOR_SM1_79	ALLFam_withBacter_25_60000002	3927		ALLFam_withBacter_30_60000002	1810	ALLFam_withBacter_45_60_000303	3
RLI85019@Candidatus_Altiarchaeales_archaeon	ALLFam_withBacter_25_60000002	3927		ALLFam_withBacter_30_60000002	1810	ALLFam_withBacter_45_60_000303	3
PKL59432@Methanomicrobiales_archaeon_HGW-Methanomicrobiales-4	ALLFam_withBacter_25_60000002	3927		ALLFam_withBacter_30_60000002	1810	ALLFam_withBacter_45_60_000305	2
PKL60351@Methanomicrobiales_archaeon_HGW-Methanomicrobiales-4	ALLFam_withBacter_25_60000002	3927		ALLFam_withBacter_30_60000002	1810	ALLFam_withBacter_45_60_000305	2
AAC21974@xerD@Haemophilus_influenzae_RdKW20	ALLFam_withBacter_25_60000002	3927		ALLFam_withBacter_30_60000002	1810	ALLFam_withBacter_45_60_000307	6
NP_232049@Vibrio_cholerae_O1_biovar_El_Tor_str_N16961	ALLFam_withBacter_25_60000002	3927		ALLFam_withBacter_30_60000002	1810	ALLFam_withBacter_45_60_000307	6
NP_417370@Escherichia_coli_str_K-12_substr_MG1655	ALLFam_withBacter_25_60000002	3927		ALLFam_withBacter_30_60000002	1810	ALLFam_withBacter_45_60_000307	6
P0A8P8@XERD_ECOLI@XerD_E_coli	ALLFam_withBacter_25_60000002	3927		ALLFam_withBacter_30_60000002	1810	ALLFam_withBacter_45_60_000307	6
RLG10080@Candidatus_Pacearchaeota_archaeon	ALLFam_withBacter_25_60000002	3927		ALLFam_withBacter_30_60000002	1810	ALLFam_withBacter_45_60_000307	6
RLG11900@Candidatus_Pacearchaeota_archaeon	ALLFam_withBacter_25_60000002	3927		ALLFam_withBacter_30_60000002	1810	ALLFam_withBacter_45_60_000307	6
KXB07981@candidate_division_MSBL1_archaeon_SCGC-AAA382M17	ALLFam_withBacter_25_60000002	3927		ALLFam_withBacter_30_60000002	1810	ALLFam_withBacter_45_60_000308	2
KXB08075@candidate_division_MSBL1_archaeon_SCGC-AAA385D11	ALLFam_withBacter_25_60000002	3927		ALLFam_withBacter_30_60000002	1810	ALLFam_withBacter_45_60_000308	2
KXB05500@candidate_division_MSBL1_archaeon_SCGC-AAA382A13	ALLFam_withBacter_25_60000002	3927		ALLFam_withBacter_30_60000002	1810	ALLFam_withBacter_45_60_000312	2
KXB05965@candidate_division_MSBL1_archaeon_SCGC-AAA382C18	ALLFam_withBacter_25_60000002	3927		ALLFam_withBacter_30_60000002	1810	ALLFam_withBacter_45_60_000312	2
RLE90077@Thermoprotei_archaeon	ALLFam_withBacter_25_60000002	3927		ALLFam_withBacter_30_60000002	1810	ALLFam_withBacter_45_60_000316	2
RLG91401@Candidatus_Bathyarchaeota_archaeon	ALLFam_withBacter_25_60000002	3927		ALLFam_withBacter_30_60000002	1810	ALLFam_withBacter_45_60_000316	2
RLE78458@Thermoprotei_archaeon	ALLFam_withBacter_25_60000002	3927		ALLFam_withBacter_30_60000002	1810	ALLFam_withBacter_45_60_000317	3
RLE94538@Thermoprotei_archaeon	ALLFam_withBacter_25_60000002	3927		ALLFam_withBacter_30_60000002	1810	ALLFam_withBacter_45_60_000317	3
RLE94991@Thermoprotei_archaeon	ALLFam_withBacter_25_60000002	3927		ALLFam_withBacter_30_60000002	1810	ALLFam_withBacter_45_60_000317	3
KYK30658@Theionarchaea_archaeon_DG-70-1	ALLFam_withBacter_25_60000002	3927		ALLFam_withBacter_30_60000002	1810	ALLFam_withBacter_45_60_000318	8
KYK31129@Theionarchaea_archaeon_DG-70-1	ALLFam_withBacter_25_60000002	3927		ALLFam_withBacter_30_60000002	1810	ALLFam_withBacter_45_60_000318	8
KYK31879@Theionarchaea_archaeon_DG-70	ALLFam_withBacter_25_60000002	3927		ALLFam_withBacter_30_60000002	1810	ALLFam_withBacter_45_60_000318	8
KYK31909@Theionarchaea_archaeon_DG-70-1	ALLFam_withBacter_25_60000002	3927		ALLFam_withBacter_30_60000002	1810	ALLFam_withBacter_45_60_000318	8
KYK32921@Theionarchaea_archaeon_DG-70	ALLFam_withBacter_25_60000002	3927		ALLFam_withBacter_30_60000002	1810	ALLFam_withBacter_45_60_000318	8
KYK34667@Theionarchaea_archaeon_DG-70	ALLFam_withBacter_25_60000002	3927		ALLFam_withBacter_30_60000002	1810	ALLFam_withBacter_45_60_000318	8
KYK34668@Theionarchaea_archaeon_DG-70	ALLFam_withBacter_25_60000002	3927		ALLFam_withBacter_30_60000002	1810	ALLFam_withBacter_45_60_000318	8
KYK35099@Theionarchaea_archaeon_DG-70	ALLFam_withBacter_25_60000002	3927		ALLFam_withBacter_30_60000002	1810	ALLFam_withBacter_45_60_000318	8
PIN81520@Candidatus_Woesearchaeota_archaeon_CG10_big_fil_rev_8_21_14_0_10_32_9	ALLFam_withBacter_25_60000002	3927		ALLFam_withBacter_30_60000002	1810	ALLFam_withBacter_45_60_000319	2
PIN86888@Candidatus_Woesearchaeota_archaeon_CG10_big_fil_rev_8_21_14_0_10_44_13	ALLFam_withBacter_25_60000002	3927		ALLFam_withBacter_30_60000002	1810	ALLFam_withBacter_45_60_000319	2
OJI07167@Candidatus_Micrarchaeum_acidiphilum_ARMAN-1	ALLFam_withBacter_25_60000002	3927		ALLFam_withBacter_30_60000002	1810	ALLFam_withBacter_45_60_000322	2
OJI07185@Candidatus_Micrarchaeum_acidiphilum_ARMAN-1	ALLFam_withBacter_25_60000002	3927		ALLFam_withBacter_30_60000002	1810	ALLFam_withBacter_45_60_000322	2
KXB05987@candidate_division_MSBL1_archaeon_SCGC-AAA382A20	ALLFam_withBacter_25_60000002	3927		ALLFam_withBacter_30_60000002	1810	ALLFam_withBacter_45_60_000323	2
KXB08027@candidate_division_MSBL1_archaeon_SCGC-AAA385D11	ALLFam_withBacter_25_60000002	3927		ALLFam_withBacter_30_60000002	1810	ALLFam_withBacter_45_60_000323	2
AQS33909@uncultured_archaeon	ALLFam_withBacter_25_60000002	3927		ALLFam_withBacter_30_60000002	1810	ALLFam_withBacter_45_60_000324	2
PIZ50461@Candidatus_Woesearchaeota_archaeon_CG_4_10_14_0_2_um_filter_33_13	ALLFam_withBacter_25_60000002	3927		ALLFam_withBacter_30_60000002	1810	ALLFam_withBacter_45_60_000324	2
RLG30467@Methanosarcinales_archaeon	ALLFam_withBacter_25_60000002	3927		ALLFam_withBacter_30_60000002	1810	ALLFam_withBacter_45_60_000328	2
RLG30817@Methanosarcinales_archaeon	ALLFam_withBacter_25_60000002	3927		ALLFam_withBacter_30_60000002	1810	ALLFam_withBacter_45_60_000328	2
OLS25233@Candidatus_Heimdallarchaeota_archaeon_LC_2	ALLFam_withBacter_25_60000002	3927		ALLFam_withBacter_30_60000002	1810	ALLFam_withBacter_45_60_000329	2
RMG29220@Euryarchaeota_archaeon	ALLFam_withBacter_25_60000002	3927		ALLFam_withBacter_30_60000002	1810	ALLFam_withBacter_45_60_000329	2
RLE53766@Candidatus_Verstraetearchaeota_archaeon	ALLFam_withBacter_25_60000002	3927		ALLFam_withBacter_30_60000002	1810	ALLFam_withBacter_45_60_000332	2
RLE53905@Candidatus_Verstraetearchaeota_archaeon	ALLFam_withBacter_25_60000002	3927		ALLFam_withBacter_30_60000002	1810	ALLFam_withBacter_45_60_000332	2
KKK43138@Lokiarchaeum_sp_GC14_75	ALLFam_withBacter_25_60000002	3927		ALLFam_withBacter_30_60000002	1810	ALLFam_withBacter_45_60_000335	3
OLS15709@Candidatus_Lokiarchaeota_archaeon_CR_4	ALLFam_withBacter_25_60000002	3927		ALLFam_withBacter_30_60000002	1810	ALLFam_withBacter_45_60_000335	3
RLI62705@Candidatus_Lokiarchaeota_archaeon	ALLFam_withBacter_25_60000002	3927		ALLFam_withBacter_30_60000002	1810	ALLFam_withBacter_45_60_000335	3
NP_418256.1@Escherichia_coli_str_K-12_substr_MG1655	ALLFam_withBacter_25_60000002	3927		ALLFam_withBacter_30_60000002	1810	ALLFam_withBacter_45_60_000341	2
P0A8P6@XERC_ECOLI@XerC_E_coli	ALLFam_withBacter_25_60000002	3927		ALLFam_withBacter_30_60000002	1810	ALLFam_withBacter_45_60_000341	2
AAA50925@XerC@u0247d_Mycobacterium_leprae	ALLFam_withBacter_25_60000002	3927		ALLFam_withBacter_30_60000002	1810	ALLFam_withBacter_45_60_000344	2
CCP44466@XerD@Mycobacterium_tuberculosis_H37Rv	ALLFam_withBacter_25_60000002	3927		ALLFam_withBacter_30_60000002	1810	ALLFam_withBacter_45_60_000344	2
CAA71839@FimB@Escherichia_coli	ALLFam_withBacter_25_60000002	3927		ALLFam_withBacter_30_60000002	1810	ALLFam_withBacter_45_60_000345	5
CAB61438@cd_FimB-E@MrpI_Proteus_mirabilis_HI4320]	ALLFam_withBacter_25_60000002	3927		ALLFam_withBacter_30_60000002	1810	ALLFam_withBacter_45_60_000345	5
ELG55342@cd_FimB-E@Escherichia_coli_KTE115	ALLFam_withBacter_25_60000002	3927		ALLFam_withBacter_30_60000002	1810	ALLFam_withBacter_45_60_000345	5
NP_052162@cd_FimB-E@plasmid_Chlorobium_limicola	ALLFam_withBacter_25_60000002	3927		ALLFam_withBacter_30_60000002	1810	ALLFam_withBacter_45_60_000345	5
P0ADH8@FIME_ECOL6@FimE	ALLFam_withBacter_25_60000002	3927		ALLFam_withBacter_30_60000002	1810	ALLFam_withBacter_45_60_000345	5
WP_010890222@Methanococcus_maripaludis	ALLFam_withBacter_25_60000002	3927		ALLFam_withBacter_30_60000002	1810	ALLFam_withBacter_45_60_000348	1
PJB74491@Candidatus_Aenigmarchaeota_archaeon_CG_4_9_14_3_um_filter_37_18	ALLFam_withBacter_25_60000002	3927		ALLFam_withBacter_30_60000002	1810	ALLFam_withBacter_45_60_000351	1
WP_010890475@Halobacterium_salinarum	ALLFam_withBacter_25_60000002	3927		ALLFam_withBacter_30_60000002	1810	ALLFam_withBacter_45_60_000352	1
WP_050038149@Haloarcula	ALLFam_withBacter_25_60000002	3927		ALLFam_withBacter_30_60000002	1810	ALLFam_withBacter_45_60_000353	1
WP_094524338@Halorubrum_sp_Eb13	ALLFam_withBacter_25_60000002	3927		ALLFam_withBacter_30_60000002	1810	ALLFam_withBacter_45_60_000354	1
PJB99114@Nitrosopumilales_archaeon_CG_4_9_14_0_8_um_filter_34_10	ALLFam_withBacter_25_60000002	3927		ALLFam_withBacter_30_60000002	1810	ALLFam_withBacter_45_60_000356	1
RAP03683@Methanosphaera_stadtmanae	ALLFam_withBacter_25_60000002	3927		ALLFam_withBacter_30_60000002	1810	ALLFam_withBacter_45_60_000358	1
KQB33828@Acidiplasma_aeolicum	ALLFam_withBacter_25_60000002	3927		ALLFam_withBacter_30_60000002	1810	ALLFam_withBacter_45_60_000362	1
WP_004268285@Natrialba_magadii	ALLFam_withBacter_25_60000002	3927		ALLFam_withBacter_30_60000002	1810	ALLFam_withBacter_45_60_000363	1
WP_011114806@Sulfolobus_islandicus	ALLFam_withBacter_25_60000002	3927		ALLFam_withBacter_30_60000002	1810	ALLFam_withBacter_45_60_000364	1
BAP60914@Methanococcus_maripaludis_KA1	ALLFam_withBacter_25_60000002	3927		ALLFam_withBacter_30_60000002	1810	ALLFam_withBacter_45_60_000365	1
WP_006057198@Halogeometricum_borinquense	ALLFam_withBacter_25_60000002	3927		ALLFam_withBacter_30_60000002	1810	ALLFam_withBacter_45_60_000366	1
AGO61681@Ferroplasma_acidarmanus_fer1	ALLFam_withBacter_25_60000002	3927		ALLFam_withBacter_30_60000002	1810	ALLFam_withBacter_45_60_000367	1
WP_121512164@Haloarcula_sp_Atlit-7R	ALLFam_withBacter_25_60000002	3927		ALLFam_withBacter_30_60000002	1810	ALLFam_withBacter_45_60_000368	1
WP_013179891@Methanococcus_voltae	ALLFam_withBacter_25_60000002	3927		ALLFam_withBacter_30_60000002	1810	ALLFam_withBacter_45_60_000372	1
WP_086637581@Methanonatronarchaeum_thermophilum	ALLFam_withBacter_25_60000002	3927		ALLFam_withBacter_30_60000002	1810	ALLFam_withBacter_45_60_000376	1
PIU72501@Candidatus_Woesearchaeota_archaeon_CG06_land_8_20_14_3_00_33_13	ALLFam_withBacter_25_60000002	3927		ALLFam_withBacter_30_60000002	1810	ALLFam_withBacter_45_60_000377	1
WP_015282721@Aciduliprofundum_sp_MAR08-339	ALLFam_withBacter_25_60000002	3927		ALLFam_withBacter_30_60000002	1810	ALLFam_withBacter_45_60_000378	1
WP_008414549@Halalkalicoccus_jeotgali	ALLFam_withBacter_25_60000002	3927		ALLFam_withBacter_30_60000002	1810	ALLFam_withBacter_45_60_000379	1
OLD08258@Crenarchaeota_archaeon_13_1_40CM_3_52_4	ALLFam_withBacter_25_60000002	3927		ALLFam_withBacter_30_60000002	1810	ALLFam_withBacter_45_60_000380	1
WP_013875901@Halopiger_xanaduensis	ALLFam_withBacter_25_60000002	3927		ALLFam_withBacter_30_60000002	1810	ALLFam_withBacter_45_60_000381	1
WP_014053088@halophilic_archaeon_DL31	ALLFam_withBacter_25_60000002	3927		ALLFam_withBacter_30_60000002	1810	ALLFam_withBacter_45_60_000382	1
RLF56027@Thermoplasmata_archaeon	ALLFam_withBacter_25_60000002	3927		ALLFam_withBacter_30_60000002	1810	ALLFam_withBacter_45_60_000383	1
WP_120086320@Halonotius_pteroides	ALLFam_withBacter_25_60000002	3927		ALLFam_withBacter_30_60000002	1810	ALLFam_withBacter_45_60_000388	1
ATW87045@Halohasta_litchfieldiae	ALLFam_withBacter_25_60000002	3927		ALLFam_withBacter_30_60000002	1810	ALLFam_withBacter_45_60_000390	1
RLJ08107@Candidatus_Aenigmarchaeota_archaeon	ALLFam_withBacter_25_60000002	3927		ALLFam_withBacter_30_60000002	1810	ALLFam_withBacter_45_60_000391	1
WP_077076063@Cuniculiplasma_divulgatum	ALLFam_withBacter_25_60000002	3927		ALLFam_withBacter_30_60000002	1810	ALLFam_withBacter_45_60_000394	1
WP_048049123@Methanosarcina_mazei	ALLFam_withBacter_25_60000002	3927		ALLFam_withBacter_30_60000002	1810	ALLFam_withBacter_45_60_000395	1
WP_098727766@Natrinema_sp_CBA1119	ALLFam_withBacter_25_60000002	3927		ALLFam_withBacter_30_60000002	1810	ALLFam_withBacter_45_60_000398	1
WP_016730916@Sulfolobus_islandicus	ALLFam_withBacter_25_60000002	3927		ALLFam_withBacter_30_60000002	1810	ALLFam_withBacter_45_60_000399	1
WP_008578335@Haloferax	ALLFam_withBacter_25_60000002	3927		ALLFam_withBacter_30_60000002	1810	ALLFam_withBacter_45_60_000400	1
WP_008415146@Halalkalicoccus_jeotgali	ALLFam_withBacter_25_60000002	3927		ALLFam_withBacter_30_60000002	1810	ALLFam_withBacter_45_60_000401	1
SDX35569@Haloarcula_vallismortis	ALLFam_withBacter_25_60000002	3927		ALLFam_withBacter_30_60000002	1810	ALLFam_withBacter_45_60_000404	1
WP_011751411@Thermofilum_pendens	ALLFam_withBacter_25_60000002	3927		ALLFam_withBacter_30_60000002	1810	ALLFam_withBacter_45_60_000405	1
WP_052728053@Methanosarcina_mazei	ALLFam_withBacter_25_60000002	3927		ALLFam_withBacter_30_60000002	1810	ALLFam_withBacter_45_60_000408	1
PIW35488@Nitrosopumilales_archaeon_CG15_BIG_FIL_POST_REV_8_21_14_020_33_23	ALLFam_withBacter_25_60000002	3927		ALLFam_withBacter_30_60000002	1810	ALLFam_withBacter_45_60_000412	1
WP_048091319@Candidatus_Methanoperedens_nitroreducens	ALLFam_withBacter_25_60000002	3927		ALLFam_withBacter_30_60000002	1810	ALLFam_withBacter_45_60_000420	1
RLF89462@Thermococci_archaeon	ALLFam_withBacter_25_60000002	3927		ALLFam_withBacter_30_60000002	1810	ALLFam_withBacter_45_60_000429	1
WP_094590842@Halorubrum_sp_Hd13	ALLFam_withBacter_25_60000002	3927		ALLFam_withBacter_30_60000002	1810	ALLFam_withBacter_45_60_000430	1
WP_117368768@Natronolimnobius_sp_AArc-Mg	ALLFam_withBacter_25_60000002	3927		ALLFam_withBacter_30_60000002	1810	ALLFam_withBacter_45_60_000431	1
WP_048194574@Thaumarchaeota_archaeon_N4	ALLFam_withBacter_25_60000002	3927		ALLFam_withBacter_30_60000002	1810	ALLFam_withBacter_45_60_000432	1
POG53813@Haloferax_sp_SB3	ALLFam_withBacter_25_60000002	3927		ALLFam_withBacter_30_60000002	1810	ALLFam_withBacter_45_60_000434	1
WP_121601118@Halorubrum_sp_Atlit-28R	ALLFam_withBacter_25_60000002	3927		ALLFam_withBacter_30_60000002	1810	ALLFam_withBacter_45_60_000437	1
WP_125672895@Candidatus_Methanodesulfokores_washburnensis	ALLFam_withBacter_25_60000002	3927		ALLFam_withBacter_30_60000002	1810	ALLFam_withBacter_45_60_000439	1
WP_008312958@Haloarcula_amylolytica	ALLFam_withBacter_25_60000002	3927		ALLFam_withBacter_30_60000002	1810	ALLFam_withBacter_45_60_000440	1
WP_099256772@Halorubrum_persicum	ALLFam_withBacter_25_60000002	3927		ALLFam_withBacter_30_60000002	1810	ALLFam_withBacter_45_60_000441	1
WP_125670945@Candidatus_Methanodesulfokores_washburnensis	ALLFam_withBacter_25_60000002	3927		ALLFam_withBacter_30_60000002	1810	ALLFam_withBacter_45_60_000445	1
WP_124176711@Natrarchaeobius_halalkaliphilus	ALLFam_withBacter_25_60000002	3927		ALLFam_withBacter_30_60000002	1810	ALLFam_withBacter_45_60_000448	1
WP_094580635@Halorubrum_ezzemoulense	ALLFam_withBacter_25_60000002	3927		ALLFam_withBacter_30_60000002	1810	ALLFam_withBacter_45_60_000453	1
WP_121303641@Haloarcula_quadrata	ALLFam_withBacter_25_60000002	3927		ALLFam_withBacter_30_60000002	1810	ALLFam_withBacter_45_60_000455	1
WP_092662667@Halorientalis_persicus	ALLFam_withBacter_25_60000002	3927		ALLFam_withBacter_30_60000002	1810	ALLFam_withBacter_45_60_000461	1
WP_104837303@Methanococcus_maripaludis	ALLFam_withBacter_25_60000002	3927		ALLFam_withBacter_30_60000002	1810	ALLFam_withBacter_45_60_000463	1
WP_117363663@Natronolimnobius_sp_AArc1	ALLFam_withBacter_25_60000002	3927		ALLFam_withBacter_30_60000002	1810	ALLFam_withBacter_45_60_000470	1
ELZ46090@Halorubrum_californiensis_DSM_19288	ALLFam_withBacter_25_60000002	3927		ALLFam_withBacter_30_60000002	1810	ALLFam_withBacter_45_60_000473	1
RLG74049@Thermoprotei_archaeon	ALLFam_withBacter_25_60000002	3927		ALLFam_withBacter_30_60000002	1810	ALLFam_withBacter_45_60_000474	1
WP_052734230@Methanosarcina_sp_2_H_A_1B_4	ALLFam_withBacter_25_60000002	3927		ALLFam_withBacter_30_60000002	1810	ALLFam_withBacter_45_60_000475	1
RLG65600@archaeon	ALLFam_withBacter_25_60000002	3927		ALLFam_withBacter_30_60000002	1810	ALLFam_withBacter_45_60_000476	1
WP_013330251@Methanolacinia_petrolearia	ALLFam_withBacter_25_60000002	3927		ALLFam_withBacter_30_60000002	1810	ALLFam_withBacter_45_60_000478	1
WP_048092100@Candidatus_Methanoperedens_nitroreducens	ALLFam_withBacter_25_60000002	3927		ALLFam_withBacter_30_60000002	1810	ALLFam_withBacter_45_60_000485	1
ELK53327@Haloferax_sp_BAB2207	ALLFam_withBacter_25_60000002	3927		ALLFam_withBacter_30_60000002	1810	ALLFam_withBacter_45_60_000486	1
PNX52991@Thermoplasmata_archaeon_M9B2D	ALLFam_withBacter_25_60000002	3927		ALLFam_withBacter_30_60000002	1810	ALLFam_withBacter_45_60_000487	1
WP_008417199@Halalkalicoccus_jeotgali	ALLFam_withBacter_25_60000002	3927		ALLFam_withBacter_30_60000002	1810	ALLFam_withBacter_45_60_000488	1
AGN25488@Candidatus_Methanomassiliicoccus_intestinalis_Issoire-Mx1	ALLFam_withBacter_25_60000002	3927		ALLFam_withBacter_30_60000002	1810	ALLFam_withBacter_45_60_000489	1
WP_048077264@Halorubrum_sp_AJ67	ALLFam_withBacter_25_60000002	3927		ALLFam_withBacter_30_60000002	1810	ALLFam_withBacter_45_60_000490	1
WP_048132110@Methanothrix_soehngenii	ALLFam_withBacter_25_60000002	3927		ALLFam_withBacter_30_60000002	1810	ALLFam_withBacter_45_60_000492	1
WP_011869231@Methanococcus_maripaludis	ALLFam_withBacter_25_60000002	3927		ALLFam_withBacter_30_60000002	1810	ALLFam_withBacter_45_60_000493	1
WP_011323655@Natronomonas_pharaonis	ALLFam_withBacter_25_60000002	3927		ALLFam_withBacter_30_60000002	1810	ALLFam_withBacter_45_60_000496	1
RLF25889@Thermoprotei_archaeon	ALLFam_withBacter_25_60000002	3927		ALLFam_withBacter_30_60000002	1810	ALLFam_withBacter_45_60_000497	1
KRO31445@Nitrosopumilus_sp_BACL13_MAG-120910-bin56	ALLFam_withBacter_25_60000002	3927		ALLFam_withBacter_30_60000002	1810	ALLFam_withBacter_45_60_000500	1
WP_094495159@Halorubrum_ezzemoulense	ALLFam_withBacter_25_60000002	3927		ALLFam_withBacter_30_60000002	1810	ALLFam_withBacter_45_60_000502	1
WP_052334942@Halorubrum_sp_AJ67	ALLFam_withBacter_25_60000002	3927		ALLFam_withBacter_30_60000002	1810	ALLFam_withBacter_45_60_000504	1
WP_015054225@Methanolobus_psychrophilus	ALLFam_withBacter_25_60000002	3927		ALLFam_withBacter_30_60000002	1810	ALLFam_withBacter_45_60_000505	1
CAJ37895@Methanocella_arvoryzae_MRE50	ALLFam_withBacter_25_60000002	3927		ALLFam_withBacter_30_60000002	1810	ALLFam_withBacter_45_60_000506	1
WP_004078752@Methanoplanus_limicola	ALLFam_withBacter_25_60000002	3927		ALLFam_withBacter_30_60000002	1810	ALLFam_withBacter_45_60_000507	1
WP_120072188@Halococcus_sp_IIIV-5B	ALLFam_withBacter_25_60000002	3927		ALLFam_withBacter_30_60000002	1810	ALLFam_withBacter_45_60_000512	1
WP_097378599@Natrinema_ejinorense	ALLFam_withBacter_25_60000002	3927		ALLFam_withBacter_30_60000002	1810	ALLFam_withBacter_45_60_000513	1
OBZ35692@Methanohalophilus_sp_DAL1	ALLFam_withBacter_25_60000002	3927		ALLFam_withBacter_30_60000002	1810	ALLFam_withBacter_45_60_000516	1
WP_013898566@Methanosalsum_zhilinae	ALLFam_withBacter_25_60000002	3927		ALLFam_withBacter_30_60000002	1810	ALLFam_withBacter_45_60_000519	1
WP_098727784@Natrinema_sp_CBA1119	ALLFam_withBacter_25_60000002	3927		ALLFam_withBacter_30_60000002	1810	ALLFam_withBacter_45_60_000520	1
WP_121513667@Haloarcula_sp_Atlit-7R	ALLFam_withBacter_25_60000002	3927		ALLFam_withBacter_30_60000002	1810	ALLFam_withBacter_45_60_000522	1
WP_007188145@Haloarcula_californiae	ALLFam_withBacter_25_60000002	3927		ALLFam_withBacter_30_60000002	1810	ALLFam_withBacter_45_60_000526	1
WP_113275067@halophilic_archaeon	ALLFam_withBacter_25_60000002	3927		ALLFam_withBacter_30_60000002	1810	ALLFam_withBacter_45_60_000527	1
WP_015409535@Natronomonas_moolapensis	ALLFam_withBacter_25_60000002	3927		ALLFam_withBacter_30_60000002	1810	ALLFam_withBacter_45_60_000529	1
SDN13261@Haloarchaeobius_iranensis	ALLFam_withBacter_25_60000002	3927		ALLFam_withBacter_30_60000002	1810	ALLFam_withBacter_45_60_000530	1
RLF59215@Thermoplasmata_archaeon	ALLFam_withBacter_25_60000002	3927		ALLFam_withBacter_30_60000002	1810	ALLFam_withBacter_45_60_000532	1
WP_015285387@Methanoregula_formicica	ALLFam_withBacter_25_60000002	3927		ALLFam_withBacter_30_60000002	1810	ALLFam_withBacter_45_60_000534	1
WP_013193640@Methanohalobium_evestigatum	ALLFam_withBacter_25_60000002	3927		ALLFam_withBacter_30_60000002	1810	ALLFam_withBacter_45_60_000535	1
WP_011868930@Methanococcus_maripaludis	ALLFam_withBacter_25_60000002	3927		ALLFam_withBacter_30_60000002	1810	ALLFam_withBacter_45_60_000537	1
WP_120243308@Halopiger_aswanensis	ALLFam_withBacter_25_60000002	3927		ALLFam_withBacter_30_60000002	1810	ALLFam_withBacter_45_60_000541	1
WP_006077398@Halococcus_saccharolyticus	ALLFam_withBacter_25_60000002	3927		ALLFam_withBacter_30_60000002	1810	ALLFam_withBacter_45_60_000542	1
WP_074794310@Haloferax_larsenii	ALLFam_withBacter_25_60000002	3927		ALLFam_withBacter_30_60000002	1810	ALLFam_withBacter_45_60_000544	1
WP_052368523@Candidatus_Methanoperedens_nitroreducens	ALLFam_withBacter_25_60000002	3927		ALLFam_withBacter_30_60000002	1810	ALLFam_withBacter_45_60_000548	1
PIU61181@archaeon_CG07_land_8_20_14_0_80_38_8	ALLFam_withBacter_25_60000002	3927		ALLFam_withBacter_30_60000002	1810	ALLFam_withBacter_45_60_000553	1
WP_013897429@Methanosalsum_zhilinae	ALLFam_withBacter_25_60000002	3927		ALLFam_withBacter_30_60000002	1810	ALLFam_withBacter_45_60_000559	1
WP_023394501@Candidatus_Halobonum_tyrrellensis	ALLFam_withBacter_25_60000002	3927		ALLFam_withBacter_30_60000002	1810	ALLFam_withBacter_45_60_000560	1
WP_004048518@Halorubrum_saccharovorum	ALLFam_withBacter_25_60000002	3927		ALLFam_withBacter_30_60000002	1810	ALLFam_withBacter_45_60_000563	1
WP_090614462@Natrinema_salaciae	ALLFam_withBacter_25_60000002	3927		ALLFam_withBacter_30_60000002	1810	ALLFam_withBacter_45_60_000564	1
WP_109967260@Methanospirillum_lacunae	ALLFam_withBacter_25_60000002	3927		ALLFam_withBacter_30_60000002	1810	ALLFam_withBacter_45_60_000566	1
ELZ56246@Halorubrum_hochstenium_ATCC_700873	ALLFam_withBacter_25_60000002	3927		ALLFam_withBacter_30_60000002	1810	ALLFam_withBacter_45_60_000567	1
ELZ40414@Halorubrum_tebenquichense_DSM_14210	ALLFam_withBacter_25_60000002	3927		ALLFam_withBacter_30_60000002	1810	ALLFam_withBacter_45_60_000571	1
WP_048173665@Methanosarcina_siciliae	ALLFam_withBacter_25_60000002	3927		ALLFam_withBacter_30_60000002	1810	ALLFam_withBacter_45_60_000574	1
WP_007693444@Halococcus_hamelinensis	ALLFam_withBacter_25_60000002	3927		ALLFam_withBacter_30_60000002	1810	ALLFam_withBacter_45_60_000575	1
WP_084260770@Natronomonas_moolapensis	ALLFam_withBacter_25_60000002	3927		ALLFam_withBacter_30_60000002	1810	ALLFam_withBacter_45_60_000576	1
AFV24986@Methanolobus_psychrophilus_R15	ALLFam_withBacter_25_60000002	3927		ALLFam_withBacter_30_60000002	1810	ALLFam_withBacter_45_60_000577	1
WP_048049872@Methanosarcina_mazei	ALLFam_withBacter_25_60000002	3927		ALLFam_withBacter_30_60000002	1810	ALLFam_withBacter_45_60_000578	1
OIB59370@Natrialba_sp_SSL1	ALLFam_withBacter_25_60000002	3927		ALLFam_withBacter_30_60000002	1810	ALLFam_withBacter_45_60_000581	1
WP_011448031@Methanospirillum_hungatei	ALLFam_withBacter_25_60000002	3927		ALLFam_withBacter_30_60000002	1810	ALLFam_withBacter_45_60_000583	1
WP_012034629@Methanocella_arvoryzae	ALLFam_withBacter_25_60000002	3927		ALLFam_withBacter_30_60000002	1810	ALLFam_withBacter_45_60_000584	1
WP_094520821@Halorubrum_ezzemoulense	ALLFam_withBacter_25_60000002	3927		ALLFam_withBacter_30_60000002	1810	ALLFam_withBacter_45_60_000585	1
WP_004077391@Methanoplanus_limicola	ALLFam_withBacter_25_60000002	3927		ALLFam_withBacter_30_60000002	1810	ALLFam_withBacter_45_60_000588	1
WP_080506620@Halolamina_pelagica	ALLFam_withBacter_25_60000002	3927		ALLFam_withBacter_30_60000002	1810	ALLFam_withBacter_45_60_000589	1
KXA97731@candidate_division_MSBL1_archaeon_SCGC-AAA259I09	ALLFam_withBacter_25_60000002	3927		ALLFam_withBacter_30_60000002	1810	ALLFam_withBacter_45_60_000590	1
OSP09110@Halorubrum_ezzemoulense_DSM_17463	ALLFam_withBacter_25_60000002	3927		ALLFam_withBacter_30_60000002	1810	ALLFam_withBacter_45_60_000591	1
WP_082089359@Methanosarcina_horonobensis	ALLFam_withBacter_25_60000002	3927		ALLFam_withBacter_30_60000002	1810	ALLFam_withBacter_45_60_000596	1
WP_082223360@Halosimplex_carlsbadense	ALLFam_withBacter_25_60000002	3927		ALLFam_withBacter_30_60000002	1810	ALLFam_withBacter_45_60_000602	1
WP_048093237@Candidatus_Methanoperedens_nitroreducens	ALLFam_withBacter_25_60000002	3927		ALLFam_withBacter_30_60000002	1810	ALLFam_withBacter_45_60_000603	1
WP_015909881@Halorubrum_lacusprofundi	ALLFam_withBacter_25_60000002	3927		ALLFam_withBacter_30_60000002	1810	ALLFam_withBacter_45_60_000608	1
WP_109939861@Methanospirillum_stamsii	ALLFam_withBacter_25_60000002	3927		ALLFam_withBacter_30_60000002	1810	ALLFam_withBacter_45_60_000616	1
WP_004077093@Methanoplanus_limicola	ALLFam_withBacter_25_60000002	3927		ALLFam_withBacter_30_60000002	1810	ALLFam_withBacter_45_60_000617	1
WP_120086339@Halonotius_pteroides	ALLFam_withBacter_25_60000002	3927		ALLFam_withBacter_30_60000002	1810	ALLFam_withBacter_45_60_000619	1
WP_109941156@Methanospirillum_stamsii	ALLFam_withBacter_25_60000002	3927		ALLFam_withBacter_30_60000002	1810	ALLFam_withBacter_45_60_000620	1
WP_015284331@Methanoregula_formicica	ALLFam_withBacter_25_60000002	3927		ALLFam_withBacter_30_60000002	1810	ALLFam_withBacter_45_60_000621	1
AGK62221@Archaeoglobus_sulfaticallidus_PM70-1	ALLFam_withBacter_25_60000002	3927		ALLFam_withBacter_30_60000002	1810	ALLFam_withBacter_45_60_000623	1
WP_124190530@Natrarchaeobius_chitinivorans	ALLFam_withBacter_25_60000002	3927		ALLFam_withBacter_30_60000002	1810	ALLFam_withBacter_45_60_000626	1
WP_124193267@Natrarchaeobius_chitinivorans	ALLFam_withBacter_25_60000002	3927		ALLFam_withBacter_30_60000002	1810	ALLFam_withBacter_45_60_000629	1
WP_013193834@Methanohalobium_evestigatum	ALLFam_withBacter_25_60000002	3927		ALLFam_withBacter_30_60000002	1810	ALLFam_withBacter_45_60_000630	1
EGD71853@Candidatus_Parvarchaeum_acidiphilum_ARMAN-4_'5-way_FS'	ALLFam_withBacter_25_60000002	3927		ALLFam_withBacter_30_60000002	1810	ALLFam_withBacter_45_60_000631	1
RLG49074@Candidatus_Korarchaeota_archaeon	ALLFam_withBacter_25_60000002	3927		ALLFam_withBacter_30_60000002	1810	ALLFam_withBacter_45_60_000633	1
RLE55812@Thermoprotei_archaeon	ALLFam_withBacter_25_60000002	3927		ALLFam_withBacter_30_60000002	1810	ALLFam_withBacter_45_60_000634	1
EQB70197@Thermoplasmatales_archaeon_A-plasma	ALLFam_withBacter_25_60000002	3927		ALLFam_withBacter_30_60000002	1810	ALLFam_withBacter_45_60_000635	1
PIO07939@Candidatus_Pacearchaeota_archaeon_CG10_big_fil_rev_8_21_14_0_10_35_219	ALLFam_withBacter_25_60000002	3927		ALLFam_withBacter_30_60000002	1810	ALLFam_withBacter_45_60_000637	1
KUO42850@Hadesarchaea_archaeon_YNP_N21	ALLFam_withBacter_25_60000002	3927		ALLFam_withBacter_30_60000002	1810	ALLFam_withBacter_45_60_000638	1
SDF47299@Methanolobus_vulcani	ALLFam_withBacter_25_60000002	3927		ALLFam_withBacter_30_60000002	1810	ALLFam_withBacter_45_60_000639	1
RLI80338@Archaeoglobales_archaeon	ALLFam_withBacter_25_60000002	3927		ALLFam_withBacter_30_60000002	1810	ALLFam_withBacter_45_60_000651	1
KKK45909@Lokiarchaeum_sp_GC14_75	ALLFam_withBacter_25_60000002	3927		ALLFam_withBacter_30_60000002	1810	ALLFam_withBacter_45_60_000653	1
RQD93122@Methanosalsum_natronophilum	ALLFam_withBacter_25_60000002	3927		ALLFam_withBacter_30_60000002	1810	ALLFam_withBacter_45_60_000655	1
PIN75728@Candidatus_Woesearchaeota_archaeon_CG10_big_fil_rev_8_21_14_0_10_37_12	ALLFam_withBacter_25_60000002	3927		ALLFam_withBacter_30_60000002	1810	ALLFam_withBacter_45_60_000656	1
RLE37712@Candidatus_Woesearchaeota_archaeon	ALLFam_withBacter_25_60000002	3927		ALLFam_withBacter_30_60000002	1810	ALLFam_withBacter_45_60_000658	1
AAM05619@Methanosarcina_acetivorans_C2A	ALLFam_withBacter_25_60000002	3927		ALLFam_withBacter_30_60000002	1810	ALLFam_withBacter_45_60_000659	1
RLI09932@Candidatus_Bathyarchaeota_archaeon	ALLFam_withBacter_25_60000002	3927		ALLFam_withBacter_30_60000002	1810	ALLFam_withBacter_45_60_000665	1
WP_079988872@Natronomonas_sp_CBA1134	ALLFam_withBacter_25_60000002	3927		ALLFam_withBacter_30_60000002	1810	ALLFam_withBacter_45_60_000676	1
PKL58640@Methanomicrobiales_archaeon_HGW-Methanomicrobiales-5	ALLFam_withBacter_25_60000002	3927		ALLFam_withBacter_30_60000002	1810	ALLFam_withBacter_45_60_000679	1
KON33421@miscellaneous_Crenarchaeota_group-6_archaeon_AD8-1	ALLFam_withBacter_25_60000002	3927		ALLFam_withBacter_30_60000002	1810	ALLFam_withBacter_45_60_000681	1
KYK23243@Thermoplasmatales_archaeon_SM1-50	ALLFam_withBacter_25_60000002	3927		ALLFam_withBacter_30_60000002	1810	ALLFam_withBacter_45_60_000685	1
WP_100183280@Candidatus_Nitrosotenuis_aquarius	ALLFam_withBacter_25_60000002	3927		ALLFam_withBacter_30_60000002	1810	ALLFam_withBacter_45_60_000691	1
PSP88808@Halobacteriales_archaeon_QS_4_69_34	ALLFam_withBacter_25_60000002	3927		ALLFam_withBacter_30_60000002	1810	ALLFam_withBacter_45_60_000693	1
PIU21175@Candidatus_Diapherotrites_archaeon_CG08_land_8_20_14_0_20_34_12	ALLFam_withBacter_25_60000002	3927		ALLFam_withBacter_30_60000002	1810	ALLFam_withBacter_45_60_000694	1
OIO26751@Candidatus_Micrarchaeota_archaeon_CG1_02_55_22	ALLFam_withBacter_25_60000002	3927		ALLFam_withBacter_30_60000002	1810	ALLFam_withBacter_45_60_000699	1
RLI97237@Candidatus_Aenigmarchaeota_archaeon	ALLFam_withBacter_25_60000002	3927		ALLFam_withBacter_30_60000002	1810	ALLFam_withBacter_45_60_000700	1
WP_082678924@Halobacterium_sp_CBA1132	ALLFam_withBacter_25_60000002	3927		ALLFam_withBacter_30_60000002	1810	ALLFam_withBacter_45_60_000702	1
PTD93804@archaeon_SCG-AAA382B04	ALLFam_withBacter_25_60000002	3927		ALLFam_withBacter_30_60000002	1810	ALLFam_withBacter_45_60_000704	1
WP_083861085@Halobiforma_nitratireducens	ALLFam_withBacter_25_60000002	3927		ALLFam_withBacter_30_60000002	1810	ALLFam_withBacter_45_60_000705	1
WP_128224269@Halobacteriaceae_bacterium_SHR40	ALLFam_withBacter_25_60000002	3927		ALLFam_withBacter_30_60000002	1810	ALLFam_withBacter_45_60_000706	1
EQB65260@Thermoplasmatales_archaeon_I-plasma	ALLFam_withBacter_25_60000002	3927		ALLFam_withBacter_30_60000002	1810	ALLFam_withBacter_45_60_000709	1
KYK34781@Thermoplasmatales_archaeon_SG8-52-3	ALLFam_withBacter_25_60000002	3927		ALLFam_withBacter_30_60000002	1810	ALLFam_withBacter_45_60_000716	1
RLE37847@Candidatus_Woesearchaeota_archaeon	ALLFam_withBacter_25_60000002	3927		ALLFam_withBacter_30_60000002	1810	ALLFam_withBacter_45_60_000720	1
PIZ50621@Candidatus_Woesearchaeota_archaeon_CG_4_10_14_0_2_um_filter_33_13	ALLFam_withBacter_25_60000002	3927		ALLFam_withBacter_30_60000002	1810	ALLFam_withBacter_45_60_000724	1
KUK99622@Methanomicrobiales_archaeon_53_19	ALLFam_withBacter_25_60000002	3927		ALLFam_withBacter_30_60000002	1810	ALLFam_withBacter_45_60_000726	1
PKL58240@Methanomicrobiales_archaeon_HGW-Methanomicrobiales-5	ALLFam_withBacter_25_60000002	3927		ALLFam_withBacter_30_60000002	1810	ALLFam_withBacter_45_60_000735	1
KXB08545@candidate_division_MSBL1_archaeon_SCGC-AAA382N08	ALLFam_withBacter_25_60000002	3927		ALLFam_withBacter_30_60000002	1810	ALLFam_withBacter_45_60_000736	1
PSP64341@Halobacteriales_archaeon_QH_8_64_26	ALLFam_withBacter_25_60000002	3927		ALLFam_withBacter_30_60000002	1810	ALLFam_withBacter_45_60_000739	1
RLE65290@Thermoprotei_archaeon	ALLFam_withBacter_25_60000002	3927		ALLFam_withBacter_30_60000002	1810	ALLFam_withBacter_45_60_000745	1
KUO40638@Hadesarchaea_archaeon_YNP_45	ALLFam_withBacter_25_60000002	3927		ALLFam_withBacter_30_60000002	1810	ALLFam_withBacter_45_60_000746	1
RLI13012@Candidatus_Bathyarchaeota_archaeon	ALLFam_withBacter_25_60000002	3927		ALLFam_withBacter_30_60000002	1810	ALLFam_withBacter_45_60_000747	1
WP_083475373@Methanogenium_cariaci	ALLFam_withBacter_25_60000002	3927		ALLFam_withBacter_30_60000002	1810	ALLFam_withBacter_45_60_000749	1
WP_058985047@Halobacterium_sp_CBA1132	ALLFam_withBacter_25_60000002	3927		ALLFam_withBacter_30_60000002	1810	ALLFam_withBacter_45_60_000750	1
WP_128478976@Halorussus_sp_RC-68	ALLFam_withBacter_25_60000002	3927		ALLFam_withBacter_30_60000002	1810	ALLFam_withBacter_45_60_000753	1
PLW79682@Candidatus_Woesearchaeota_archaeon	ALLFam_withBacter_25_60000002	3927		ALLFam_withBacter_30_60000002	1810	ALLFam_withBacter_45_60_000756	1
KXB08420@candidate_division_MSBL1_archaeon_SCGC-AAA382N08	ALLFam_withBacter_25_60000002	3927		ALLFam_withBacter_30_60000002	1810	ALLFam_withBacter_45_60_000760	1
RLE55294@Thermoprotei_archaeon	ALLFam_withBacter_25_60000002	3927		ALLFam_withBacter_30_60000002	1810	ALLFam_withBacter_45_60_000761	1
RLE75437@Thermoprotei_archaeon	ALLFam_withBacter_25_60000002	3927		ALLFam_withBacter_30_60000002	1810	ALLFam_withBacter_45_60_000762	1
RLG77718@Thermoprotei_archaeon	ALLFam_withBacter_25_60000002	3927		ALLFam_withBacter_30_60000002	1810	ALLFam_withBacter_45_60_000763	1
RLJ05215@Candidatus_Aenigmarchaeota_archaeon	ALLFam_withBacter_25_60000002	3927		ALLFam_withBacter_30_60000002	1810	ALLFam_withBacter_45_60_000765	1
RYG62017@archaeon	ALLFam_withBacter_25_60000002	3927		ALLFam_withBacter_30_60000002	1810	ALLFam_withBacter_45_60_000769	1
RLF03640@Thermoprotei_archaeon	ALLFam_withBacter_25_60000002	3927		ALLFam_withBacter_30_60000002	1810	ALLFam_withBacter_45_60_000770	1
RPJ52038@Euryarchaeota_archaeon	ALLFam_withBacter_25_60000002	3927		ALLFam_withBacter_30_60000002	1810	ALLFam_withBacter_45_60_000771	1
RLF04342@Thermoprotei_archaeon	ALLFam_withBacter_25_60000002	3927		ALLFam_withBacter_30_60000002	1810	ALLFam_withBacter_45_60_000773	1
WP_079890761@Halococcus_agarilyticus	ALLFam_withBacter_25_60000002	3927		ALLFam_withBacter_30_60000002	1810	ALLFam_withBacter_45_60_000777	1
OKY77072@Candidatus_Methanohalarchaeum_thermophilum	ALLFam_withBacter_25_60000002	3927		ALLFam_withBacter_30_60000002	1810	ALLFam_withBacter_45_60_000789	1
WP_081422750@Halobacterium_salinarum	ALLFam_withBacter_25_60000002	3927		ALLFam_withBacter_30_60000002	1810	ALLFam_withBacter_45_60_000791	1
KYK26709@Euryarchaeota_archaeon_SM23-78	ALLFam_withBacter_25_60000002	3927		ALLFam_withBacter_30_60000002	1810	ALLFam_withBacter_45_60_000796	1
EQB71217@Thermoplasmatales_archaeon_A-plasma	ALLFam_withBacter_25_60000002	3927		ALLFam_withBacter_30_60000002	1810	ALLFam_withBacter_45_60_000798	1
KKK45925@Lokiarchaeum_sp_GC14_75	ALLFam_withBacter_25_60000002	3927		ALLFam_withBacter_30_60000002	1810	ALLFam_withBacter_45_60_000799	1
RWX74284@Candidatus_Methanosuratus_sp_	ALLFam_withBacter_25_60000002	3927		ALLFam_withBacter_30_60000002	1810	ALLFam_withBacter_45_60_000802	1
KXB08681@candidate_division_MSBL1_archaeon_SCGC-AAA385M02	ALLFam_withBacter_25_60000002	3927		ALLFam_withBacter_30_60000002	1810	ALLFam_withBacter_45_60_000807	1
OYV11096@Methanosaeta_sp_NSP1	ALLFam_withBacter_25_60000002	3927		ALLFam_withBacter_30_60000002	1810	ALLFam_withBacter_45_60_000808	1
RLJ03649@Candidatus_Aenigmarchaeota_archaeon	ALLFam_withBacter_25_60000002	3927		ALLFam_withBacter_30_60000002	1810	ALLFam_withBacter_45_60_000810	1
RLE39595@Candidatus_Woesearchaeota_archaeon	ALLFam_withBacter_25_60000002	3927		ALLFam_withBacter_30_60000002	1810	ALLFam_withBacter_45_60_000811	1
RLI25385@Candidatus_Bathyarchaeota_archaeon	ALLFam_withBacter_25_60000002	3927		ALLFam_withBacter_30_60000002	1810	ALLFam_withBacter_45_60_000812	1
AKA48067@uncultured_archaeon	ALLFam_withBacter_25_60000002	3927		ALLFam_withBacter_30_60000002	1810	ALLFam_withBacter_45_60_000817	1
KXB05856@candidate_division_MSBL1_archaeon_SCGC-AAA382A20	ALLFam_withBacter_25_60000002	3927		ALLFam_withBacter_30_60000002	1810	ALLFam_withBacter_45_60_000822	1
WP_103287626@Candidatus_Nitrosocaldus_islandicus	ALLFam_withBacter_25_60000002	3927		ALLFam_withBacter_30_60000002	1810	ALLFam_withBacter_45_60_000827	1
PNX53827@Thermoplasmata_archaeon_M9B2D	ALLFam_withBacter_25_60000002	3927		ALLFam_withBacter_30_60000002	1810	ALLFam_withBacter_45_60_000828	1
RSD34192@Methanohalophilus_sp_	ALLFam_withBacter_25_60000002	3927		ALLFam_withBacter_30_60000002	1810	ALLFam_withBacter_45_60_000830	1
RLE92233@Thermoprotei_archaeon	ALLFam_withBacter_25_60000002	3927		ALLFam_withBacter_30_60000002	1810	ALLFam_withBacter_45_60_000831	1
PWU79313@Thaumarchaeota_archaeon	ALLFam_withBacter_25_60000002	3927		ALLFam_withBacter_30_60000002	1810	ALLFam_withBacter_45_60_000832	1
PIN83242@Nitrosopumilales_archaeon_CG11_big_fil_rev_8_21_14_0_20_33_24	ALLFam_withBacter_25_60000002	3927		ALLFam_withBacter_30_60000002	1810	ALLFam_withBacter_45_60_000835	1
RLF43987@Thermoplasmata_archaeon	ALLFam_withBacter_25_60000002	3927		ALLFam_withBacter_30_60000002	1810	ALLFam_withBacter_45_60_000837	1
OYT62031@Thermoplasmatales_archaeon_ex4484_30	ALLFam_withBacter_25_60000002	3927		ALLFam_withBacter_30_60000002	1810	ALLFam_withBacter_45_60_000841	1
RLI94929@Candidatus_Altiarchaeales_archaeon	ALLFam_withBacter_25_60000002	3927		ALLFam_withBacter_30_60000002	1810	ALLFam_withBacter_45_60_000842	1
KUK68739@Methanocalculus_sp_52_23	ALLFam_withBacter_25_60000002	3927		ALLFam_withBacter_30_60000002	1810	ALLFam_withBacter_45_60_000843	1
RLG58503@Candidatus_Geothermarchaeota_archaeon	ALLFam_withBacter_25_60000002	3927		ALLFam_withBacter_30_60000002	1810	ALLFam_withBacter_45_60_000846	1
AQQ75475@uncultured_archaeal_virus	ALLFam_withBacter_25_60000002	3927		ALLFam_withBacter_30_60000002	1810	ALLFam_withBacter_45_60_000847	1
OYR86048@Halorubrum_sp_E3	ALLFam_withBacter_25_60000002	3927		ALLFam_withBacter_30_60000002	1810	ALLFam_withBacter_45_60_000853	1
OYR77742@Halorubrum_sp_E3	ALLFam_withBacter_25_60000002	3927		ALLFam_withBacter_30_60000002	1810	ALLFam_withBacter_45_60_000854	1
RLF26260@Thermoplasmata_archaeon	ALLFam_withBacter_25_60000002	3927		ALLFam_withBacter_30_60000002	1810	ALLFam_withBacter_45_60_000858	1
GBE54817@archaeon_BMS3Bbin15	ALLFam_withBacter_25_60000002	3927		ALLFam_withBacter_30_60000002	1810	ALLFam_withBacter_45_60_000865	1
RLF02019@Thermoprotei_archaeon	ALLFam_withBacter_25_60000002	3927		ALLFam_withBacter_30_60000002	1810	ALLFam_withBacter_45_60_000867	1
ODS36971@Candidatus_Altiarchaeales_archaeon_WOR_SM1_SCG	ALLFam_withBacter_25_60000002	3927		ALLFam_withBacter_30_60000002	1810	ALLFam_withBacter_45_60_000870	1
RLE75986@Thermoprotei_archaeon	ALLFam_withBacter_25_60000002	3927		ALLFam_withBacter_30_60000002	1810	ALLFam_withBacter_45_60_000873	1
PSG99167@Nanohaloarchaea_archaeon_SW_7_43_1	ALLFam_withBacter_25_60000002	3927		ALLFam_withBacter_30_60000002	1810	ALLFam_withBacter_45_60_000874	1
RLI60412@Candidatus_Thorarchaeota_archaeon	ALLFam_withBacter_25_60000002	3927		ALLFam_withBacter_30_60000002	1810	ALLFam_withBacter_45_60_000877	1
WP_052755410@Candidatus_Nitrosotenuis_cloacae	ALLFam_withBacter_25_60000002	3927		ALLFam_withBacter_30_60000002	1810	ALLFam_withBacter_45_60_000880	1
RLG20525@Candidatus_Micrarchaeota_archaeon	ALLFam_withBacter_25_60000002	3927		ALLFam_withBacter_30_60000002	1810	ALLFam_withBacter_45_60_000885	1
AIE98470@uncultured_marine_thaumarchaeote_KM3_05_H05	ALLFam_withBacter_25_60000002	3927		ALLFam_withBacter_30_60000002	1810	ALLFam_withBacter_45_60_000888	1
EGQ43768@Candidatus_Nanosalina_sp_J07AB43	ALLFam_withBacter_25_60000002	3927		ALLFam_withBacter_30_60000002	1810	ALLFam_withBacter_45_60_000889	1
OYT57272@Desulfurococcales_archaeon_ex4484_217_2	ALLFam_withBacter_25_60000002	3927		ALLFam_withBacter_30_60000002	1810	ALLFam_withBacter_45_60_000890	1
RLI07262@Candidatus_Bathyarchaeota_archaeon	ALLFam_withBacter_25_60000002	3927		ALLFam_withBacter_30_60000002	1810	ALLFam_withBacter_45_60_000891	1
PLW80751@Candidatus_Woesearchaeota_archaeon	ALLFam_withBacter_25_60000002	3927		ALLFam_withBacter_30_60000002	1810	ALLFam_withBacter_45_60_000893	1
RLE44248@Candidatus_Woesearchaeota_archaeon	ALLFam_withBacter_25_60000002	3927		ALLFam_withBacter_30_60000002	1810	ALLFam_withBacter_45_60_000895	1
AKT34291@Pyrobaculum_sp_WP30	ALLFam_withBacter_25_60000002	3927		ALLFam_withBacter_30_60000002	1810	ALLFam_withBacter_45_60_000896	1
PSP69870@Halobacteriales_archaeon_QH_9_66_26	ALLFam_withBacter_25_60000002	3927		ALLFam_withBacter_30_60000002	1810	ALLFam_withBacter_45_60_000898	1
RLF04662@Thermoprotei_archaeon	ALLFam_withBacter_25_60000002	3927		ALLFam_withBacter_30_60000002	1810	ALLFam_withBacter_45_60_000899	1
RAP46781@Methanosphaera_sp_rholeuAM6	ALLFam_withBacter_25_60000002	3927		ALLFam_withBacter_30_60000002	1810	ALLFam_withBacter_45_60_000900	1
OVE74581@archaeon_D22	ALLFam_withBacter_25_60000002	3927		ALLFam_withBacter_30_60000002	1810	ALLFam_withBacter_45_60_000902	1
RLF56542@Thermoplasmata_archaeon	ALLFam_withBacter_25_60000002	3927		ALLFam_withBacter_30_60000002	1810	ALLFam_withBacter_45_60_000903	1
RLF06960@Thermoprotei_archaeon	ALLFam_withBacter_25_60000002	3927		ALLFam_withBacter_30_60000002	1810	ALLFam_withBacter_45_60_000913	1
KUK99201@Methanomicrobiales_archaeon_53_19	ALLFam_withBacter_25_60000002	3927		ALLFam_withBacter_30_60000002	1810	ALLFam_withBacter_45_60_000914	1
RLG45719@Candidatus_Korarchaeota_archaeon	ALLFam_withBacter_25_60000002	3927		ALLFam_withBacter_30_60000002	1810	ALLFam_withBacter_45_60_000916	1
KYC44428@Arc_I_group_archaeon_U1lsi0528_Bin055	ALLFam_withBacter_25_60000002	3927		ALLFam_withBacter_30_60000002	1810	ALLFam_withBacter_45_60_000921	1
KXA96965@candidate_division_MSBL1_archaeon_SCGC-AAA259I09	ALLFam_withBacter_25_60000002	3927		ALLFam_withBacter_30_60000002	1810	ALLFam_withBacter_45_60_000922	1
RLI97828@Candidatus_Aenigmarchaeota_archaeon	ALLFam_withBacter_25_60000002	3927		ALLFam_withBacter_30_60000002	1810	ALLFam_withBacter_45_60_000923	1
RLG54500@Candidatus_Korarchaeota_archaeon	ALLFam_withBacter_25_60000002	3927		ALLFam_withBacter_30_60000002	1810	ALLFam_withBacter_45_60_000935	1
RQD82048@Methanocalculus_sp_MSAO_Arc2	ALLFam_withBacter_25_60000002	3927		ALLFam_withBacter_30_60000002	1810	ALLFam_withBacter_45_60_000938	1
RLI76961@Archaeoglobales_archaeon	ALLFam_withBacter_25_60000002	3927		ALLFam_withBacter_30_60000002	1810	ALLFam_withBacter_45_60_000942	1
OLS16684@Candidatus_Odinarchaeota_archaeon_LCB_4	ALLFam_withBacter_25_60000002	3927		ALLFam_withBacter_30_60000002	1810	ALLFam_withBacter_45_60_000944	1
RLI22082@Candidatus_Bathyarchaeota_archaeon	ALLFam_withBacter_25_60000002	3927		ALLFam_withBacter_30_60000002	1810	ALLFam_withBacter_45_60_000947	1
AJF62363@archaeon_GW2011_AR20	ALLFam_withBacter_25_60000002	3927		ALLFam_withBacter_30_60000002	1810	ALLFam_withBacter_45_60_000951	1
WP_128223993@Halobacteriaceae_bacterium_SHR40	ALLFam_withBacter_25_60000002	3927		ALLFam_withBacter_30_60000002	1810	ALLFam_withBacter_45_60_000954	1
OGS51269@Euryarchaeota_archaeon_RBG_16_68_12	ALLFam_withBacter_25_60000002	3927		ALLFam_withBacter_30_60000002	1810	ALLFam_withBacter_45_60_000956	1
RLI33283@Candidatus_Bathyarchaeota_archaeon	ALLFam_withBacter_25_60000002	3927		ALLFam_withBacter_30_60000002	1810	ALLFam_withBacter_45_60_000957	1
WP_097298564@Candidatus_Methanoperedens_sp_BLZ2	ALLFam_withBacter_25_60000002	3927		ALLFam_withBacter_30_60000002	1810	ALLFam_withBacter_45_60_000962	1
RLF38279@Thermoplasmata_archaeon	ALLFam_withBacter_25_60000002	3927		ALLFam_withBacter_30_60000002	1810	ALLFam_withBacter_45_60_000963	1
OYT56649@Candidatus_Aenigmarchaeota_archaeon_ex4484_14	ALLFam_withBacter_25_60000002	3927		ALLFam_withBacter_30_60000002	1810	ALLFam_withBacter_45_60_000964	1
AFU57453@Candidatus_Nitrososphaera_gargensis_Ga9_2	ALLFam_withBacter_25_60000002	3927		ALLFam_withBacter_30_60000002	1810	ALLFam_withBacter_45_60_000980	1
RLE41403@Candidatus_Woesearchaeota_archaeon	ALLFam_withBacter_25_60000002	3927		ALLFam_withBacter_30_60000002	1810	ALLFam_withBacter_45_60_000985	1
RLG16042@Candidatus_Pacearchaeota_archaeon	ALLFam_withBacter_25_60000002	3927		ALLFam_withBacter_30_60000002	1810	ALLFam_withBacter_45_60_000987	1
PPA78824@ANME-2_cluster_archaeon_HR1	ALLFam_withBacter_25_60000002	3927		ALLFam_withBacter_30_60000002	1810	ALLFam_withBacter_45_60_000991	1
RLM62390@Halorubrum_sp_Atlit-26R	ALLFam_withBacter_25_60000002	3927		ALLFam_withBacter_30_60000002	1810	ALLFam_withBacter_45_60_000993	1
WP_080509900@Halorubrum_saccharovorum	ALLFam_withBacter_25_60000002	3927		ALLFam_withBacter_30_60000002	1810	ALLFam_withBacter_45_60_000995	1
RLF03294@Thermoprotei_archaeon	ALLFam_withBacter_25_60000002	3927		ALLFam_withBacter_30_60000002	1810	ALLFam_withBacter_45_60_000996	1
RLG10719@Candidatus_Pacearchaeota_archaeon	ALLFam_withBacter_25_60000002	3927		ALLFam_withBacter_30_60000002	1810	ALLFam_withBacter_45_60_000997	1
PSP56151@Halobacteriales_archaeon_QH_7_66_36	ALLFam_withBacter_25_60000002	3927		ALLFam_withBacter_30_60000002	1810	ALLFam_withBacter_45_60_000999	1
PSP60743@Halobacteriales_archaeon_QH_8_64_26	ALLFam_withBacter_25_60000002	3927		ALLFam_withBacter_30_60000002	1810	ALLFam_withBacter_45_60_001004	1
KXB07335@candidate_division_MSBL1_archaeon_SCGC-AAA382A20	ALLFam_withBacter_25_60000002	3927		ALLFam_withBacter_30_60000002	1810	ALLFam_withBacter_45_60_001005	1
RJS76333@Candidatus_Bathyarchaeota_archaeon	ALLFam_withBacter_25_60000002	3927		ALLFam_withBacter_30_60000002	1810	ALLFam_withBacter_45_60_001006	1
BAB67337@Sulfurisphaera_tokodaii_str_7	ALLFam_withBacter_25_60000002	3927		ALLFam_withBacter_30_60000002	1810	ALLFam_withBacter_45_60_001010	1
RLF45809@Thermoplasmata_archaeon	ALLFam_withBacter_25_60000002	3927		ALLFam_withBacter_30_60000002	1810	ALLFam_withBacter_45_60_001014	1
EQB72883@Thermoplasmatales_archaeon_A-plasma	ALLFam_withBacter_25_60000002	3927		ALLFam_withBacter_30_60000002	1810	ALLFam_withBacter_45_60_001015	1
WP_128226430@Halobacteriaceae_bacterium_SHR40	ALLFam_withBacter_25_60000002	3927		ALLFam_withBacter_30_60000002	1810	ALLFam_withBacter_45_60_001016	1
RJQ20320@Candidatus_Woesearchaeota_archaeon	ALLFam_withBacter_25_60000002	3927		ALLFam_withBacter_30_60000002	1810	ALLFam_withBacter_45_60_001019	1
WP_081472287@Methanosaeta_harundinacea	ALLFam_withBacter_25_60000002	3927		ALLFam_withBacter_30_60000002	1810	ALLFam_withBacter_45_60_001021	1
AFU59840@Candidatus_Nitrososphaera_gargensis_Ga9_2	ALLFam_withBacter_25_60000002	3927		ALLFam_withBacter_30_60000002	1810	ALLFam_withBacter_45_60_001022	1
RLF92765@Thermococci_archaeon	ALLFam_withBacter_25_60000002	3927		ALLFam_withBacter_30_60000002	1810	ALLFam_withBacter_45_60_001025	1
RLG14097@Candidatus_Nanohaloarchaeota_archaeon	ALLFam_withBacter_25_60000002	3927		ALLFam_withBacter_30_60000002	1810	ALLFam_withBacter_45_60_001031	1
OGM02625@Candidatus_Woesearchaeota_archaeon_RBG_13_36_6	ALLFam_withBacter_25_60000002	3927		ALLFam_withBacter_30_60000002	1810	ALLFam_withBacter_45_60_001034	1
WP_049888719@Natronococcus_occultus	ALLFam_withBacter_25_60000002	3927		ALLFam_withBacter_30_60000002	1810	ALLFam_withBacter_45_60_001035	1
RLE47137@Candidatus_Verstraetearchaeota_archaeon	ALLFam_withBacter_25_60000002	3927		ALLFam_withBacter_30_60000002	1810	ALLFam_withBacter_45_60_001042	1
KYK33470@Thermoplasmatales_archaeon_SG8-52-3	ALLFam_withBacter_25_60000002	3927		ALLFam_withBacter_30_60000002	1810	ALLFam_withBacter_45_60_001048	1
ABU81730@Ignicoccus_hospitalis_KIN4_I	ALLFam_withBacter_25_60000002	3927		ALLFam_withBacter_30_60000002	1810	ALLFam_withBacter_45_60_001050	1
WP_079977632@Halococcus_sediminicola	ALLFam_withBacter_25_60000002	3927		ALLFam_withBacter_30_60000002	1810	ALLFam_withBacter_45_60_001051	1
KXA91573@candidate_division_MSBL1_archaeon_SCGC-AAA259A05	ALLFam_withBacter_25_60000002	3927		ALLFam_withBacter_30_60000002	1810	ALLFam_withBacter_45_60_001055	1
RLG20680@Candidatus_Micrarchaeota_archaeon	ALLFam_withBacter_25_60000002	3927		ALLFam_withBacter_30_60000002	1810	ALLFam_withBacter_45_60_001057	1
OYT56650@Candidatus_Aenigmarchaeota_archaeon_ex4484_14	ALLFam_withBacter_25_60000002	3927		ALLFam_withBacter_30_60000002	1810	ALLFam_withBacter_45_60_001060	1
PWI48275@Candidatus_Heimdallarchaeota_archaeon_B3-JM-08	ALLFam_withBacter_25_60000002	3927		ALLFam_withBacter_30_60000002	1810	ALLFam_withBacter_45_60_001063	1
OYT41462@Candidatus_Aenigmarchaeota_archaeon_ex4484_224	ALLFam_withBacter_25_60000002	3927		ALLFam_withBacter_30_60000002	1810	ALLFam_withBacter_45_60_001064	1
RLE65665@Thermoprotei_archaeon	ALLFam_withBacter_25_60000002	3927		ALLFam_withBacter_30_60000002	1810	ALLFam_withBacter_45_60_001065	1
RLG26445@Methanosarcinales_archaeon	ALLFam_withBacter_25_60000002	3927		ALLFam_withBacter_30_60000002	1810	ALLFam_withBacter_45_60_001067	1
PIO08725@Candidatus_Pacearchaeota_archaeon_CG10_big_fil_rev_8_21_14_0_10_34_12	ALLFam_withBacter_25_60000002	3927		ALLFam_withBacter_30_60000002	1810	ALLFam_withBacter_45_60_001070	1
OYV13670@Methanosaeta_sp_ASM2	ALLFam_withBacter_25_60000002	3927		ALLFam_withBacter_30_60000002	1810	ALLFam_withBacter_45_60_001073	1
AQS29395@uncultured_archaeon	ALLFam_withBacter_25_60000002	3927		ALLFam_withBacter_30_60000002	1810	ALLFam_withBacter_45_60_001074	1
RLJ02969@Candidatus_Aenigmarchaeota_archaeon	ALLFam_withBacter_25_60000002	3927		ALLFam_withBacter_30_60000002	1810	ALLFam_withBacter_45_60_001077	1
OYT64524@Candidatus_Bathyarchaeota_archaeon_ex4484_205	ALLFam_withBacter_25_60000002	3927		ALLFam_withBacter_30_60000002	1810	ALLFam_withBacter_45_60_001079	1
RLG56998@Candidatus_Hydrothermarchaeota_archaeon	ALLFam_withBacter_25_60000002	3927		ALLFam_withBacter_30_60000002	1810	ALLFam_withBacter_45_60_001082	1
RLG73226@Euryarchaeota_archaeon	ALLFam_withBacter_25_60000002	3927		ALLFam_withBacter_30_60000002	1810	ALLFam_withBacter_45_60_001090	1
RLG49837@Candidatus_Korarchaeota_archaeon	ALLFam_withBacter_25_60000002	3927		ALLFam_withBacter_30_60000002	1810	ALLFam_withBacter_45_60_001093	1
AIF09876@uncultured_marine_thaumarchaeote_KM3_41_D11	ALLFam_withBacter_25_60000002	3927		ALLFam_withBacter_30_60000002	1810	ALLFam_withBacter_45_60_001094	1
RLE85403@Thermoprotei_archaeon	ALLFam_withBacter_25_60000002	3927		ALLFam_withBacter_30_60000002	1810	ALLFam_withBacter_45_60_001103	1
KHO49864@archaeon_GW2011_AR11	ALLFam_withBacter_25_60000002	3927		ALLFam_withBacter_30_60000002	1810	ALLFam_withBacter_45_60_001104	1
RLF18555@Thermoprotei_archaeon	ALLFam_withBacter_25_60000002	3927		ALLFam_withBacter_30_60000002	1810	ALLFam_withBacter_45_60_001105	1
RLJ05448@Candidatus_Aenigmarchaeota_archaeon	ALLFam_withBacter_25_60000002	3927		ALLFam_withBacter_30_60000002	1810	ALLFam_withBacter_45_60_001107	1
RQW79456@Methanothrix_sp_	ALLFam_withBacter_25_60000002	3927		ALLFam_withBacter_30_60000002	1810	ALLFam_withBacter_45_60_001111	1
OGD56019@Candidatus_Bathyarchaeota_archaeon_RBG_13_52_12	ALLFam_withBacter_25_60000002	3927		ALLFam_withBacter_30_60000002	1810	ALLFam_withBacter_45_60_001115	1
KXB07758@candidate_division_MSBL1_archaeon_SCGC-AAA382A20	ALLFam_withBacter_25_60000002	3927		ALLFam_withBacter_30_60000002	1810	ALLFam_withBacter_45_60_001117	1
RLF01388@Thermoprotei_archaeon	ALLFam_withBacter_25_60000002	3927		ALLFam_withBacter_30_60000002	1810	ALLFam_withBacter_45_60_001118	1
RLE39968@Candidatus_Woesearchaeota_archaeon	ALLFam_withBacter_25_60000002	3927		ALLFam_withBacter_30_60000002	1810	ALLFam_withBacter_45_60_001119	1
KHO52126@archaeon_GW2011_AR17	ALLFam_withBacter_25_60000002	3927		ALLFam_withBacter_30_60000002	1810	ALLFam_withBacter_45_60_001120	1
PWU80342@Thaumarchaeota_archaeon	ALLFam_withBacter_25_60000002	3927		ALLFam_withBacter_30_60000002	1810	ALLFam_withBacter_45_60_001122	1
RLE86393@Thermoprotei_archaeon	ALLFam_withBacter_25_60000002	3927		ALLFam_withBacter_30_60000002	1810	ALLFam_withBacter_45_60_001123	1
RLE91087@Thermoprotei_archaeon	ALLFam_withBacter_25_60000002	3927		ALLFam_withBacter_30_60000002	1810	ALLFam_withBacter_45_60_001125	1
ODS42639@Candidatus_Altiarchaeales_archaeon_IMC4	ALLFam_withBacter_25_60000002	3927		ALLFam_withBacter_30_60000002	1810	ALLFam_withBacter_45_60_001128	1
PMB76335@Fervidicoccus_fontis	ALLFam_withBacter_25_60000002	3927		ALLFam_withBacter_30_60000002	1810	ALLFam_withBacter_45_60_001129	1
WP_082356907@Halorubrum_tropicale	ALLFam_withBacter_25_60000002	3927		ALLFam_withBacter_30_60000002	1810	ALLFam_withBacter_45_60_001132	1
KXA93904@candidate_division_MSBL1_archaeon_SCGC-AAA259E22	ALLFam_withBacter_25_60000002	3927		ALLFam_withBacter_30_60000002	1810	ALLFam_withBacter_45_60_001133	1
WP_080505527@Halorubrum_saccharovorum	ALLFam_withBacter_25_60000002	3927		ALLFam_withBacter_30_60000002	1810	ALLFam_withBacter_45_60_001135	1
KHO50619@archaeon_GW2011_AR11	ALLFam_withBacter_25_60000002	3927		ALLFam_withBacter_30_60000002	1810	ALLFam_withBacter_45_60_001139	1
WP_114575566@Saliphagus_sp_LR7	ALLFam_withBacter_25_60000002	3927		ALLFam_withBacter_30_60000002	1810	ALLFam_withBacter_45_60_001144	1
RLI77317@Archaeoglobales_archaeon	ALLFam_withBacter_25_60000002	3927		ALLFam_withBacter_30_60000002	1810	ALLFam_withBacter_45_60_001145	1
RLE53217@Candidatus_Verstraetearchaeota_archaeon	ALLFam_withBacter_25_60000002	3927		ALLFam_withBacter_30_60000002	1810	ALLFam_withBacter_45_60_001149	1
KXA95797@candidate_division_MSBL1_archaeon_SCGC-AAA259E19	ALLFam_withBacter_25_60000002	3927		ALLFam_withBacter_30_60000002	1810	ALLFam_withBacter_45_60_001153	1
RLF29186@Thermoplasmata_archaeon	ALLFam_withBacter_25_60000002	3927		ALLFam_withBacter_30_60000002	1810	ALLFam_withBacter_45_60_001156	1
RLI32741@Candidatus_Bathyarchaeota_archaeon	ALLFam_withBacter_25_60000002	3927		ALLFam_withBacter_30_60000002	1810	ALLFam_withBacter_45_60_001157	1
OIO63013@Candidatus_Woesearchaeota_archaeon_CG1_02_33_12	ALLFam_withBacter_25_60000002	3927		ALLFam_withBacter_30_60000002	1810	ALLFam_withBacter_45_60_001160	1
EQB66055@Thermoplasmatales_archaeon_I-plasma	ALLFam_withBacter_25_60000002	3927		ALLFam_withBacter_30_60000002	1810	ALLFam_withBacter_45_60_001168	1
RLE64844@Thermoprotei_archaeon	ALLFam_withBacter_25_60000002	3927		ALLFam_withBacter_30_60000002	1810	ALLFam_withBacter_45_60_001171	1
OWP56318@Thermoplasmatales_archaeon_B_DKE	ALLFam_withBacter_25_60000002	3927		ALLFam_withBacter_30_60000002	1810	ALLFam_withBacter_45_60_001172	1
AJF63106@archaeon_GW2011_AR20	ALLFam_withBacter_25_60000002	3927		ALLFam_withBacter_30_60000002	1810	ALLFam_withBacter_45_60_001173	1
KYK34254@Theionarchaea_archaeon_DG-70	ALLFam_withBacter_25_60000002	3927		ALLFam_withBacter_30_60000002	1810	ALLFam_withBacter_45_60_001178	1
RLG13427@Candidatus_Pacearchaeota_archaeon	ALLFam_withBacter_25_60000002	3927		ALLFam_withBacter_30_60000002	1810	ALLFam_withBacter_45_60_001181	1
RLI74505@Archaeoglobales_archaeon	ALLFam_withBacter_25_60000002	3927		ALLFam_withBacter_30_60000002	1810	ALLFam_withBacter_45_60_001182	1
WP_066411362@Halorubrum_aethiopicum	ALLFam_withBacter_25_60000002	3927		ALLFam_withBacter_30_60000002	1810	ALLFam_withBacter_45_60_001183	1
RLG18101@Nanoarchaeota_archaeon	ALLFam_withBacter_25_60000002	3927		ALLFam_withBacter_30_60000002	1810	ALLFam_withBacter_45_60_001192	1
KXA95602@candidate_division_MSBL1_archaeon_SCGC-AAA259I07	ALLFam_withBacter_25_60000002	3927		ALLFam_withBacter_30_60000002	1810	ALLFam_withBacter_45_60_001194	1
PSQ18760@Halobacteriales_archaeon_QS_8_69_26	ALLFam_withBacter_25_60000002	3927		ALLFam_withBacter_30_60000002	1810	ALLFam_withBacter_45_60_001195	1
RLF79361@Thermococci_archaeon	ALLFam_withBacter_25_60000002	3927		ALLFam_withBacter_30_60000002	1810	ALLFam_withBacter_45_60_001196	1
RLI98894@Candidatus_Aenigmarchaeota_archaeon	ALLFam_withBacter_25_60000002	3927		ALLFam_withBacter_30_60000002	1810	ALLFam_withBacter_45_60_001208	1
KQM11537@Methanomassiliicoccales_archaeon_RumEn_M1	ALLFam_withBacter_25_60000002	3927		ALLFam_withBacter_30_60000002	1810	ALLFam_withBacter_45_60_001209	1
RLF45612@Thermoplasmata_archaeon	ALLFam_withBacter_25_60000002	3927		ALLFam_withBacter_30_60000002	1810	ALLFam_withBacter_45_60_001210	1
PMB79104@Candidatus_Korarchaeota_archaeon	ALLFam_withBacter_25_60000002	3927		ALLFam_withBacter_30_60000002	1810	ALLFam_withBacter_45_60_001213	1
P39776@XERC_BACSU@Bacillus_subtilis	ALLFam_withBacter_25_60000002	3927		ALLFam_withBacter_30_60000002	1810	ALLFam_withBacter_45_60_001234	1
P46352@XERD_BACSU@Bacillus_subtilis	ALLFam_withBacter_25_60000002	3927		ALLFam_withBacter_30_60000002	1810	ALLFam_withBacter_45_60_001235	1
CCP45696@XerC@Mycobacterium_tuberculosis_H37Rv	ALLFam_withBacter_25_60000002	3927		ALLFam_withBacter_30_60000002	1810	ALLFam_withBacter_45_60_001238	1
AAA64588@Tn5401_tnpI@Bacillus_thuringiensis_serovar_morrisoni	ALLFam_withBacter_25_60000002	3927		ALLFam_withBacter_30_60000002	1810	ALLFam_withBacter_45_60_001239	1
P10020@TNRI_BACTU@TnP_I_resolvase_Bacillus_thuringiensis	ALLFam_withBacter_25_60000002	3927		ALLFam_withBacter_30_60000002	1810	ALLFam_withBacter_45_60_001240	1
AHB67944@Haloarcula_hispanica_N601	ALLFam_withBacter_25_60000002	3927		ALLFam_withBacter_30_60000003	226	ALLFam_withBacter_45_60_000003	218
ALG83091@Halanaeroarchaeum_sulfurireducens	ALLFam_withBacter_25_60000002	3927		ALLFam_withBacter_30_60000003	226	ALLFam_withBacter_45_60_000003	218
APW99310@Halobiforma_lacisalsi_AJ5	ALLFam_withBacter_25_60000002	3927		ALLFam_withBacter_30_60000003	226	ALLFam_withBacter_45_60_000003	218
APX00182@Halobiforma_lacisalsi_AJ5	ALLFam_withBacter_25_60000002	3927		ALLFam_withBacter_30_60000003	226	ALLFam_withBacter_45_60_000003	218
APX98462@Haloterrigena_daqingensis	ALLFam_withBacter_25_60000002	3927		ALLFam_withBacter_30_60000003	226	ALLFam_withBacter_45_60_000003	218
APX98705@Haloterrigena_daqingensis	ALLFam_withBacter_25_60000002	3927		ALLFam_withBacter_30_60000003	226	ALLFam_withBacter_45_60_000003	218
ATW87987@Halohasta_litchfieldiae	ALLFam_withBacter_25_60000002	3927		ALLFam_withBacter_30_60000003	226	ALLFam_withBacter_45_60_000003	218
ATW88066@Halohasta_litchfieldiae	ALLFam_withBacter_25_60000002	3927		ALLFam_withBacter_30_60000003	226	ALLFam_withBacter_45_60_000003	218
ELY54984@Natronococcus_jeotgali_DSM_18795	ALLFam_withBacter_25_60000002	3927		ALLFam_withBacter_30_60000003	226	ALLFam_withBacter_45_60_000003	218
ELY67406@Natronococcus_jeotgali_DSM_18795	ALLFam_withBacter_25_60000002	3927		ALLFam_withBacter_30_60000003	226	ALLFam_withBacter_45_60_000003	218
ELY87310@Natrialba_hulunbeirensis_JCM_10989	ALLFam_withBacter_25_60000002	3927		ALLFam_withBacter_30_60000003	226	ALLFam_withBacter_45_60_000003	218
ELY99427@Natrialba_chahannaoensis_JCM_10990	ALLFam_withBacter_25_60000002	3927		ALLFam_withBacter_30_60000003	226	ALLFam_withBacter_45_60_000003	218
ELZ15360@Haloterrigena_limicola_JCM_13563	ALLFam_withBacter_25_60000002	3927		ALLFam_withBacter_30_60000003	226	ALLFam_withBacter_45_60_000003	218
EMA27113@Haloarcula_japonica_DSM_6131	ALLFam_withBacter_25_60000002	3927		ALLFam_withBacter_30_60000003	226	ALLFam_withBacter_45_60_000003	218
EMA54995@Halococcus_thailandensis_JCM_13552	ALLFam_withBacter_25_60000002	3927		ALLFam_withBacter_30_60000003	226	ALLFam_withBacter_45_60_000003	218
EMA56198@Halococcus_thailandensis_JCM_13552	ALLFam_withBacter_25_60000002	3927		ALLFam_withBacter_30_60000003	226	ALLFam_withBacter_45_60_000003	218
EMA56318@Halococcus_thailandensis_JCM_13552	ALLFam_withBacter_25_60000002	3927		ALLFam_withBacter_30_60000003	226	ALLFam_withBacter_45_60_000003	218
ERG97322@Haloquadratum_walsbyi_J07HQW2	ALLFam_withBacter_25_60000002	3927		ALLFam_withBacter_30_60000003	226	ALLFam_withBacter_45_60_000003	218
ERJ04752@Halorhabdus_tiamatea_SARL4B	ALLFam_withBacter_25_60000002	3927		ALLFam_withBacter_30_60000003	226	ALLFam_withBacter_45_60_000003	218
KPN29076@Halolamina_pelagica	ALLFam_withBacter_25_60000002	3927		ALLFam_withBacter_30_60000003	226	ALLFam_withBacter_45_60_000003	218
OVE82877@Natronolimnobius_baerhuensis	ALLFam_withBacter_25_60000002	3927		ALLFam_withBacter_30_60000003	226	ALLFam_withBacter_45_60_000003	218
OVE83001@Natronolimnobius_baerhuensis	ALLFam_withBacter_25_60000002	3927		ALLFam_withBacter_30_60000003	226	ALLFam_withBacter_45_60_000003	218
OYR43865@Halorubrum_sp_Hd13	ALLFam_withBacter_25_60000002	3927		ALLFam_withBacter_30_60000003	226	ALLFam_withBacter_45_60_000003	218
OYR82134@Halorubrum_sp_E3	ALLFam_withBacter_25_60000002	3927		ALLFam_withBacter_30_60000003	226	ALLFam_withBacter_45_60_000003	218
OYR82746@Halorubrum_distributum	ALLFam_withBacter_25_60000002	3927		ALLFam_withBacter_30_60000003	226	ALLFam_withBacter_45_60_000003	218
PLK22114@Natronobacterium_gregoryi_SP2	ALLFam_withBacter_25_60000002	3927		ALLFam_withBacter_30_60000003	226	ALLFam_withBacter_45_60_000003	218
PSQ07178@Halobacteriales_archaeon_QS_6_71_20	ALLFam_withBacter_25_60000002	3927		ALLFam_withBacter_30_60000003	226	ALLFam_withBacter_45_60_000003	218
PSQ25551@Halobacteriales_archaeon_QS_9_68_17	ALLFam_withBacter_25_60000002	3927		ALLFam_withBacter_30_60000003	226	ALLFam_withBacter_45_60_000003	218
PSQ45857@Halobacteriales_archaeon_SW_7_68_16	ALLFam_withBacter_25_60000002	3927		ALLFam_withBacter_30_60000003	226	ALLFam_withBacter_45_60_000003	218
RDI70055@Halopelagius_longus	ALLFam_withBacter_25_60000002	3927		ALLFam_withBacter_30_60000003	226	ALLFam_withBacter_45_60_000003	218
RYJ15633@Haloarcula_hispanica	ALLFam_withBacter_25_60000002	3927		ALLFam_withBacter_30_60000003	226	ALLFam_withBacter_45_60_000003	218
SDK90901@Natronorubrum_texcoconense	ALLFam_withBacter_25_60000002	3927		ALLFam_withBacter_30_60000003	226	ALLFam_withBacter_45_60_000003	218
SDX27056@Haloarcula_vallismortis	ALLFam_withBacter_25_60000002	3927		ALLFam_withBacter_30_60000003	226	ALLFam_withBacter_45_60_000003	218
SEG64598@Halobellus_limi	ALLFam_withBacter_25_60000002	3927		ALLFam_withBacter_30_60000003	226	ALLFam_withBacter_45_60_000003	218
SEV82709@Halopiger_salifodinae	ALLFam_withBacter_25_60000002	3927		ALLFam_withBacter_30_60000003	226	ALLFam_withBacter_45_60_000003	218
SEW30580@Halopiger_salifodinae	ALLFam_withBacter_25_60000002	3927		ALLFam_withBacter_30_60000003	226	ALLFam_withBacter_45_60_000003	218
SEW32993@Halopiger_salifodinae	ALLFam_withBacter_25_60000002	3927		ALLFam_withBacter_30_60000003	226	ALLFam_withBacter_45_60_000003	218
SIR99853@Haloterrigena_daqingensis	ALLFam_withBacter_25_60000002	3927		ALLFam_withBacter_30_60000003	226	ALLFam_withBacter_45_60_000003	218
SIS02079@Natronorubrum_thiooxidans	ALLFam_withBacter_25_60000002	3927		ALLFam_withBacter_30_60000003	226	ALLFam_withBacter_45_60_000003	218
SIS13127@Natronorubrum_thiooxidans	ALLFam_withBacter_25_60000002	3927		ALLFam_withBacter_30_60000003	226	ALLFam_withBacter_45_60_000003	218
SNR66031@Halorubrum_vacuolatum	ALLFam_withBacter_25_60000002	3927		ALLFam_withBacter_30_60000003	226	ALLFam_withBacter_45_60_000003	218
WP_004055259@Halococcus_morrhuae	ALLFam_withBacter_25_60000002	3927		ALLFam_withBacter_30_60000003	226	ALLFam_withBacter_45_60_000003	218
WP_004216322@Natrialba_magadii	ALLFam_withBacter_25_60000002	3927		ALLFam_withBacter_30_60000003	226	ALLFam_withBacter_45_60_000003	218
WP_004595461@Halorubrum	ALLFam_withBacter_25_60000002	3927		ALLFam_withBacter_30_60000003	226	ALLFam_withBacter_45_60_000003	218
WP_006056135@Halogeometricum_borinquense	ALLFam_withBacter_25_60000002	3927		ALLFam_withBacter_30_60000003	226	ALLFam_withBacter_45_60_000003	218
WP_006065849@Natronorubrum_bangense	ALLFam_withBacter_25_60000002	3927		ALLFam_withBacter_30_60000003	226	ALLFam_withBacter_45_60_000003	218
WP_006091095@Natronorubrum_tibetense	ALLFam_withBacter_25_60000002	3927		ALLFam_withBacter_30_60000003	226	ALLFam_withBacter_45_60_000003	218
WP_006091327@Natronorubrum_tibetense	ALLFam_withBacter_25_60000002	3927		ALLFam_withBacter_30_60000003	226	ALLFam_withBacter_45_60_000003	218
WP_006107371@Natrialba_asiatica	ALLFam_withBacter_25_60000002	3927		ALLFam_withBacter_30_60000003	226	ALLFam_withBacter_45_60_000003	218
WP_006111221@Natrialba_asiatica	ALLFam_withBacter_25_60000002	3927		ALLFam_withBacter_30_60000003	226	ALLFam_withBacter_45_60_000003	218
WP_006182433@Natrinema_pellirubrum	ALLFam_withBacter_25_60000002	3927		ALLFam_withBacter_30_60000003	226	ALLFam_withBacter_45_60_000003	218
WP_006184176@Natrinema_pallidum	ALLFam_withBacter_25_60000002	3927		ALLFam_withBacter_30_60000003	226	ALLFam_withBacter_45_60_000003	218
WP_006431488@Natrinema_versiforme	ALLFam_withBacter_25_60000002	3927		ALLFam_withBacter_30_60000003	226	ALLFam_withBacter_45_60_000003	218
WP_006431722@Natrinema_versiforme	ALLFam_withBacter_25_60000002	3927		ALLFam_withBacter_30_60000003	226	ALLFam_withBacter_45_60_000003	218
WP_006651371@Natrialba_hulunbeirensis	ALLFam_withBacter_25_60000002	3927		ALLFam_withBacter_30_60000003	226	ALLFam_withBacter_45_60_000003	218
WP_006824023@Natrialba_taiwanensis	ALLFam_withBacter_25_60000002	3927		ALLFam_withBacter_30_60000003	226	ALLFam_withBacter_45_60_000003	218
WP_006827573@Natrialba_taiwanensis	ALLFam_withBacter_25_60000002	3927		ALLFam_withBacter_30_60000003	226	ALLFam_withBacter_45_60_000003	218
WP_006885539@Halosimplex_carlsbadense	ALLFam_withBacter_25_60000002	3927		ALLFam_withBacter_30_60000003	226	ALLFam_withBacter_45_60_000003	218
WP_006885983@Halosimplex_carlsbadense	ALLFam_withBacter_25_60000002	3927		ALLFam_withBacter_30_60000003	226	ALLFam_withBacter_45_60_000003	218
WP_006886084@Halosimplex_carlsbadense	ALLFam_withBacter_25_60000002	3927		ALLFam_withBacter_30_60000003	226	ALLFam_withBacter_45_60_000003	218
WP_007261080@Natronolimnobius_innermongolicus	ALLFam_withBacter_25_60000002	3927		ALLFam_withBacter_30_60000003	226	ALLFam_withBacter_45_60_000003	218
WP_007261562@Natronolimnobius_innermongolicus	ALLFam_withBacter_25_60000002	3927		ALLFam_withBacter_30_60000003	226	ALLFam_withBacter_45_60_000003	218
WP_007273967@Haloferax_sulfurifontis	ALLFam_withBacter_25_60000002	3927		ALLFam_withBacter_30_60000003	226	ALLFam_withBacter_45_60_000003	218
WP_007696388@Halovivax_asiaticus	ALLFam_withBacter_25_60000002	3927		ALLFam_withBacter_30_60000003	226	ALLFam_withBacter_45_60_000003	218
WP_007743579@Halococcus_thailandensis	ALLFam_withBacter_25_60000002	3927		ALLFam_withBacter_30_60000003	226	ALLFam_withBacter_45_60_000003	218
WP_007997626@Halorubrum_aidingense	ALLFam_withBacter_25_60000002	3927		ALLFam_withBacter_30_60000003	226	ALLFam_withBacter_45_60_000003	218
WP_008012011@Haloterrigena_limicola	ALLFam_withBacter_25_60000002	3927		ALLFam_withBacter_30_60000003	226	ALLFam_withBacter_45_60_000003	218
WP_008014918@Haloterrigena_limicola	ALLFam_withBacter_25_60000002	3927		ALLFam_withBacter_30_60000003	226	ALLFam_withBacter_45_60_000003	218
WP_008158816@Natronorubrum_sulfidifaciens	ALLFam_withBacter_25_60000002	3927		ALLFam_withBacter_30_60000003	226	ALLFam_withBacter_45_60_000003	218
WP_008308639@Haloarcula_amylolytica	ALLFam_withBacter_25_60000002	3927		ALLFam_withBacter_30_60000003	226	ALLFam_withBacter_45_60_000003	218
WP_008313471@Haloarcula_amylolytica	ALLFam_withBacter_25_60000002	3927		ALLFam_withBacter_30_60000003	226	ALLFam_withBacter_45_60_000003	218
WP_008385418@Halogeometricum_pallidum	ALLFam_withBacter_25_60000002	3927		ALLFam_withBacter_30_60000003	226	ALLFam_withBacter_45_60_000003	218
WP_008385823@Halogeometricum_pallidum	ALLFam_withBacter_25_60000002	3927		ALLFam_withBacter_30_60000003	226	ALLFam_withBacter_45_60_000003	218
WP_008413965@Halalkalicoccus_jeotgali	ALLFam_withBacter_25_60000002	3927		ALLFam_withBacter_30_60000003	226	ALLFam_withBacter_45_60_000003	218
WP_008457965@Natrinema_gari	ALLFam_withBacter_25_60000002	3927		ALLFam_withBacter_30_60000003	226	ALLFam_withBacter_45_60_000003	218
WP_008846952@Halorubrum_kocurii	ALLFam_withBacter_25_60000002	3927		ALLFam_withBacter_30_60000003	226	ALLFam_withBacter_45_60_000003	218
WP_010890429@Halobacterium_salinarum	ALLFam_withBacter_25_60000002	3927		ALLFam_withBacter_30_60000003	226	ALLFam_withBacter_45_60_000003	218
WP_011324457@Natronomonas_pharaonis	ALLFam_withBacter_25_60000002	3927		ALLFam_withBacter_30_60000003	226	ALLFam_withBacter_45_60_000003	218
WP_012289643@Halobacterium_salinarum	ALLFam_withBacter_25_60000002	3927		ALLFam_withBacter_30_60000003	226	ALLFam_withBacter_45_60_000003	218
WP_012660120@Halorubrum_lacusprofundi	ALLFam_withBacter_25_60000002	3927		ALLFam_withBacter_30_60000003	226	ALLFam_withBacter_45_60_000003	218
WP_012945410@Haloterrigena_turkmenica	ALLFam_withBacter_25_60000002	3927		ALLFam_withBacter_30_60000003	226	ALLFam_withBacter_45_60_000003	218
WP_012945862@Haloterrigena_turkmenica	ALLFam_withBacter_25_60000002	3927		ALLFam_withBacter_30_60000003	226	ALLFam_withBacter_45_60_000003	218
WP_012946172@Haloterrigena_turkmenica	ALLFam_withBacter_25_60000002	3927		ALLFam_withBacter_30_60000003	226	ALLFam_withBacter_45_60_000003	218
WP_014053452@halophilic_archaeon_DL31	ALLFam_withBacter_25_60000002	3927		ALLFam_withBacter_30_60000003	226	ALLFam_withBacter_45_60_000003	218
WP_014053509@halophilic_archaeon_DL31	ALLFam_withBacter_25_60000002	3927		ALLFam_withBacter_30_60000003	226	ALLFam_withBacter_45_60_000003	218
WP_014554888@Haloquadratum_walsbyi	ALLFam_withBacter_25_60000002	3927		ALLFam_withBacter_30_60000003	226	ALLFam_withBacter_45_60_000003	218
WP_014864300@Natrinema_sp_J7-2	ALLFam_withBacter_25_60000002	3927		ALLFam_withBacter_30_60000003	226	ALLFam_withBacter_45_60_000003	218
WP_015911613@Halorubrum_lacusprofundi	ALLFam_withBacter_25_60000002	3927		ALLFam_withBacter_30_60000003	226	ALLFam_withBacter_45_60_000003	218
WP_018256107@Halomicrobium_katesii	ALLFam_withBacter_25_60000002	3927		ALLFam_withBacter_30_60000003	226	ALLFam_withBacter_45_60_000003	218
WP_023392755@Candidatus_Halobonum_tyrrellensis	ALLFam_withBacter_25_60000002	3927		ALLFam_withBacter_30_60000003	226	ALLFam_withBacter_45_60_000003	218
WP_023393062@Candidatus_Halobonum_tyrrellensis	ALLFam_withBacter_25_60000002	3927		ALLFam_withBacter_30_60000003	226	ALLFam_withBacter_45_60_000003	218
WP_023395964@Candidatus_Halobonum_tyrrellensis	ALLFam_withBacter_25_60000002	3927		ALLFam_withBacter_30_60000003	226	ALLFam_withBacter_45_60_000003	218
WP_049888664@Natronococcus_occultus	ALLFam_withBacter_25_60000002	3927		ALLFam_withBacter_30_60000003	226	ALLFam_withBacter_45_60_000003	218
[truncated: 2,424 more rows]
