# Supplementary material for: Archaeal tyrosine recombinases
Source: FEMS Microbiol Rev. 2021 Feb 1;45(4):fuab004. doi: 10.1093/femsre/fuab004 (PMC8371274; doi:10.1093/femsre/fuab004)
Supplement: fuab004_Supplemental_Files [file fuab004_supplemental_files.zip › SupTable1_Analyses_Integrases_network_V3.xlsx]

## Sheet: Feuil1
POG54428@Haloferax_sp_SB3	Phage_integrase(PF00589)	FAMallInt_25_60_000001	97	pR1SE1fam	FAMallInt_30_60_000001	95	pR1SE1fam	FAMIntall_45_60_000001	90		FAMallInt_60_60_000001	2
SEP02556@Halogranum_amylolyticum	Phage_integrase(PF00589)	FAMallInt_25_60_000001	97	pR1SE1fam	FAMallInt_30_60_000001	95	pR1SE1fam	FAMIntall_45_60_000001	90		FAMallInt_60_60_000001	2
AHZ24618@Haloferax_mediterranei_ATCC_33500	Phage_integrase(PF00589)	FAMallInt_25_60_000001	97	pR1SE1fam	FAMallInt_30_60_000001	95	pR1SE1fam	FAMIntall_45_60_000001	90		FAMallInt_60_60_000005	4
WP_008322011@Haloferax_elongans	Phage_integrase(PF00589)	FAMallInt_25_60_000001	97	pR1SE1fam	FAMallInt_30_60_000001	95	pR1SE1fam	FAMIntall_45_60_000001	90		FAMallInt_60_60_000005	4
WP_058572424@Haloferax_sp_SB29	Phage_integrase(PF00589)	FAMallInt_25_60_000001	97	pR1SE1fam	FAMallInt_30_60_000001	95	pR1SE1fam	FAMIntall_45_60_000001	90		FAMallInt_60_60_000005	4
WP_115805795@Haloferax	Phage_integrase(PF00589)	FAMallInt_25_60_000001	97	pR1SE1fam	FAMallInt_30_60_000001	95	pR1SE1fam	FAMIntall_45_60_000001	90		FAMallInt_60_60_000005	4
WP_004592163@Haloarcula_japonica	Phage_integrase(PF00589)	FAMallInt_25_60_000001	97	pR1SE1fam	FAMallInt_30_60_000001	95	pR1SE1fam	FAMIntall_45_60_000001	90		FAMallInt_60_60_000015	3
WP_004966145@Haloarcula_sinaiiensis	Phage_integrase(PF00589)	FAMallInt_25_60_000001	97	pR1SE1fam	FAMallInt_30_60_000001	95	pR1SE1fam	FAMIntall_45_60_000001	90		FAMallInt_60_60_000015	3
WP_121304468@Haloarcula_quadrata	Phage_integrase(PF00589)	FAMallInt_25_60_000001	97	pR1SE1fam	FAMallInt_30_60_000001	95	pR1SE1fam	FAMIntall_45_60_000001	90		FAMallInt_60_60_000015	3
RYJ07862@Haloarcula_hispanica	Phage_integrase(PF00589)	FAMallInt_25_60_000001	97	pR1SE1fam	FAMallInt_30_60_000001	95	pR1SE1fam	FAMIntall_45_60_000001	90		FAMallInt_60_60_000016	3
WP_007190240@Haloarcula_californiae	Phage_integrase(PF00589)	FAMallInt_25_60_000001	97	pR1SE1fam	FAMallInt_30_60_000001	95	pR1SE1fam	FAMIntall_45_60_000001	90		FAMallInt_60_60_000016	3
WP_053969674@Haloarcula_rubripromontorii	Phage_integrase(PF00589)	FAMallInt_25_60_000001	97	pR1SE1fam	FAMallInt_30_60_000001	95	pR1SE1fam	FAMIntall_45_60_000001	90		FAMallInt_60_60_000016	3
APX00314@Halobiforma_lacisalsi_AJ5	Phage_integrase(PF00589)	FAMallInt_25_60_000001	97	pR1SE1fam	FAMallInt_30_60_000001	95	pR1SE1fam	FAMIntall_45_60_000001	90		FAMallInt_60_60_000031	13
ATW88073@Halohasta_litchfieldiae	DNA_BRE_C(cd00397)	FAMallInt_25_60_000001	97	pR1SE1fam	FAMallInt_30_60_000001	95	pR1SE1fam	FAMIntall_45_60_000001	90		FAMallInt_60_60_000031	13
AXR76124@Natronolimnobius_sp_AArc1	DNA_BRE_C(cd00397)	FAMallInt_25_60_000001	97	pR1SE1fam	FAMallInt_30_60_000001	95	pR1SE1fam	FAMIntall_45_60_000001	90		FAMallInt_60_60_000031	13
SEP12573@Halogranum_amylolyticum	ND	FAMallInt_25_60_000001	97	pR1SE1fam	FAMallInt_30_60_000001	95	pR1SE1fam	FAMIntall_45_60_000001	90		FAMallInt_60_60_000031	13
SFL68300@Halogranum_rubrum	DNA_BRE_C(cd00397)	FAMallInt_25_60_000001	97	pR1SE1fam	FAMallInt_30_60_000001	95	pR1SE1fam	FAMIntall_45_60_000001	90		FAMallInt_60_60_000031	13
WP_006666995@Natrialba_aegyptia	ND	FAMallInt_25_60_000001	97	pR1SE1fam	FAMallInt_30_60_000001	95	pR1SE1fam	FAMIntall_45_60_000001	90		FAMallInt_60_60_000031	13
WP_012659211@Halorubrum_lacusprofundi	ND	FAMallInt_25_60_000001	97	pR1SE1fam	FAMallInt_30_60_000001	95	pR1SE1fam	FAMIntall_45_60_000001	90		FAMallInt_60_60_000031	13
WP_049894610@Halogranum_salarium	ND	FAMallInt_25_60_000001	97	pR1SE1fam	FAMallInt_30_60_000001	95	pR1SE1fam	FAMIntall_45_60_000001	90		FAMallInt_60_60_000031	13
WP_071402848@Natrialba_sp_SSL1	Phage_integrase(PF00589)	FAMallInt_25_60_000001	97	pR1SE1fam	FAMallInt_30_60_000001	95	pR1SE1fam	FAMIntall_45_60_000001	90		FAMallInt_60_60_000031	13
WP_115798992@Halorussus_rarus	Phage_integrase(PF00589)	FAMallInt_25_60_000001	97	pR1SE1fam	FAMallInt_30_60_000001	95	pR1SE1fam	FAMIntall_45_60_000001	90		FAMallInt_60_60_000031	13
WP_115865043@Halorussus_sp_HD8-51	Phage_integrase(PF00589)	FAMallInt_25_60_000001	97	pR1SE1fam	FAMallInt_30_60_000001	95	pR1SE1fam	FAMIntall_45_60_000001	90		FAMallInt_60_60_000031	13
WP_128478681@Halorussus_sp_RC-68	Phage_integrase(PF00589)	FAMallInt_25_60_000001	97	pR1SE1fam	FAMallInt_30_60_000001	95	pR1SE1fam	FAMIntall_45_60_000001	90		FAMallInt_60_60_000031	13
SFL68567@Halogranum_rubrum	Phage_integrase(PF00589)	FAMallInt_25_60_000001	97	pR1SE1fam	FAMallInt_30_60_000001	95	pR1SE1fam	FAMIntall_45_60_000001	90		FAMallInt_60_60_000031	13
ELZ40828@Halorubrum_californiensis_DSM_19288	Phage_integrase(PF00589)	FAMallInt_25_60_000001	97	pR1SE1fam	FAMallInt_30_60_000001	95	pR1SE1fam	FAMIntall_45_60_000001	90		FAMallInt_60_60_000074	12
SEO94483@Halorientalis_persicus	Phage_integrase(PF00589)	FAMallInt_25_60_000001	97	pR1SE1fam	FAMallInt_30_60_000001	95	pR1SE1fam	FAMIntall_45_60_000001	90		FAMallInt_60_60_000074	12
WP_008388355@Halogeometricum_pallidum	Phage_integrase(PF00589)	FAMallInt_25_60_000001	97	pR1SE1fam	FAMallInt_30_60_000001	95	pR1SE1fam	FAMIntall_45_60_000001	90		FAMallInt_60_60_000074	12
WP_008451756@Natrinema_gari	Phage_integrase(PF00589)	FAMallInt_25_60_000001	97	pR1SE1fam	FAMallInt_30_60_000001	95	pR1SE1fam	FAMIntall_45_60_000001	90		FAMallInt_60_60_000074	12
WP_089827267@Halogranum_amylolyticum	Phage_integrase(PF00589)	FAMallInt_25_60_000001	97	pR1SE1fam	FAMallInt_30_60_000001	95	pR1SE1fam	FAMIntall_45_60_000001	90		FAMallInt_60_60_000074	12
WP_089827762@Halogranum_amylolyticum	Phage_integrase(PF00589)	FAMallInt_25_60_000001	97	pR1SE1fam	FAMallInt_30_60_000001	95	pR1SE1fam	FAMIntall_45_60_000001	90		FAMallInt_60_60_000074	12
WP_089882507@Halogeometricum_limi	Phage_integrase(PF00589)	FAMallInt_25_60_000001	97	pR1SE1fam	FAMallInt_30_60_000001	95	pR1SE1fam	FAMIntall_45_60_000001	90		FAMallInt_60_60_000074	12
WP_098727588@Natrinema_sp_CBA1119	#N/A	FAMallInt_25_60_000001	97	pR1SE1fam	FAMallInt_30_60_000001	95	pR1SE1fam	FAMIntall_45_60_000001	90		FAMallInt_60_60_000074	12
WP_101296853@Haloferacaceae_archaeon_SYSU_A9-0	Phage_integrase(PF00589)	FAMallInt_25_60_000001	97	pR1SE1fam	FAMallInt_30_60_000001	95	pR1SE1fam	FAMIntall_45_60_000001	90		FAMallInt_60_60_000074	12
WP_103428249@Salinigranum_rubrum	Phage_integrase(PF00589)	FAMallInt_25_60_000001	97	pR1SE1fam	FAMallInt_30_60_000001	95	pR1SE1fam	FAMIntall_45_60_000001	90		FAMallInt_60_60_000074	12
WP_117362418@Natronolimnobius_sp_AArc1	Phage_integrase(PF00589)	FAMallInt_25_60_000001	97	pR1SE1fam	FAMallInt_30_60_000001	95	pR1SE1fam	FAMIntall_45_60_000001	90		FAMallInt_60_60_000074	12
WP_117595593@Haloprofundus_sp_NK23	Phage_integrase(PF00589)	FAMallInt_25_60_000001	97	pR1SE1fam	FAMallInt_30_60_000001	95	pR1SE1fam	FAMIntall_45_60_000001	90		FAMallInt_60_60_000074	12
ELY91386@Natrialba_taiwanensis_DSM_12281	Phage_integrase(PF00589)	FAMallInt_25_60_000001	97	pR1SE1fam	FAMallInt_30_60_000001	95	pR1SE1fam	FAMIntall_45_60_000001	90		FAMallInt_60_60_000080	19
PLK19628@Natronobacterium_gregoryi_SP2	Phage_integrase(PF00589)	FAMallInt_25_60_000001	97	pR1SE1fam	FAMallInt_30_60_000001	95	pR1SE1fam	FAMIntall_45_60_000001	90		FAMallInt_60_60_000080	19
WP_004214276@Natrialba_magadii	Phage_integrase(PF00589)	FAMallInt_25_60_000001	97	pR1SE1fam	FAMallInt_30_60_000001	95	pR1SE1fam	FAMIntall_45_60_000001	90		FAMallInt_60_60_000080	19
WP_005557248@Natronococcus_amylolyticus	Phage_integrase(PF00589)	FAMallInt_25_60_000001	97	pR1SE1fam	FAMallInt_30_60_000001	95	pR1SE1fam	FAMIntall_45_60_000001	90		FAMallInt_60_60_000080	19
WP_005557769@Natronococcus_amylolyticus	Phage_integrase(PF00589)	FAMallInt_25_60_000001	97	pR1SE1fam	FAMallInt_30_60_000001	95	pR1SE1fam	FAMIntall_45_60_000001	90		FAMallInt_60_60_000080	19
WP_006068076@Natronorubrum_bangense	Phage_integrase(PF00589)	FAMallInt_25_60_000001	97	pR1SE1fam	FAMallInt_30_60_000001	95	pR1SE1fam	FAMIntall_45_60_000001	90		FAMallInt_60_60_000080	19
WP_006165880@Natrialba_chahannaoensis	Phage_integrase(PF00589)	FAMallInt_25_60_000001	97	pR1SE1fam	FAMallInt_30_60_000001	95	pR1SE1fam	FAMIntall_45_60_000001	90		FAMallInt_60_60_000080	19
WP_006430290@Natrinema_versiforme	Phage_integrase(PF00589)	FAMallInt_25_60_000001	97	pR1SE1fam	FAMallInt_30_60_000001	95	pR1SE1fam	FAMIntall_45_60_000001	90		FAMallInt_60_60_000080	19
WP_006653054@Natrialba_hulunbeirensis	Phage_integrase(PF00589)	FAMallInt_25_60_000001	97	pR1SE1fam	FAMallInt_30_60_000001	95	pR1SE1fam	FAMIntall_45_60_000001	90		FAMallInt_60_60_000080	19
WP_006673301@Halobiforma_nitratireducens	Phage_integrase(PF00589)	FAMallInt_25_60_000001	97	pR1SE1fam	FAMallInt_30_60_000001	95	pR1SE1fam	FAMIntall_45_60_000001	90		FAMallInt_60_60_000080	19
WP_008423299@Natronococcus_jeotgali	Phage_integrase(PF00589)	FAMallInt_25_60_000001	97	pR1SE1fam	FAMallInt_30_60_000001	95	pR1SE1fam	FAMIntall_45_60_000001	90		FAMallInt_60_60_000080	19
WP_013876059@Halopiger_xanaduensis	Phage_integrase(PF00589)	FAMallInt_25_60_000001	97	pR1SE1fam	FAMallInt_30_60_000001	95	pR1SE1fam	FAMIntall_45_60_000001	90		FAMallInt_60_60_000080	19
WP_015323468@Natronococcus_occultus	Phage_integrase(PF00589)	FAMallInt_25_60_000001	97	pR1SE1fam	FAMallInt_30_60_000001	95	pR1SE1fam	FAMIntall_45_60_000001	90		FAMallInt_60_60_000080	19
WP_071400072@Natrialba_sp_SSL1	Phage_integrase(PF00589)	FAMallInt_25_60_000001	97	pR1SE1fam	FAMallInt_30_60_000001	95	pR1SE1fam	FAMIntall_45_60_000001	90		FAMallInt_60_60_000080	19
WP_086010034@Natronorubrum_bangense	Phage_integrase(PF00589)	FAMallInt_25_60_000001	97	pR1SE1fam	FAMallInt_30_60_000001	95	pR1SE1fam	FAMIntall_45_60_000001	90		FAMallInt_60_60_000080	19
WP_089789355@Halobiforma_haloterrestris	Phage_integrase(PF00589)	FAMallInt_25_60_000001	97	pR1SE1fam	FAMallInt_30_60_000001	95	pR1SE1fam	FAMIntall_45_60_000001	90		FAMallInt_60_60_000080	19
WP_114579634@Saliphagus_sp_LR7	Phage_integrase(PF00589)	FAMallInt_25_60_000001	97	pR1SE1fam	FAMallInt_30_60_000001	95	pR1SE1fam	FAMIntall_45_60_000001	90		FAMallInt_60_60_000080	19
WP_121743533@Halobacteriaceae_archaeon_SHR37	Phage_integrase(PF00589)	FAMallInt_25_60_000001	97	pR1SE1fam	FAMallInt_30_60_000001	95	pR1SE1fam	FAMIntall_45_60_000001	90		FAMallInt_60_60_000080	19
WP_126664871@Haloterrigena_sp_ZY19	Phage_integrase(PF00589)	FAMallInt_25_60_000001	97	pR1SE1fam	FAMallInt_30_60_000001	95	pR1SE1fam	FAMIntall_45_60_000001	90		FAMallInt_60_60_000080	19
APX98525@Haloterrigena_daqingensis	Phage_integrase(PF00589)	FAMallInt_25_60_000001	97	pR1SE1fam	FAMallInt_30_60_000001	95	pR1SE1fam	FAMIntall_45_60_000001	90		FAMallInt_60_60_000128	4
WP_006433044@Natrinema_versiforme	Phage_integrase(PF00589)	FAMallInt_25_60_000001	97	pR1SE1fam	FAMallInt_30_60_000001	95	pR1SE1fam	FAMIntall_45_60_000001	90		FAMallInt_60_60_000128	4
WP_012946017@Haloterrigena_turkmenica	Phage_integrase(PF00589)	FAMallInt_25_60_000001	97	pR1SE1fam	FAMallInt_30_60_000001	95	pR1SE1fam	FAMIntall_45_60_000001	90		FAMallInt_60_60_000128	4
WP_013881987@Halopiger_xanaduensis	Phage_integrase(PF00589)	FAMallInt_25_60_000001	97	pR1SE1fam	FAMallInt_30_60_000001	95	pR1SE1fam	FAMIntall_45_60_000001	90		FAMallInt_60_60_000128	4
WP_049984645@Halobellus_rufus	Phage_integrase(PF00589)	FAMallInt_25_60_000001	97	pR1SE1fam	FAMallInt_30_60_000001	95	pR1SE1fam	FAMIntall_45_60_000001	90		FAMallInt_60_60_000138	5
WP_079990830@Haloarcula_sp_CBA1127	Phage_integrase(PF00589)	FAMallInt_25_60_000001	97	pR1SE1fam	FAMallInt_30_60_000001	95	pR1SE1fam	FAMIntall_45_60_000001	90		FAMallInt_60_60_000138	5
WP_103428256@Salinigranum_rubrum	Phage_integrase(PF00589)	FAMallInt_25_60_000001	97	pR1SE1fam	FAMallInt_30_60_000001	95	pR1SE1fam	FAMIntall_45_60_000001	90		FAMallInt_60_60_000138	5
WP_113278516@halophilic_archaeon	Phage_integrase(PF00589)	FAMallInt_25_60_000001	97	pR1SE1fam	FAMallInt_30_60_000001	95	pR1SE1fam	FAMIntall_45_60_000001	90		FAMallInt_60_60_000138	5
WP_114579217@Saliphagus_sp_LR7	Phage_integrase(PF00589)	FAMallInt_25_60_000001	97	pR1SE1fam	FAMallInt_30_60_000001	95	pR1SE1fam	FAMIntall_45_60_000001	90		FAMallInt_60_60_000138	5
OSP08255@Halorubrum_ezzemoulense_DSM_17463	Phage_integrase(PF00589)	FAMallInt_25_60_000001	97	pR1SE1fam	FAMallInt_30_60_000001	95	pR1SE1fam	FAMIntall_45_60_000001	90		FAMallInt_60_60_000139	2
WP_123624248@Halorubrum_sp_CSM-61	Phage_integrase(PF00589)	FAMallInt_25_60_000001	97	pR1SE1fam	FAMallInt_30_60_000001	95	pR1SE1fam	FAMIntall_45_60_000001	90		FAMallInt_60_60_000139	2
ATW88360@Halohasta_litchfieldiae	Phage_integrase(PF00589)	FAMallInt_25_60_000001	97	pR1SE1fam	FAMallInt_30_60_000001	95	pR1SE1fam	FAMIntall_45_60_000001	90		FAMallInt_60_60_000189	5
WP_120086389@Halonotius_pteroides	Phage_integrase(PF00589)	FAMallInt_25_60_000001	97	pR1SE1fam	FAMallInt_30_60_000001	95	pR1SE1fam	FAMIntall_45_60_000001	90		FAMallInt_60_60_000189	5
WP_120086581@Halonotius_pteroides	Phage_integrase(PF00589)	FAMallInt_25_60_000001	97	pR1SE1fam	FAMallInt_30_60_000001	95	pR1SE1fam	FAMIntall_45_60_000001	90		FAMallInt_60_60_000189	5
WP_120102782@Halonotius_sp_F13-13	Phage_integrase(PF00589)	FAMallInt_25_60_000001	97	pR1SE1fam	FAMallInt_30_60_000001	95	pR1SE1fam	FAMIntall_45_60_000001	90		FAMallInt_60_60_000189	5
WP_120102901@Halonotius_sp_F13-13	Phage_integrase(PF00589)	FAMallInt_25_60_000001	97	pR1SE1fam	FAMallInt_30_60_000001	95	pR1SE1fam	FAMIntall_45_60_000001	90		FAMallInt_60_60_000189	5
ERJ07391@Halorhabdus_tiamatea_SARL4B	Phage_integrase(PF00589)	FAMallInt_25_60_000001	97	pR1SE1fam	FAMallInt_30_60_000001	95	pR1SE1fam	FAMIntall_45_60_000001	90		FAMallInt_60_60_000361	3
WP_089818370@Halomicrobium_zhouii	Phage_integrase(PF00589)	FAMallInt_25_60_000001	97	pR1SE1fam	FAMallInt_30_60_000001	95	pR1SE1fam	FAMIntall_45_60_000001	90		FAMallInt_60_60_000361	3
WP_108383935@Haloarculaceae_archaeon_HArcel1	Phage_integrase(PF00589)	FAMallInt_25_60_000001	97	pR1SE1fam	FAMallInt_30_60_000001	95	pR1SE1fam	FAMIntall_45_60_000001	90		FAMallInt_60_60_000361	3
GAD53426@Halarchaeum_acidiphilum_MH1-52-1	Phage_integrase(PF00589)	FAMallInt_25_60_000001	97	pR1SE1fam	FAMallInt_30_60_000001	95	pR1SE1fam	FAMIntall_45_60_000001	90		FAMallInt_60_60_000367	2
WP_123078473@Halarchaeum_sp_CBA1220	Phage_integrase(PF00589)	FAMallInt_25_60_000001	97	pR1SE1fam	FAMallInt_30_60_000001	95	pR1SE1fam	FAMIntall_45_60_000001	90		FAMallInt_60_60_000367	2
SFP95727@Halolamina_pelagica	Phage_integrase(PF00589)	FAMallInt_25_60_000001	97	pR1SE1fam	FAMallInt_30_60_000001	95	pR1SE1fam	FAMIntall_45_60_000001	90		FAMallInt_60_60_000419	2
SFQ09652@Halolamina_pelagica	Phage_integrase(PF00589)	FAMallInt_25_60_000001	97	pR1SE1fam	FAMallInt_30_60_000001	95	pR1SE1fam	FAMIntall_45_60_000001	90		FAMallInt_60_60_000419	2
WP_124197574@Natrarchaeobius_chitinivorans	Phage_integrase(PF00589)	FAMallInt_25_60_000001	97	pR1SE1fam	FAMallInt_30_60_000001	95	pR1SE1fam	FAMIntall_45_60_000001	90		FAMallInt_60_60_000901	1
WP_121571010@Halobellus_sp_Atlit-38R	Phage_integrase(PF00589)	FAMallInt_25_60_000001	97	pR1SE1fam	FAMallInt_30_60_000001	95	pR1SE1fam	FAMIntall_45_60_000001	90		FAMallInt_60_60_000906	1
WP_023395938@Candidatus_Halobonum_tyrrellensis	Phage_integrase(PF00589)	FAMallInt_25_60_000001	97	pR1SE1fam	FAMallInt_30_60_000001	95	pR1SE1fam	FAMIntall_45_60_000001	90		FAMallInt_60_60_000927	1
WP_124195271@Natrarchaeobius_chitinivorans	Phage_integrase(PF00589)	FAMallInt_25_60_000001	97	pR1SE1fam	FAMallInt_30_60_000001	95	pR1SE1fam	FAMIntall_45_60_000001	90		FAMallInt_60_60_001046	1
WP_012660226.1@pR1SE1_plasmidion_Halorubrum_lacusprofundi	Phage_integrase(PF00589)	FAMallInt_25_60_000001	97	pR1SE1fam	FAMallInt_30_60_000001	95	pR1SE1fam	FAMIntall_45_60_000001	90		FAMallInt_60_60_001063	1
WP_123124855@Natronomonas_sp_CBA1133	Phage_integrase(PF00589)	FAMallInt_25_60_000001	97	pR1SE1fam	FAMallInt_30_60_000001	95	pR1SE1fam	FAMIntall_45_60_000001	90		FAMallInt_60_60_001101	1
WP_125920026@Haloparvum_sedimenti	Phage_integrase(PF00589)	FAMallInt_25_60_000001	97	pR1SE1fam	FAMallInt_30_60_000001	95	pR1SE1fam	FAMIntall_45_60_000001	90		FAMallInt_60_60_001372	1
WP_128478918@Halorussus_sp_RC-68	Phage_integrase(PF00589)	FAMallInt_25_60_000001	97	pR1SE1fam	FAMallInt_30_60_000001	95	pR1SE1fam	FAMIntall_45_60_000001	90		FAMallInt_60_60_001535	1
WP_128478903@Halorussus_sp_RC-68	Phage_integrase(PF00589)	FAMallInt_25_60_000001	97	pR1SE1fam	FAMallInt_30_60_000001	95	pR1SE1fam	FAMIntall_45_60_000001	90		FAMallInt_60_60_001716	1
WP_049934209@Haloplanus_natans	Phage_integrase(PF00589)	FAMallInt_25_60_000001	97	pR1SE1fam	FAMallInt_30_60_000001	95	pR1SE1fam	FAMIntall_45_60_000001	90		FAMallInt_60_60_001729	1
WP_082222514@Halorubrum_halophilum	Phage_integrase(PF00589)	FAMallInt_25_60_000001	97	pR1SE1fam	FAMallInt_30_60_000001	95	pR1SE1fam	FAMIntall_45_60_000001	90		FAMallInt_60_60_002101	1
SEO50222@Halorientalis_persicus	Phage_integrase(PF00589)	FAMallInt_25_60_000001	97	pR1SE1fam	FAMallInt_30_60_000001	95	pR1SE1fam	FAMIntall_45_60_000360	1		FAMallInt_60_60_000588	1
WP_084802739@Halorientalis_sp_IM1011	Phage_integrase(PF00589)	FAMallInt_25_60_000001	97	pR1SE1fam	FAMallInt_30_60_000001	95	pR1SE1fam	FAMIntall_45_60_000496	1		FAMallInt_60_60_000915	1
WP_049984141@Halorubrum_sp_BV1	Phage_integrase(PF00589)	FAMallInt_25_60_000001	97	pR1SE1fam	FAMallInt_30_60_000001	95	pR1SE1fam	FAMIntall_45_60_000571	1		FAMallInt_60_60_001083	1
WP_008893507@Haloterrigena_salina	Phage_integrase(PF00589)	FAMallInt_25_60_000001	97	pR1SE1fam	FAMallInt_30_60_000001	95	pR1SE1fam	FAMIntall_45_60_000584	1		FAMallInt_60_60_001106	1
WP_079990713@Haloarcula_sp_CBA1127	DNA_BRE_C_superfamily(cl00213)	FAMallInt_25_60_000001	97	pR1SE1fam	FAMallInt_30_60_000001	95	pR1SE1fam	FAMIntall_45_60_001200	1		FAMallInt_60_60_002255	1
WP_006112544@Halorubrum_coriense	Phage_integrase(PF00589)	FAMallInt_25_60_000001	97	pR1SE1fam	FAMallInt_30_60_000024	2	-	FAMIntall_45_60_000098	2		FAMallInt_60_60_000176	2
WP_121564891@Halorubrum	Phage_integrase(PF00589)	FAMallInt_25_60_000001	97	pR1SE1fam	FAMallInt_30_60_000024	2	-	FAMIntall_45_60_000098	2		FAMallInt_60_60_000176	2
AAM06190@Methanosarcina_acetivorans_C2A	Phage_int_SAM_4(PF13495) Phage_integrase(PF00589)	FAMallInt_25_60_000002	3881	Superfam25_002/pT26-2/SSV/pTN3/XerC/XerA	FAMallInt_30_60_000002	1785	XerA/XerC/pNOB8	FAMIntall_45_60_000002	41		FAMallInt_60_60_000002	10
AKB51752@Methanosarcina_barkeri_str_Wiesmoor	Phage_int_SAM_4(PF13495) Phage_integrase(PF00589)	FAMallInt_25_60_000002	3881	Superfam25_002/pT26-2/SSV/pTN3/XerC/XerA	FAMallInt_30_60_000002	1785	XerA/XerC/pNOB8	FAMIntall_45_60_000002	41		FAMallInt_60_60_000002	10
WP_048125179@Methanosarcina_lacustris	Phage_int_SAM_4(PF13495) Phage_integrase(PF00589)	FAMallInt_25_60_000002	3881	Superfam25_002/pT26-2/SSV/pTN3/XerC/XerA	FAMallInt_30_60_000002	1785	XerA/XerC/pNOB8	FAMIntall_45_60_000002	41		FAMallInt_60_60_000002	10
WP_048140487@Methanosarcina_horonobensis	Phage_int_SAM_4(PF13495)	FAMallInt_25_60_000002	3881	Superfam25_002/pT26-2/SSV/pTN3/XerC/XerA	FAMallInt_30_60_000002	1785	XerA/XerC/pNOB8	FAMIntall_45_60_000002	41		FAMallInt_60_60_000002	10
WP_048140513@Methanosarcina_horonobensis	Phage_int_SAM_4(PF13495) Phage_integrase(PF00589)	FAMallInt_25_60_000002	3881	Superfam25_002/pT26-2/SSV/pTN3/XerC/XerA	FAMallInt_30_60_000002	1785	XerA/XerC/pNOB8	FAMIntall_45_60_000002	41		FAMallInt_60_60_000002	10
WP_048140558@Methanosarcina_horonobensis	Phage_int_SAM_4(PF13495) Phage_integrase(PF00589)	FAMallInt_25_60_000002	3881	Superfam25_002/pT26-2/SSV/pTN3/XerC/XerA	FAMallInt_30_60_000002	1785	XerA/XerC/pNOB8	FAMIntall_45_60_000002	41		FAMallInt_60_60_000002	10
WP_048155256@Methanosarcina_sp_Kolksee	Phage_int_SAM_4(PF13495)	FAMallInt_25_60_000002	3881	Superfam25_002/pT26-2/SSV/pTN3/XerC/XerA	FAMallInt_30_60_000002	1785	XerA/XerC/pNOB8	FAMIntall_45_60_000002	41		FAMallInt_60_60_000002	10
WP_048180482@Methanosarcina_siciliae	Phage_int_SAM_4(PF13495) Phage_integrase(PF00589)	FAMallInt_25_60_000002	3881	Superfam25_002/pT26-2/SSV/pTN3/XerC/XerA	FAMallInt_30_60_000002	1785	XerA/XerC/pNOB8	FAMIntall_45_60_000002	41		FAMallInt_60_60_000002	10
WP_048185681@Methanosarcina_siciliae	Phage_int_SAM_4(PF13495)	FAMallInt_25_60_000002	3881	Superfam25_002/pT26-2/SSV/pTN3/XerC/XerA	FAMallInt_30_60_000002	1785	XerA/XerC/pNOB8	FAMIntall_45_60_000002	41		FAMallInt_60_60_000002	10
WP_080940929@Methanosarcina_mazei	Phage_int_SAM_4(PF13495) Phage_integrase(PF00589)	FAMallInt_25_60_000002	3881	Superfam25_002/pT26-2/SSV/pTN3/XerC/XerA	FAMallInt_30_60_000002	1785	XerA/XerC/pNOB8	FAMIntall_45_60_000002	41		FAMallInt_60_60_000002	10
AKB34158@Methanosarcina_siciliae_HI350	Phage_int_SAM_4(PF13495) Phage_integrase(PF00589)	FAMallInt_25_60_000002	3881	Superfam25_002/pT26-2/SSV/pTN3/XerC/XerA	FAMallInt_30_60_000002	1785	XerA/XerC/pNOB8	FAMIntall_45_60_000002	41		FAMallInt_60_60_000103	4
WP_010891114@Methanosarcina_acetivorans	Phage_integrase(PF00589)	FAMallInt_25_60_000002	3881	Superfam25_002/pT26-2/SSV/pTN3/XerC/XerA	FAMallInt_30_60_000002	1785	XerA/XerC/pNOB8	FAMIntall_45_60_000002	41	SsrA	FAMallInt_60_60_000103	4
WP_048179096@Methanosarcina_siciliae	Phage_int_SAM_4(PF13495) Phage_integrase(PF00589)	FAMallInt_25_60_000002	3881	Superfam25_002/pT26-2/SSV/pTN3/XerC/XerA	FAMallInt_30_60_000002	1785	XerA/XerC/pNOB8	FAMIntall_45_60_000002	41		FAMallInt_60_60_000103	4
WP_082093217@Methanosarcina_siciliae	Phage_integrase(PF00589)	FAMallInt_25_60_000002	3881	Superfam25_002/pT26-2/SSV/pTN3/XerC/XerA	FAMallInt_30_60_000002	1785	XerA/XerC/pNOB8	FAMIntall_45_60_000002	41		FAMallInt_60_60_000103	4
WP_097298904@Candidatus_Methanoperedens_sp_BLZ2	Phage_int_SAM_1(PF02899),Phage_integrase(PF00589)	FAMallInt_25_60_000002	3881	Superfam25_002/pT26-2/SSV/pTN3/XerC/XerA	FAMallInt_30_60_000002	1785	XerA/XerC/pNOB8	FAMIntall_45_60_000002	41		FAMallInt_60_60_000272	2
WP_116483878@Candidatus_Methanoperedenaceae_archaeon	#N/A	FAMallInt_25_60_000002	3881	Superfam25_002/pT26-2/SSV/pTN3/XerC/XerA	FAMallInt_30_60_000002	1785	XerA/XerC/pNOB8	FAMIntall_45_60_000002	41		FAMallInt_60_60_000272	2
WP_023843751@Methanolobus_tindarius	Phage_int_SAM_4(PF13495)	FAMallInt_25_60_000002	3881	Superfam25_002/pT26-2/SSV/pTN3/XerC/XerA	FAMallInt_30_60_000002	1785	XerA/XerC/pNOB8	FAMIntall_45_60_000002	41		FAMallInt_60_60_000273	3
WP_023844517@Methanolobus_tindarius	Phage_int_SAM_4(PF13495),Phage_integrase(PF00589)	FAMallInt_25_60_000002	3881	Superfam25_002/pT26-2/SSV/pTN3/XerC/XerA	FAMallInt_30_60_000002	1785	XerA/XerC/pNOB8	FAMIntall_45_60_000002	41		FAMallInt_60_60_000273	3
WP_091938004@Methanolobus_profundi	Phage_int_SAM_4(PF13495) Phage_integrase(PF00589)	FAMallInt_25_60_000002	3881	Superfam25_002/pT26-2/SSV/pTN3/XerC/XerA	FAMallInt_30_60_000002	1785	XerA/XerC/pNOB8	FAMIntall_45_60_000002	41		FAMallInt_60_60_000273	3
WP_117369130@Natronolimnobius_sp_AArc-Mg	Phage_int_SAM_4(PF13495),Phage_integrase(PF00589)	FAMallInt_25_60_000002	3881	Superfam25_002/pT26-2/SSV/pTN3/XerC/XerA	FAMallInt_30_60_000002	1785	XerA/XerC/pNOB8	FAMIntall_45_60_000002	41		FAMallInt_60_60_000299	2
WP_120100318@Halonotius_sp_F13-13	Phage_int_SAM_4(PF13495),Phage_integrase(PF00589)	FAMallInt_25_60_000002	3881	Superfam25_002/pT26-2/SSV/pTN3/XerC/XerA	FAMallInt_30_60_000002	1785	XerA/XerC/pNOB8	FAMIntall_45_60_000002	41		FAMallInt_60_60_000299	2
RLF17765@Thermoprotei_archaeon	Phage_int_SAM_4(PF13495) Phage_integrase(PF00589)	FAMallInt_25_60_000002	3881	Superfam25_002/pT26-2/SSV/pTN3/XerC/XerA	FAMallInt_30_60_000002	1785	XerA/XerC/pNOB8	FAMIntall_45_60_000002	41		FAMallInt_60_60_000329	7
RLG02337@Thaumarchaeota_archaeon	Phage_int_SAM_4(PF13495) Phage_integrase(PF00589)	FAMallInt_25_60_000002	3881	Superfam25_002/pT26-2/SSV/pTN3/XerC/XerA	FAMallInt_30_60_000002	1785	XerA/XerC/pNOB8	FAMIntall_45_60_000002	41		FAMallInt_60_60_000329	7
RLG61755@archaeon	Phage_int_SAM_4(PF13495) Phage_integrase(PF00589)	FAMallInt_25_60_000002	3881	Superfam25_002/pT26-2/SSV/pTN3/XerC/XerA	FAMallInt_30_60_000002	1785	XerA/XerC/pNOB8	FAMIntall_45_60_000002	41		FAMallInt_60_60_000329	7
RLI38616@Candidatus_Bathyarchaeota_archaeon	Phage_int_SAM_4(PF13495) Phage_integrase(PF00589)	FAMallInt_25_60_000002	3881	Superfam25_002/pT26-2/SSV/pTN3/XerC/XerA	FAMallInt_30_60_000002	1785	XerA/XerC/pNOB8	FAMIntall_45_60_000002	41		FAMallInt_60_60_000329	7
RLI68598@Candidatus_Heimdallarchaeota_archaeon	Phage_int_SAM_4(PF13495) Phage_integrase(PF00589)	FAMallInt_25_60_000002	3881	Superfam25_002/pT26-2/SSV/pTN3/XerC/XerA	FAMallInt_30_60_000002	1785	XerA/XerC/pNOB8	FAMIntall_45_60_000002	41		FAMallInt_60_60_000329	7
RLI76796@Archaeoglobales_archaeon	Phage_int_SAM_4(PF13495) Phage_integrase(PF00589)	FAMallInt_25_60_000002	3881	Superfam25_002/pT26-2/SSV/pTN3/XerC/XerA	FAMallInt_30_60_000002	1785	XerA/XerC/pNOB8	FAMIntall_45_60_000002	41		FAMallInt_60_60_000329	7
WP_015591722@Archaeoglobus_sulfaticallidus	Phage_int_SAM_4(PF13495) Phage_integrase(PF00589)	FAMallInt_25_60_000002	3881	Superfam25_002/pT26-2/SSV/pTN3/XerC/XerA	FAMallInt_30_60_000002	1785	XerA/XerC/pNOB8	FAMIntall_45_60_000002	41		FAMallInt_60_60_000329	7
KUK43406@Methanosaeta_harundinacea	Phage_int_SAM_4(PF13495) Phage_integrase(PF00589)	FAMallInt_25_60_000002	3881	Superfam25_002/pT26-2/SSV/pTN3/XerC/XerA	FAMallInt_30_60_000002	1785	XerA/XerC/pNOB8	FAMIntall_45_60_000002	41		FAMallInt_60_60_000605	1
KXB05029@candidate_division_MSBL1_archaeon_SCGC-AAA261O19	#N/A	FAMallInt_25_60_000002	3881	Superfam25_002/pT26-2/SSV/pTN3/XerC/XerA	FAMallInt_30_60_000002	1785	XerA/XerC/pNOB8	FAMIntall_45_60_000002	41		FAMallInt_60_60_000653	1
KFM20412@Marine_Group_I_thaumarchaeote_SCGC_RSA3	Phage_int_SAM_4(PF13495) Phage_integrase(PF00589)	FAMallInt_25_60_000002	3881	Superfam25_002/pT26-2/SSV/pTN3/XerC/XerA	FAMallInt_30_60_000002	1785	XerA/XerC/pNOB8	FAMIntall_45_60_000002	41		FAMallInt_60_60_000670	1
PNX51682@Thermoplasmata_archaeon_M8B2D	Phage_int_SAM_1(PF02899),Phage_integrase(PF00589)	FAMallInt_25_60_000002	3881	Superfam25_002/pT26-2/SSV/pTN3/XerC/XerA	FAMallInt_30_60_000002	1785	XerA/XerC/pNOB8	FAMIntall_45_60_000002	41		FAMallInt_60_60_000791	1
WP_096206524@Candidatus_Methanoperedens_nitroreducens	#N/A	FAMallInt_25_60_000002	3881	Superfam25_002/pT26-2/SSV/pTN3/XerC/XerA	FAMallInt_30_60_000002	1785	XerA/XerC/pNOB8	FAMIntall_45_60_000002	41		FAMallInt_60_60_000803	1
WP_091938019@Methanolobus_profundi	Phage_int_SAM_4(PF13495) Phage_integrase(PF00589)	FAMallInt_25_60_000002	3881	Superfam25_002/pT26-2/SSV/pTN3/XerC/XerA	FAMallInt_30_60_000002	1785	XerA/XerC/pNOB8	FAMIntall_45_60_000002	41		FAMallInt_60_60_000991	1
RLI19690@Candidatus_Bathyarchaeota_archaeon	Phage_int_SAM_1(PF02899) Phage_integrase(PF00589)	FAMallInt_25_60_000002	3881	Superfam25_002/pT26-2/SSV/pTN3/XerC/XerA	FAMallInt_30_60_000002	1785	XerA/XerC/pNOB8	FAMIntall_45_60_000002	41		FAMallInt_60_60_001871	1
OKY78780@Candidatus_Methanohalarchaeum_thermophilum	#N/A	FAMallInt_25_60_000002	3881	Superfam25_002/pT26-2/SSV/pTN3/XerC/XerA	FAMallInt_30_60_000002	1785	XerA/XerC/pNOB8	FAMIntall_45_60_000002	41		FAMallInt_60_60_002021	1
RLF75575@Thermococci_archaeon	Phage_int_SAM_4(PF13495) Phage_integrase(PF00589)	FAMallInt_25_60_000002	3881	Superfam25_002/pT26-2/SSV/pTN3/XerC/XerA	FAMallInt_30_60_000002	1785	XerA/XerC/pNOB8	FAMIntall_45_60_000002	41		FAMallInt_60_60_002038	1
WP_052402726@Methanococcoides_methylutens	Phage_integrase(PF00589)	FAMallInt_25_60_000002	3881	Superfam25_002/pT26-2/SSV/pTN3/XerC/XerA	FAMallInt_30_60_000002	1785	XerA/XerC/pNOB8	FAMIntall_45_60_000002	41		FAMallInt_60_60_002170	1
KPQ42207@Candidatus_Methanoperedens_sp_BLZ1	Phage_int_SAM_1(PF02899) Phage_integrase(PF00589)	FAMallInt_25_60_000002	3881	Superfam25_002/pT26-2/SSV/pTN3/XerC/XerA	FAMallInt_30_60_000002	1785	XerA/XerC/pNOB8	FAMIntall_45_60_000002	41		FAMallInt_60_60_002172	1
RLF97611@Thermococci_archaeon	Phage_int_SAM_4(PF13495) Phage_integrase(PF00589)	FAMallInt_25_60_000002	3881	Superfam25_002/pT26-2/SSV/pTN3/XerC/XerA	FAMallInt_30_60_000002	1785	XerA/XerC/pNOB8	FAMIntall_45_60_000002	41		FAMallInt_60_60_002206	1
SDF43104@Methanolobus_vulcani	Phage_int_SAM_4(PF13495) Phage_integrase(PF00589)	FAMallInt_25_60_000002	3881	Superfam25_002/pT26-2/SSV/pTN3/XerC/XerA	FAMallInt_30_60_000002	1785	XerA/XerC/pNOB8	FAMIntall_45_60_000002	41		FAMallInt_60_60_002235	1
ERG92476@Haloquadratum_walsbyi_J07HQW1	Phage_integrase(PF00589)	FAMallInt_25_60_000002	3881	Superfam25_002/pT26-2/SSV/pTN3/XerC/XerA	FAMallInt_30_60_000002	1785	XerA/XerC/pNOB8	FAMIntall_45_60_000004	161		FAMallInt_60_60_000006	156
ESS03562@uncultured_archaeon_A07HR67	Phage_int_SAM_1(PF02899) Phage_integrase(PF00589)	FAMallInt_25_60_000002	3881	Superfam25_002/pT26-2/SSV/pTN3/XerC/XerA	FAMallInt_30_60_000002	1785	XerA/XerC/pNOB8	FAMIntall_45_60_000004	161		FAMallInt_60_60_000006	156
AHG03699@Halobacterium_sp_DL1	Phage_integrase(PF00589)	FAMallInt_25_60_000002	3881	Superfam25_002/pT26-2/SSV/pTN3/XerC/XerA	FAMallInt_30_60_000002	1785	XerA/XerC/pNOB8	FAMIntall_45_60_000004	161		FAMallInt_60_60_000006	156
AHZ21261@Haloferax_mediterranei_ATCC_33500	Phage_int_SAM_4(PF13495),Phage_integrase(PF00589)	FAMallInt_25_60_000002	3881	Superfam25_002/pT26-2/SSV/pTN3/XerC/XerA	FAMallInt_30_60_000002	1785	XerA/XerC/pNOB8	FAMIntall_45_60_000004	161		FAMallInt_60_60_000006	156
ALG82214@Halanaeroarchaeum_sulfurireducens	Phage_int_SAM_1(PF02899) Phage_integrase(PF00589)	FAMallInt_25_60_000002	3881	Superfam25_002/pT26-2/SSV/pTN3/XerC/XerA	FAMallInt_30_60_000002	1785	XerA/XerC/pNOB8	FAMIntall_45_60_000004	161		FAMallInt_60_60_000006	156
APE95444@Halodesulfurarchaeum_formicicum	Phage_int_SAM_1(PF02899) Phage_integrase(PF00589)	FAMallInt_25_60_000002	3881	Superfam25_002/pT26-2/SSV/pTN3/XerC/XerA	FAMallInt_30_60_000002	1785	XerA/XerC/pNOB8	FAMIntall_45_60_000004	161		FAMallInt_60_60_000006	156
ATW87068@Halohasta_litchfieldiae	Phage_integrase(PF00589)	FAMallInt_25_60_000002	3881	Superfam25_002/pT26-2/SSV/pTN3/XerC/XerA	FAMallInt_30_60_000002	1785	XerA/XerC/pNOB8	FAMIntall_45_60_000004	161		FAMallInt_60_60_000006	156
AZH25347@Haloplanus_aerogenes	Phage_int_SAM_1(PF02899) Phage_integrase(PF00589)	FAMallInt_25_60_000002	3881	Superfam25_002/pT26-2/SSV/pTN3/XerC/XerA	FAMallInt_30_60_000002	1785	XerA/XerC/pNOB8	FAMIntall_45_60_000004	161		FAMallInt_60_60_000006	156
EMA44829@Halococcus_saccharolyticus_DSM_5350	Phage_integrase(PF00589)	FAMallInt_25_60_000002	3881	Superfam25_002/pT26-2/SSV/pTN3/XerC/XerA	FAMallInt_30_60_000002	1785	XerA/XerC/pNOB8	FAMIntall_45_60_000004	161		FAMallInt_60_60_000006	156
ERG87933@halophilic_archaeon_J07HX5	Phage_int_SAM_1(PF02899) Phage_integrase(PF00589)	FAMallInt_25_60_000002	3881	Superfam25_002/pT26-2/SSV/pTN3/XerC/XerA	FAMallInt_30_60_000002	1785	XerA/XerC/pNOB8	FAMIntall_45_60_000004	161		FAMallInt_60_60_000006	156
ERH01171@Halonotius_sp_J07HN6	Phage_integrase(PF00589)	FAMallInt_25_60_000002	3881	Superfam25_002/pT26-2/SSV/pTN3/XerC/XerA	FAMallInt_30_60_000002	1785	XerA/XerC/pNOB8	FAMIntall_45_60_000004	161		FAMallInt_60_60_000006	156
ERH06146@Halonotius_sp_J07HN4	Phage_integrase(PF00589)	FAMallInt_25_60_000002	3881	Superfam25_002/pT26-2/SSV/pTN3/XerC/XerA	FAMallInt_30_60_000002	1785	XerA/XerC/pNOB8	FAMIntall_45_60_000004	161		FAMallInt_60_60_000006	156
ERH11283@halophilic_archaeon_J07HX64	Phage_integrase(PF00589)	FAMallInt_25_60_000002	3881	Superfam25_002/pT26-2/SSV/pTN3/XerC/XerA	FAMallInt_30_60_000002	1785	XerA/XerC/pNOB8	FAMIntall_45_60_000004	161		FAMallInt_60_60_000006	156
ERH11356@halophilic_archaeon_J07HB67	Phage_integrase(PF00589)	FAMallInt_25_60_000002	3881	Superfam25_002/pT26-2/SSV/pTN3/XerC/XerA	FAMallInt_30_60_000002	1785	XerA/XerC/pNOB8	FAMIntall_45_60_000004	161		FAMallInt_60_60_000006	156
ERJ04674@Halorhabdus_tiamatea_SARL4B	Phage_int_SAM_1(PF02899) Phage_integrase(PF00589)	FAMallInt_25_60_000002	3881	Superfam25_002/pT26-2/SSV/pTN3/XerC/XerA	FAMallInt_30_60_000002	1785	XerA/XerC/pNOB8	FAMIntall_45_60_000004	161		FAMallInt_60_60_000006	156
ESS06237@uncultured_archaeon_A07HB70	Phage_integrase(PF00589)	FAMallInt_25_60_000002	3881	Superfam25_002/pT26-2/SSV/pTN3/XerC/XerA	FAMallInt_30_60_000002	1785	XerA/XerC/pNOB8	FAMIntall_45_60_000004	161		FAMallInt_60_60_000006	156
ESS11022@uncultured_archaeon_A07HR60	Phage_integrase(PF00589)	FAMallInt_25_60_000002	3881	Superfam25_002/pT26-2/SSV/pTN3/XerC/XerA	FAMallInt_30_60_000002	1785	XerA/XerC/pNOB8	FAMIntall_45_60_000004	161		FAMallInt_60_60_000006	156
GAD51517@Halarchaeum_acidiphilum_MH1-52-1	Phage_integrase(PF00589)	FAMallInt_25_60_000002	3881	Superfam25_002/pT26-2/SSV/pTN3/XerC/XerA	FAMallInt_30_60_000002	1785	XerA/XerC/pNOB8	FAMIntall_45_60_000004	161		FAMallInt_60_60_000006	156
PSP34088@Halobacteriales_archaeon_QH_10_67_22	Phage_int_SAM_1(PF02899) Phage_integrase(PF00589)	FAMallInt_25_60_000002	3881	Superfam25_002/pT26-2/SSV/pTN3/XerC/XerA	FAMallInt_30_60_000002	1785	XerA/XerC/pNOB8	FAMIntall_45_60_000004	161		FAMallInt_60_60_000006	156
PSP41851@Halobacteriales_archaeon_QH_6_64_20	Phage_integrase(PF00589)	FAMallInt_25_60_000002	3881	Superfam25_002/pT26-2/SSV/pTN3/XerC/XerA	FAMallInt_30_60_000002	1785	XerA/XerC/pNOB8	FAMIntall_45_60_000004	161		FAMallInt_60_60_000006	156
PSP48705@Halobacteriales_archaeon_QH_7_69_31	Phage_integrase(PF00589)	FAMallInt_25_60_000002	3881	Superfam25_002/pT26-2/SSV/pTN3/XerC/XerA	FAMallInt_30_60_000002	1785	XerA/XerC/pNOB8	FAMIntall_45_60_000004	161		FAMallInt_60_60_000006	156
PSP49603@Halobacteriales_archaeon_QH_1_68_42	Phage_int_SAM_1(PF02899),Phage_integrase(PF00589)	FAMallInt_25_60_000002	3881	Superfam25_002/pT26-2/SSV/pTN3/XerC/XerA	FAMallInt_30_60_000002	1785	XerA/XerC/pNOB8	FAMIntall_45_60_000004	161		FAMallInt_60_60_000006	156
PSP51096@Halobacteriales_archaeon_QH_3_68_24	Phage_int_SAM_1(PF02899)	FAMallInt_25_60_000002	3881	Superfam25_002/pT26-2/SSV/pTN3/XerC/XerA	FAMallInt_30_60_000002	1785	XerA/XerC/pNOB8	FAMIntall_45_60_000004	161		FAMallInt_60_60_000006	156
PSP60778@Halobacteriales_archaeon_QH_8_64_26	Phage_integrase(PF00589)	FAMallInt_25_60_000002	3881	Superfam25_002/pT26-2/SSV/pTN3/XerC/XerA	FAMallInt_30_60_000002	1785	XerA/XerC/pNOB8	FAMIntall_45_60_000004	161		FAMallInt_60_60_000006	156
PSP61654@Halobacteriales_archaeon_QH_8_67_36	Phage_integrase(PF00589)	FAMallInt_25_60_000002	3881	Superfam25_002/pT26-2/SSV/pTN3/XerC/XerA	FAMallInt_30_60_000002	1785	XerA/XerC/pNOB8	FAMIntall_45_60_000004	161		FAMallInt_60_60_000006	156
PSP76814@Halobacteriales_archaeon_QS_3_64_16	Phage_integrase(PF00589)	FAMallInt_25_60_000002	3881	Superfam25_002/pT26-2/SSV/pTN3/XerC/XerA	FAMallInt_30_60_000002	1785	XerA/XerC/pNOB8	FAMIntall_45_60_000004	161		FAMallInt_60_60_000006	156
PSP81429@Halobacteriales_archaeon_QS_1_68_20	Phage_integrase(PF00589)	FAMallInt_25_60_000002	3881	Superfam25_002/pT26-2/SSV/pTN3/XerC/XerA	FAMallInt_30_60_000002	1785	XerA/XerC/pNOB8	FAMIntall_45_60_000004	161		FAMallInt_60_60_000006	156
PSP85227@Halobacteriales_archaeon_QS_1_68_17	Phage_integrase(PF00589)	FAMallInt_25_60_000002	3881	Superfam25_002/pT26-2/SSV/pTN3/XerC/XerA	FAMallInt_30_60_000002	1785	XerA/XerC/pNOB8	FAMIntall_45_60_000004	161		FAMallInt_60_60_000006	156
PSP85556@Halobacteriales_archaeon_QS_6_64_34	Phage_integrase(PF00589)	FAMallInt_25_60_000002	3881	Superfam25_002/pT26-2/SSV/pTN3/XerC/XerA	FAMallInt_30_60_000002	1785	XerA/XerC/pNOB8	FAMIntall_45_60_000004	161		FAMallInt_60_60_000006	156
PSP88131@Halobacteriales_archaeon_QH_8_68_33	Phage_integrase(PF00589)	FAMallInt_25_60_000002	3881	Superfam25_002/pT26-2/SSV/pTN3/XerC/XerA	FAMallInt_30_60_000002	1785	XerA/XerC/pNOB8	FAMIntall_45_60_000004	161		FAMallInt_60_60_000006	156
PSP88211@Halobacteriales_archaeon_QS_4_69_34	Phage_int_SAM_1(PF02899) Phage_integrase(PF00589)	FAMallInt_25_60_000002	3881	Superfam25_002/pT26-2/SSV/pTN3/XerC/XerA	FAMallInt_30_60_000002	1785	XerA/XerC/pNOB8	FAMIntall_45_60_000004	161		FAMallInt_60_60_000006	156
PSP99978@Halobacteriales_archaeon_QS_4_70_19	Phage_integrase(PF00589)	FAMallInt_25_60_000002	3881	Superfam25_002/pT26-2/SSV/pTN3/XerC/XerA	FAMallInt_30_60_000002	1785	XerA/XerC/pNOB8	FAMIntall_45_60_000004	161		FAMallInt_60_60_000006	156
PSQ00293@Halobacteriales_archaeon_QS_5_70_17	Phage_integrase(PF00589)	FAMallInt_25_60_000002	3881	Superfam25_002/pT26-2/SSV/pTN3/XerC/XerA	FAMallInt_30_60_000002	1785	XerA/XerC/pNOB8	FAMIntall_45_60_000004	161		FAMallInt_60_60_000006	156
PSQ06619@Halobacteriales_archaeon_QS_4_69_31	Phage_int_SAM_1(PF02899) Phage_integrase(PF00589)	FAMallInt_25_60_000002	3881	Superfam25_002/pT26-2/SSV/pTN3/XerC/XerA	FAMallInt_30_60_000002	1785	XerA/XerC/pNOB8	FAMIntall_45_60_000004	161		FAMallInt_60_60_000006	156
PSQ08125@Halobacteriales_archaeon_QS_6_71_20	Phage_integrase(PF00589)	FAMallInt_25_60_000002	3881	Superfam25_002/pT26-2/SSV/pTN3/XerC/XerA	FAMallInt_30_60_000002	1785	XerA/XerC/pNOB8	FAMIntall_45_60_000004	161		FAMallInt_60_60_000006	156
PSQ15823@Halobacteriales_archaeon_QS_8_69_26	Phage_int_SAM_4(PF13495) Phage_integrase(PF00589)	FAMallInt_25_60_000002	3881	Superfam25_002/pT26-2/SSV/pTN3/XerC/XerA	FAMallInt_30_60_000002	1785	XerA/XerC/pNOB8	FAMIntall_45_60_000004	161		FAMallInt_60_60_000006	156
PSQ19778@Halobacteriales_archaeon_QS_9_67_17	Phage_integrase(PF00589)	FAMallInt_25_60_000002	3881	Superfam25_002/pT26-2/SSV/pTN3/XerC/XerA	FAMallInt_30_60_000002	1785	XerA/XerC/pNOB8	FAMIntall_45_60_000004	161		FAMallInt_60_60_000006	156
PSQ25206@Halobacteriales_archaeon_QS_8_65_32	Phage_int_SAM_1(PF02899) Phage_integrase(PF00589)	FAMallInt_25_60_000002	3881	Superfam25_002/pT26-2/SSV/pTN3/XerC/XerA	FAMallInt_30_60_000002	1785	XerA/XerC/pNOB8	FAMIntall_45_60_000004	161		FAMallInt_60_60_000006	156
PSQ27477@Halobacteriales_archaeon_QS_9_68_17	Phage_integrase(PF00589)	FAMallInt_25_60_000002	3881	Superfam25_002/pT26-2/SSV/pTN3/XerC/XerA	FAMallInt_30_60_000002	1785	XerA/XerC/pNOB8	FAMIntall_45_60_000004	161		FAMallInt_60_60_000006	156
PSQ29793@Halobacteriales_archaeon_SW_10_68_16	Phage_integrase(PF00589)	FAMallInt_25_60_000002	3881	Superfam25_002/pT26-2/SSV/pTN3/XerC/XerA	FAMallInt_30_60_000002	1785	XerA/XerC/pNOB8	FAMIntall_45_60_000004	161		FAMallInt_60_60_000006	156
PSQ36222@Halobacteriales_archaeon_SW_10_66_29	Phage_int_SAM_4(PF13495),Phage_integrase(PF00589)	FAMallInt_25_60_000002	3881	Superfam25_002/pT26-2/SSV/pTN3/XerC/XerA	FAMallInt_30_60_000002	1785	XerA/XerC/pNOB8	FAMIntall_45_60_000004	161		FAMallInt_60_60_000006	156
PSQ37013@Halobacteriales_archaeon_QS_9_70_65	Phage_integrase(PF00589)	FAMallInt_25_60_000002	3881	Superfam25_002/pT26-2/SSV/pTN3/XerC/XerA	FAMallInt_30_60_000002	1785	XerA/XerC/pNOB8	FAMIntall_45_60_000004	161		FAMallInt_60_60_000006	156
PSQ44174@Halobacteriales_archaeon_SW_7_68_16	Phage_int_SAM_4(PF13495) Phage_integrase(PF00589)	FAMallInt_25_60_000002	3881	Superfam25_002/pT26-2/SSV/pTN3/XerC/XerA	FAMallInt_30_60_000002	1785	XerA/XerC/pNOB8	FAMIntall_45_60_000004	161		FAMallInt_60_60_000006	156
PSQ53640@Halobacteriales_archaeon_SW_8_65_20	Phage_integrase(PF00589)	FAMallInt_25_60_000002	3881	Superfam25_002/pT26-2/SSV/pTN3/XerC/XerA	FAMallInt_30_60_000002	1785	XerA/XerC/pNOB8	FAMIntall_45_60_000004	161		FAMallInt_60_60_000006	156
PSQ58806@Halobacteriales_archaeon_SW_7_71_33	Phage_int_SAM_1(PF02899),Phage_integrase(PF00589)	FAMallInt_25_60_000002	3881	Superfam25_002/pT26-2/SSV/pTN3/XerC/XerA	FAMallInt_30_60_000002	1785	XerA/XerC/pNOB8	FAMIntall_45_60_000004	161		FAMallInt_60_60_000006	156
PSQ60026@Halobacteriales_archaeon_SW_9_67_25	Phage_integrase(PF00589)	FAMallInt_25_60_000002	3881	Superfam25_002/pT26-2/SSV/pTN3/XerC/XerA	FAMallInt_30_60_000002	1785	XerA/XerC/pNOB8	FAMIntall_45_60_000004	161		FAMallInt_60_60_000006	156
QAY19938@Halorubrum_ezzemoulense	Phage_int_SAM_4(PF13495) Phage_integrase(PF00589)	FAMallInt_25_60_000002	3881	Superfam25_002/pT26-2/SSV/pTN3/XerC/XerA	FAMallInt_30_60_000002	1785	XerA/XerC/pNOB8	FAMIntall_45_60_000004	161		FAMallInt_60_60_000006	156
RDI70366@Halopelagius_longus	Phage_integrase(PF00589)	FAMallInt_25_60_000002	3881	Superfam25_002/pT26-2/SSV/pTN3/XerC/XerA	FAMallInt_30_60_000002	1785	XerA/XerC/pNOB8	FAMIntall_45_60_000004	161		FAMallInt_60_60_000006	156
RNJ26445@Natronomonas_sp_CBA1133	Phage_integrase(PF00589)	FAMallInt_25_60_000002	3881	Superfam25_002/pT26-2/SSV/pTN3/XerC/XerA	FAMallInt_30_60_000002	1785	XerA/XerC/pNOB8	FAMIntall_45_60_000004	161		FAMallInt_60_60_000006	156
RYJ13869@Halogeometricum_borinquense	Phage_integrase(PF00589)	FAMallInt_25_60_000002	3881	Superfam25_002/pT26-2/SSV/pTN3/XerC/XerA	FAMallInt_30_60_000002	1785	XerA/XerC/pNOB8	FAMIntall_45_60_000004	161		FAMallInt_60_60_000006	156
SDX25097@Haloarcula_vallismortis	Phage_int_SAM_1(PF02899) Phage_integrase(PF00589)	FAMallInt_25_60_000002	3881	Superfam25_002/pT26-2/SSV/pTN3/XerC/XerA	FAMallInt_30_60_000002	1785	XerA/XerC/pNOB8	FAMIntall_45_60_000004	161		FAMallInt_60_60_000006	156
SDY17308@Halopenitus_persicus	Phage_integrase(PF00589)	FAMallInt_25_60_000002	3881	Superfam25_002/pT26-2/SSV/pTN3/XerC/XerA	FAMallInt_30_60_000002	1785	XerA/XerC/pNOB8	FAMIntall_45_60_000004	161		FAMallInt_60_60_000006	156
SEW32483@Halopiger_salifodinae	Phage_integrase(PF00589)	FAMallInt_25_60_000002	3881	Superfam25_002/pT26-2/SSV/pTN3/XerC/XerA	FAMallInt_30_60_000002	1785	XerA/XerC/pNOB8	FAMIntall_45_60_000004	161		FAMallInt_60_60_000006	156
WP_004215811@Natrialba_magadii	Phage_integrase(PF00589)	FAMallInt_25_60_000002	3881	Superfam25_002/pT26-2/SSV/pTN3/XerC/XerA	FAMallInt_30_60_000002	1785	XerA/XerC/pNOB8	FAMIntall_45_60_000004	161		FAMallInt_60_60_000006	156
WP_005555263@Natronococcus_amylolyticus	Phage_integrase(PF00589)	FAMallInt_25_60_000002	3881	Superfam25_002/pT26-2/SSV/pTN3/XerC/XerA	FAMallInt_30_60_000002	1785	XerA/XerC/pNOB8	FAMIntall_45_60_000004	161		FAMallInt_60_60_000006	156
WP_006109120@Natrialba_asiatica	Phage_integrase(PF00589)	FAMallInt_25_60_000002	3881	Superfam25_002/pT26-2/SSV/pTN3/XerC/XerA	FAMallInt_30_60_000002	1785	XerA/XerC/pNOB8	FAMIntall_45_60_000004	161		FAMallInt_60_60_000006	156
WP_006430085@Natrinema_versiforme	Phage_integrase(PF00589)	FAMallInt_25_60_000002	3881	Superfam25_002/pT26-2/SSV/pTN3/XerC/XerA	FAMallInt_30_60_000002	1785	XerA/XerC/pNOB8	FAMIntall_45_60_000004	161		FAMallInt_60_60_000006	156
WP_006673192@Halobiforma_nitratireducens	Phage_integrase(PF00589)	FAMallInt_25_60_000002	3881	Superfam25_002/pT26-2/SSV/pTN3/XerC/XerA	FAMallInt_30_60_000002	1785	XerA/XerC/pNOB8	FAMIntall_45_60_000004	161		FAMallInt_60_60_000006	156
WP_006884316@Halosimplex_carlsbadense	Phage_integrase(PF00589)	FAMallInt_25_60_000002	3881	Superfam25_002/pT26-2/SSV/pTN3/XerC/XerA	FAMallInt_30_60_000002	1785	XerA/XerC/pNOB8	FAMIntall_45_60_000004	161		FAMallInt_60_60_000006	156
WP_007108598@Natrinema_altunense	Phage_int_SAM_1(PF02899) Phage_integrase(PF00589)	FAMallInt_25_60_000002	3881	Superfam25_002/pT26-2/SSV/pTN3/XerC/XerA	FAMallInt_30_60_000002	1785	XerA/XerC/pNOB8	FAMIntall_45_60_000004	161		FAMallInt_60_60_000006	156
WP_007693861@Halococcus_hamelinensis	Phage_int_SAM_1(PF02899) Phage_integrase(PF00589)	FAMallInt_25_60_000002	3881	Superfam25_002/pT26-2/SSV/pTN3/XerC/XerA	FAMallInt_30_60_000002	1785	XerA/XerC/pNOB8	FAMIntall_45_60_000004	161		FAMallInt_60_60_000006	156
WP_007696948@Halovivax_asiaticus	Phage_integrase(PF00589)	FAMallInt_25_60_000002	3881	Superfam25_002/pT26-2/SSV/pTN3/XerC/XerA	FAMallInt_30_60_000002	1785	XerA/XerC/pNOB8	FAMIntall_45_60_000004	161		FAMallInt_60_60_000006	156
WP_007740877@Halococcus_thailandensis	Phage_integrase(PF00589)	FAMallInt_25_60_000002	3881	Superfam25_002/pT26-2/SSV/pTN3/XerC/XerA	FAMallInt_30_60_000002	1785	XerA/XerC/pNOB8	FAMIntall_45_60_000004	161		FAMallInt_60_60_000006	156
WP_007999333@Halorubrum_aidingense	Phage_int_SAM_4(PF13495),Phage_integrase(PF00589)	FAMallInt_25_60_000002	3881	Superfam25_002/pT26-2/SSV/pTN3/XerC/XerA	FAMallInt_30_60_000002	1785	XerA/XerC/pNOB8	FAMIntall_45_60_000004	161		FAMallInt_60_60_000006	156
WP_008003647@Halorubrum_lipolyticum	Phage_int_SAM_4(PF13495) Phage_integrase(PF00589)	FAMallInt_25_60_000002	3881	Superfam25_002/pT26-2/SSV/pTN3/XerC/XerA	FAMallInt_30_60_000002	1785	XerA/XerC/pNOB8	FAMIntall_45_60_000004	161		FAMallInt_60_60_000006	156
WP_008164414@Natronorubrum_sulfidifaciens	Phage_integrase(PF00589)	FAMallInt_25_60_000002	3881	Superfam25_002/pT26-2/SSV/pTN3/XerC/XerA	FAMallInt_30_60_000002	1785	XerA/XerC/pNOB8	FAMIntall_45_60_000004	161		FAMallInt_60_60_000006	156
WP_008383563@Halogeometricum_pallidum	Phage_integrase(PF00589)	FAMallInt_25_60_000002	3881	Superfam25_002/pT26-2/SSV/pTN3/XerC/XerA	FAMallInt_30_60_000002	1785	XerA/XerC/pNOB8	FAMIntall_45_60_000004	161		FAMallInt_60_60_000006	156
WP_008895312@Haloterrigena_salina	Phage_integrase(PF00589)	FAMallInt_25_60_000002	3881	Superfam25_002/pT26-2/SSV/pTN3/XerC/XerA	FAMallInt_30_60_000002	1785	XerA/XerC/pNOB8	FAMIntall_45_60_000004	161		FAMallInt_60_60_000006	156
WP_010902588@Halobacterium_salinarum	Phage_integrase(PF00589)	FAMallInt_25_60_000002	3881	Superfam25_002/pT26-2/SSV/pTN3/XerC/XerA	FAMallInt_30_60_000002	1785	XerA/XerC/pNOB8	FAMIntall_45_60_000004	161		FAMallInt_60_60_000006	156
WP_011323530@Natronomonas_pharaonis	Phage_int_SAM_1(PF02899),Phage_integrase(PF00589)	FAMallInt_25_60_000002	3881	Superfam25_002/pT26-2/SSV/pTN3/XerC/XerA	FAMallInt_30_60_000002	1785	XerA/XerC/pNOB8	FAMIntall_45_60_000004	161		FAMallInt_60_60_000006	156
WP_012795219@Halorhabdus_utahensis	Phage_int_SAM_1(PF02899),Phage_integrase(PF00589)	FAMallInt_25_60_000002	3881	Superfam25_002/pT26-2/SSV/pTN3/XerC/XerA	FAMallInt_30_60_000002	1785	XerA/XerC/pNOB8	FAMIntall_45_60_000004	161		FAMallInt_60_60_000006	156
WP_014052066@halophilic_archaeon_DL31	Phage_int_SAM_1(PF02899),Phage_integrase(PF00589)	FAMallInt_25_60_000002	3881	Superfam25_002/pT26-2/SSV/pTN3/XerC/XerA	FAMallInt_30_60_000002	1785	XerA/XerC/pNOB8	FAMIntall_45_60_000004	161		FAMallInt_60_60_000006	156
WP_015320950@Natronococcus_occultus	Phage_integrase(PF00589)	FAMallInt_25_60_000002	3881	Superfam25_002/pT26-2/SSV/pTN3/XerC/XerA	FAMallInt_30_60_000002	1785	XerA/XerC/pNOB8	FAMIntall_45_60_000004	161		FAMallInt_60_60_000006	156
WP_015409619@Natronomonas_moolapensis	Phage_integrase(PF00589)	FAMallInt_25_60_000002	3881	Superfam25_002/pT26-2/SSV/pTN3/XerC/XerA	FAMallInt_30_60_000002	1785	XerA/XerC/pNOB8	FAMIntall_45_60_000004	161		FAMallInt_60_60_000006	156
WP_018258472@Halomicrobium_katesii	Phage_int_SAM_4(PF13495) Phage_integrase(PF00589)	FAMallInt_25_60_000002	3881	Superfam25_002/pT26-2/SSV/pTN3/XerC/XerA	FAMallInt_30_60_000002	1785	XerA/XerC/pNOB8	FAMIntall_45_60_000004	161		FAMallInt_60_60_000006	156
WP_020447752@Salinarchaeum_sp_Harcht-Bsk1	Phage_integrase(PF00589)	FAMallInt_25_60_000002	3881	Superfam25_002/pT26-2/SSV/pTN3/XerC/XerA	FAMallInt_30_60_000002	1785	XerA/XerC/pNOB8	FAMIntall_45_60_000004	161		FAMallInt_60_60_000006	156
WP_023393694@Candidatus_Halobonum_tyrrellensis	Phage_integrase(PF00589)	FAMallInt_25_60_000002	3881	Superfam25_002/pT26-2/SSV/pTN3/XerC/XerA	FAMallInt_30_60_000002	1785	XerA/XerC/pNOB8	FAMIntall_45_60_000004	161		FAMallInt_60_60_000006	156
WP_042666622@Haloferax_sp_ATB1	Phage_int_SAM_1(PF02899) Phage_integrase(PF00589)	FAMallInt_25_60_000002	3881	Superfam25_002/pT26-2/SSV/pTN3/XerC/XerA	FAMallInt_30_60_000002	1785	XerA/XerC/pNOB8	FAMIntall_45_60_000004	161		FAMallInt_60_60_000006	156
WP_048076626@Halorubrum_sp_AJ67	Phage_int_SAM_4(PF13495) Phage_integrase(PF00589)	FAMallInt_25_60_000002	3881	Superfam25_002/pT26-2/SSV/pTN3/XerC/XerA	FAMallInt_30_60_000002	1785	XerA/XerC/pNOB8	FAMIntall_45_60_000004	161		FAMallInt_60_60_000006	156
WP_049900071@Halococcus_agarilyticus	Phage_integrase(PF00589)	FAMallInt_25_60_000002	3881	Superfam25_002/pT26-2/SSV/pTN3/XerC/XerA	FAMallInt_30_60_000002	1785	XerA/XerC/pNOB8	FAMIntall_45_60_000004	161		FAMallInt_60_60_000006	156
WP_049923270@Halopiger_djelfimassiliensis	Phage_integrase(PF00589)	FAMallInt_25_60_000002	3881	Superfam25_002/pT26-2/SSV/pTN3/XerC/XerA	FAMallInt_30_60_000002	1785	XerA/XerC/pNOB8	FAMIntall_45_60_000004	161		FAMallInt_60_60_000006	156
WP_049928218@Halopiger_goleimassiliensis	Phage_integrase(PF00589)	FAMallInt_25_60_000002	3881	Superfam25_002/pT26-2/SSV/pTN3/XerC/XerA	FAMallInt_30_60_000002	1785	XerA/XerC/pNOB8	FAMIntall_45_60_000004	161		FAMallInt_60_60_000006	156
WP_049952693@Halostagnicola_larsenii	Phage_integrase(PF00589)	FAMallInt_25_60_000002	3881	Superfam25_002/pT26-2/SSV/pTN3/XerC/XerA	FAMallInt_30_60_000002	1785	XerA/XerC/pNOB8	FAMIntall_45_60_000004	161		FAMallInt_60_60_000006	156
WP_049964553@Haloterrigena_jeotgali	Phage_integrase(PF00589)	FAMallInt_25_60_000002	3881	Superfam25_002/pT26-2/SSV/pTN3/XerC/XerA	FAMallInt_30_60_000002	1785	XerA/XerC/pNOB8	FAMIntall_45_60_000004	161		FAMallInt_60_60_000006	156
WP_049982132@Halorubrum_sp_BV1	Phage_int_SAM_4(PF13495) Phage_integrase(PF00589)	FAMallInt_25_60_000002	3881	Superfam25_002/pT26-2/SSV/pTN3/XerC/XerA	FAMallInt_30_60_000002	1785	XerA/XerC/pNOB8	FAMIntall_45_60_000004	161		FAMallInt_60_60_000006	156
WP_049987902@Halobellus_rufus	Phage_int_SAM_4(PF13495) Phage_integrase(PF00589)	FAMallInt_25_60_000002	3881	Superfam25_002/pT26-2/SSV/pTN3/XerC/XerA	FAMallInt_30_60_000002	1785	XerA/XerC/pNOB8	FAMIntall_45_60_000004	161		FAMallInt_60_60_000006	156
WP_049992962@Halapricum_salinum	Phage_integrase(PF00589)	FAMallInt_25_60_000002	3881	Superfam25_002/pT26-2/SSV/pTN3/XerC/XerA	FAMallInt_30_60_000002	1785	XerA/XerC/pNOB8	FAMIntall_45_60_000004	161		FAMallInt_60_60_000006	156
WP_049998869@Halococcus_sediminicola	Phage_integrase(PF00589)	FAMallInt_25_60_000002	3881	Superfam25_002/pT26-2/SSV/pTN3/XerC/XerA	FAMallInt_30_60_000002	1785	XerA/XerC/pNOB8	FAMIntall_45_60_000004	161		FAMallInt_60_60_000006	156
WP_058366785@Haloparvum_sedimenti	Phage_integrase(PF00589)	FAMallInt_25_60_000002	3881	Superfam25_002/pT26-2/SSV/pTN3/XerC/XerA	FAMallInt_30_60_000002	1785	XerA/XerC/pNOB8	FAMIntall_45_60_000004	161		FAMallInt_60_60_000006	156
WP_058570675@Haloferax_sp_SB29	Phage_int_SAM_4(PF13495) Phage_integrase(PF00589)	FAMallInt_25_60_000002	3881	Superfam25_002/pT26-2/SSV/pTN3/XerC/XerA	FAMallInt_30_60_000002	1785	XerA/XerC/pNOB8	FAMIntall_45_60_000004	161		FAMallInt_60_60_000006	156
WP_058864828@Haloterrigena_turkmenica	Phage_integrase(PF00589)	FAMallInt_25_60_000002	3881	Superfam25_002/pT26-2/SSV/pTN3/XerC/XerA	FAMallInt_30_60_000002	1785	XerA/XerC/pNOB8	FAMIntall_45_60_000004	161		FAMallInt_60_60_000006	156
WP_058982355@Halobacterium_sp_CBA1132	Phage_integrase(PF00589)	FAMallInt_25_60_000002	3881	Superfam25_002/pT26-2/SSV/pTN3/XerC/XerA	FAMallInt_30_60_000002	1785	XerA/XerC/pNOB8	FAMIntall_45_60_000004	161		FAMallInt_60_60_000006	156
WP_066138172@Haladaptatus_sp_R4	Phage_integrase(PF00589)	FAMallInt_25_60_000002	3881	Superfam25_002/pT26-2/SSV/pTN3/XerC/XerA	FAMallInt_30_60_000002	1785	XerA/XerC/pNOB8	FAMIntall_45_60_000004	161		FAMallInt_60_60_000006	156
WP_066382221@Halalkalicoccus_paucihalophilus	Phage_int_SAM_1(PF02899) Phage_integrase(PF00589)	FAMallInt_25_60_000002	3881	Superfam25_002/pT26-2/SSV/pTN3/XerC/XerA	FAMallInt_30_60_000002	1785	XerA/XerC/pNOB8	FAMIntall_45_60_000004	161		FAMallInt_60_60_000006	156
WP_069449567@Haladaptatus_sp_W1	Phage_integrase(PF00589)	FAMallInt_25_60_000002	3881	Superfam25_002/pT26-2/SSV/pTN3/XerC/XerA	FAMallInt_30_60_000002	1785	XerA/XerC/pNOB8	FAMIntall_45_60_000004	161		FAMallInt_60_60_000006	156
WP_073309460@Halobaculum_gomorrense	Phage_integrase(PF00589)	FAMallInt_25_60_000002	3881	Superfam25_002/pT26-2/SSV/pTN3/XerC/XerA	FAMallInt_30_60_000002	1785	XerA/XerC/pNOB8	FAMIntall_45_60_000004	161		FAMallInt_60_60_000006	156
WP_074795434@Haloferax_larsenii	Phage_integrase(PF00589)	FAMallInt_25_60_000002	3881	Superfam25_002/pT26-2/SSV/pTN3/XerC/XerA	FAMallInt_30_60_000002	1785	XerA/XerC/pNOB8	FAMIntall_45_60_000004	161		FAMallInt_60_60_000006	156
WP_074874887@Halolamina_pelagica	Phage_int_SAM_1(PF02899) Phage_integrase(PF00589)	FAMallInt_25_60_000002	3881	Superfam25_002/pT26-2/SSV/pTN3/XerC/XerA	FAMallInt_30_60_000002	1785	XerA/XerC/pNOB8	FAMIntall_45_60_000004	161		FAMallInt_60_60_000006	156
WP_076145636@Haloterrigena_saccharevitans	Phage_integrase(PF00589)	FAMallInt_25_60_000002	3881	Superfam25_002/pT26-2/SSV/pTN3/XerC/XerA	FAMallInt_30_60_000002	1785	XerA/XerC/pNOB8	FAMIntall_45_60_000004	161		FAMallInt_60_60_000006	156
WP_076428980@Haladaptatus_litoreus	Phage_integrase(PF00589)	FAMallInt_25_60_000002	3881	Superfam25_002/pT26-2/SSV/pTN3/XerC/XerA	FAMallInt_30_60_000002	1785	XerA/XerC/pNOB8	FAMIntall_45_60_000004	161		FAMallInt_60_60_000006	156
WP_079233006@Halolamina_sp_CBA1230	Phage_integrase(PF00589)	FAMallInt_25_60_000002	3881	Superfam25_002/pT26-2/SSV/pTN3/XerC/XerA	FAMallInt_30_60_000002	1785	XerA/XerC/pNOB8	FAMIntall_45_60_000004	161		FAMallInt_60_60_000006	156
WP_086889934@Natronolimnobius_aegyptiacus	Phage_int_SAM_1(PF02899),Phage_integrase(PF00589)	FAMallInt_25_60_000002	3881	Superfam25_002/pT26-2/SSV/pTN3/XerC/XerA	FAMallInt_30_60_000002	1785	XerA/XerC/pNOB8	FAMIntall_45_60_000004	161		FAMallInt_60_60_000006	156
WP_087714239@Natronolimnobius_baerhuensis	Phage_integrase(PF00589)	FAMallInt_25_60_000002	3881	Superfam25_002/pT26-2/SSV/pTN3/XerC/XerA	FAMallInt_30_60_000002	1785	XerA/XerC/pNOB8	FAMIntall_45_60_000004	161		FAMallInt_60_60_000006	156
WP_089383778@Halorubrum_vacuolatum	Phage_int_SAM_4(PF13495),Phage_integrase(PF00589)	FAMallInt_25_60_000002	3881	Superfam25_002/pT26-2/SSV/pTN3/XerC/XerA	FAMallInt_30_60_000002	1785	XerA/XerC/pNOB8	FAMIntall_45_60_000004	161		FAMallInt_60_60_000006	156
WP_089667774@Halobacterium_jilantaiense	Phage_int_SAM_1(PF02899),Phage_integrase(PF00589)	FAMallInt_25_60_000002	3881	Superfam25_002/pT26-2/SSV/pTN3/XerC/XerA	FAMallInt_30_60_000002	1785	XerA/XerC/pNOB8	FAMIntall_45_60_000004	161		FAMallInt_60_60_000006	156
WP_089698138@Halogranum_gelatinilyticum	Phage_integrase(PF00589)	FAMallInt_25_60_000002	3881	Superfam25_002/pT26-2/SSV/pTN3/XerC/XerA	FAMallInt_30_60_000002	1785	XerA/XerC/pNOB8	FAMIntall_45_60_000004	161		FAMallInt_60_60_000006	156
WP_089731585@Haloarchaeobius_iranensis	Phage_integrase(PF00589)	FAMallInt_25_60_000002	3881	Superfam25_002/pT26-2/SSV/pTN3/XerC/XerA	FAMallInt_30_60_000002	1785	XerA/XerC/pNOB8	FAMIntall_45_60_000004	161		FAMallInt_60_60_000006	156
WP_089766500@Halobellus_clavatus	Phage_int_SAM_1(PF02899),Phage_integrase(PF00589)	FAMallInt_25_60_000002	3881	Superfam25_002/pT26-2/SSV/pTN3/XerC/XerA	FAMallInt_30_60_000002	1785	XerA/XerC/pNOB8	FAMIntall_45_60_000004	161		FAMallInt_60_60_000006	156
WP_089787102@Halobiforma_haloterrestris	Phage_integrase(PF00589)	FAMallInt_25_60_000002	3881	Superfam25_002/pT26-2/SSV/pTN3/XerC/XerA	FAMallInt_30_60_000002	1785	XerA/XerC/pNOB8	FAMIntall_45_60_000004	161		FAMallInt_60_60_000006	156
WP_089817420@Halomicrobium_zhouii	Phage_integrase(PF00589)	FAMallInt_25_60_000002	3881	Superfam25_002/pT26-2/SSV/pTN3/XerC/XerA	FAMallInt_30_60_000002	1785	XerA/XerC/pNOB8	FAMIntall_45_60_000004	161		FAMallInt_60_60_000006	156
WP_089824800@Halogranum_amylolyticum	Phage_int_SAM_1(PF02899) Phage_integrase(PF00589)	FAMallInt_25_60_000002	3881	Superfam25_002/pT26-2/SSV/pTN3/XerC/XerA	FAMallInt_30_60_000002	1785	XerA/XerC/pNOB8	FAMIntall_45_60_000004	161		FAMallInt_60_60_000006	156
WP_089871703@Halogranum_rubrum	Phage_integrase(PF00589)	FAMallInt_25_60_000002	3881	Superfam25_002/pT26-2/SSV/pTN3/XerC/XerA	FAMallInt_30_60_000002	1785	XerA/XerC/pNOB8	FAMIntall_45_60_000004	161		FAMallInt_60_60_000006	156
WP_089883316@Halogeometricum_limi	Phage_integrase(PF00589)	FAMallInt_25_60_000002	3881	Superfam25_002/pT26-2/SSV/pTN3/XerC/XerA	FAMallInt_30_60_000002	1785	XerA/XerC/pNOB8	FAMIntall_45_60_000004	161		FAMallInt_60_60_000006	156
WP_090306350@Natronorubrum_texcoconense	Phage_integrase(PF00589)	FAMallInt_25_60_000002	3881	Superfam25_002/pT26-2/SSV/pTN3/XerC/XerA	FAMallInt_30_60_000002	1785	XerA/XerC/pNOB8	FAMIntall_45_60_000004	161		FAMallInt_60_60_000006	156
WP_090385461@Natronobacterium_texcoconense	Phage_int_SAM_1(PF02899) Phage_integrase(PF00589)	FAMallInt_25_60_000002	3881	Superfam25_002/pT26-2/SSV/pTN3/XerC/XerA	FAMallInt_30_60_000002	1785	XerA/XerC/pNOB8	FAMIntall_45_60_000004	161		FAMallInt_60_60_000006	156
WP_090503310@Natronorubrum_sediminis	Phage_integrase(PF00589)	FAMallInt_25_60_000002	3881	Superfam25_002/pT26-2/SSV/pTN3/XerC/XerA	FAMallInt_30_60_000002	1785	XerA/XerC/pNOB8	FAMIntall_45_60_000004	161		FAMallInt_60_60_000006	156
WP_092631352@Haloplanus_vescus	Phage_int_SAM_1(PF02899),Phage_integrase(PF00589)	FAMallInt_25_60_000002	3881	Superfam25_002/pT26-2/SSV/pTN3/XerC/XerA	FAMallInt_30_60_000002	1785	XerA/XerC/pNOB8	FAMIntall_45_60_000004	161		FAMallInt_60_60_000006	156
WP_092662196@Halorientalis_persicus	Phage_int_SAM_1(PF02899) Phage_integrase(PF00589)	FAMallInt_25_60_000002	3881	Superfam25_002/pT26-2/SSV/pTN3/XerC/XerA	FAMallInt_30_60_000002	1785	XerA/XerC/pNOB8	FAMIntall_45_60_000004	161		FAMallInt_60_60_000006	156
WP_092701806@Halovenus_aranensis	Phage_int_SAM_1(PF02899) Phage_integrase(PF00589)	FAMallInt_25_60_000002	3881	Superfam25_002/pT26-2/SSV/pTN3/XerC/XerA	FAMallInt_30_60_000002	1785	XerA/XerC/pNOB8	FAMIntall_45_60_000004	161		FAMallInt_60_60_000006	156
WP_092815291@Halopenitus_malekzadehii	Phage_integrase(PF00589)	FAMallInt_25_60_000002	3881	Superfam25_002/pT26-2/SSV/pTN3/XerC/XerA	FAMallInt_30_60_000002	1785	XerA/XerC/pNOB8	FAMIntall_45_60_000004	161		FAMallInt_60_60_000006	156
WP_092903424@Halostagnicola_kamekurae	Phage_integrase(PF00589)	FAMallInt_25_60_000002	3881	Superfam25_002/pT26-2/SSV/pTN3/XerC/XerA	FAMallInt_30_60_000002	1785	XerA/XerC/pNOB8	FAMIntall_45_60_000004	161		FAMallInt_60_60_000006	156
WP_092933642@Haloterrigena_hispanica	Phage_integrase(PF00589)	FAMallInt_25_60_000002	3881	Superfam25_002/pT26-2/SSV/pTN3/XerC/XerA	FAMallInt_30_60_000002	1785	XerA/XerC/pNOB8	FAMIntall_45_60_000004	161		FAMallInt_60_60_000006	156
WP_094522347@Halorubrum	Phage_int_SAM_4(PF13495) Phage_integrase(PF00589)	FAMallInt_25_60_000002	3881	Superfam25_002/pT26-2/SSV/pTN3/XerC/XerA	FAMallInt_30_60_000002	1785	XerA/XerC/pNOB8	FAMIntall_45_60_000004	161		FAMallInt_60_60_000006	156
WP_094532542@Halorubrum_halodurans	Phage_int_SAM_4(PF13495) Phage_integrase(PF00589)	FAMallInt_25_60_000002	3881	Superfam25_002/pT26-2/SSV/pTN3/XerC/XerA	FAMallInt_30_60_000002	1785	XerA/XerC/pNOB8	FAMIntall_45_60_000004	161		FAMallInt_60_60_000006	156
WP_096391335@Halopenitus_persicus	Phage_integrase(PF00589)	FAMallInt_25_60_000002	3881	Superfam25_002/pT26-2/SSV/pTN3/XerC/XerA	FAMallInt_30_60_000002	1785	XerA/XerC/pNOB8	FAMIntall_45_60_000004	161		FAMallInt_60_60_000006	156
WP_097007619@Natronoarchaeum_philippinense	Phage_integrase(PF00589)	FAMallInt_25_60_000002	3881	Superfam25_002/pT26-2/SSV/pTN3/XerC/XerA	FAMallInt_30_60_000002	1785	XerA/XerC/pNOB8	FAMIntall_45_60_000004	161		FAMallInt_60_60_000006	156
WP_098727133@Natrinema_sp_CBA1119	Phage_integrase(PF00589)	FAMallInt_25_60_000002	3881	Superfam25_002/pT26-2/SSV/pTN3/XerC/XerA	FAMallInt_30_60_000002	1785	XerA/XerC/pNOB8	FAMIntall_45_60_000004	161		FAMallInt_60_60_000006	156
WP_101297308@Haloferacaceae_archaeon_SYSU_A9-0	Phage_integrase(PF00589)	FAMallInt_25_60_000002	3881	Superfam25_002/pT26-2/SSV/pTN3/XerC/XerA	FAMallInt_30_60_000002	1785	XerA/XerC/pNOB8	FAMIntall_45_60_000004	161		FAMallInt_60_60_000006	156
WP_103989976@Halobellus_limi	Phage_integrase(PF00589)	FAMallInt_25_60_000002	3881	Superfam25_002/pT26-2/SSV/pTN3/XerC/XerA	FAMallInt_30_60_000002	1785	XerA/XerC/pNOB8	FAMIntall_45_60_000004	161		FAMallInt_60_60_000006	156
WP_108381681@Haloarculaceae_archaeon_HArcel1	Phage_int_SAM_1(PF02899)	FAMallInt_25_60_000002	3881	Superfam25_002/pT26-2/SSV/pTN3/XerC/XerA	FAMallInt_30_60_000002	1785	XerA/XerC/pNOB8	FAMIntall_45_60_000004	161		FAMallInt_60_60_000006	156
WP_112078254@Halorubrum_sp_48-1-W	Phage_int_SAM_4(PF13495),Phage_integrase(PF00589)	FAMallInt_25_60_000002	3881	Superfam25_002/pT26-2/SSV/pTN3/XerC/XerA	FAMallInt_30_60_000002	1785	XerA/XerC/pNOB8	FAMIntall_45_60_000004	161		FAMallInt_60_60_000006	156
WP_113275925@halophilic_archaeon	Phage_integrase(PF00589)	FAMallInt_25_60_000002	3881	Superfam25_002/pT26-2/SSV/pTN3/XerC/XerA	FAMallInt_30_60_000002	1785	XerA/XerC/pNOB8	FAMIntall_45_60_000004	161		FAMallInt_60_60_000006	156
WP_114576365@Saliphagus_sp_LR7	Phage_integrase(PF00589)	FAMallInt_25_60_000002	3881	Superfam25_002/pT26-2/SSV/pTN3/XerC/XerA	FAMallInt_30_60_000002	1785	XerA/XerC/pNOB8	FAMIntall_45_60_000004	161		FAMallInt_60_60_000006	156
WP_114587234@Haloplanus	Phage_integrase(PF00589)	FAMallInt_25_60_000002	3881	Superfam25_002/pT26-2/SSV/pTN3/XerC/XerA	FAMallInt_30_60_000002	1785	XerA/XerC/pNOB8	FAMIntall_45_60_000004	161		FAMallInt_60_60_000006	156
WP_115795860@Halorussus_rarus	Phage_integrase(PF00589)	FAMallInt_25_60_000002	3881	Superfam25_002/pT26-2/SSV/pTN3/XerC/XerA	FAMallInt_30_60_000002	1785	XerA/XerC/pNOB8	FAMIntall_45_60_000004	161		FAMallInt_60_60_000006	156
WP_115862969@Halorussus_sp_HD8-51	Phage_int_SAM_4(PF13495) Phage_integrase(PF00589)	FAMallInt_25_60_000002	3881	Superfam25_002/pT26-2/SSV/pTN3/XerC/XerA	FAMallInt_30_60_000002	1785	XerA/XerC/pNOB8	FAMIntall_45_60_000004	161		FAMallInt_60_60_000006	156
WP_117364210@Natronolimnobius	Phage_integrase(PF00589)	FAMallInt_25_60_000002	3881	Superfam25_002/pT26-2/SSV/pTN3/XerC/XerA	FAMallInt_30_60_000002	1785	XerA/XerC/pNOB8	FAMIntall_45_60_000004	161		FAMallInt_60_60_000006	156
WP_117591049@Haloprofundus_sp_NK23	Phage_integrase(PF00589)	FAMallInt_25_60_000002	3881	Superfam25_002/pT26-2/SSV/pTN3/XerC/XerA	FAMallInt_30_60_000002	1785	XerA/XerC/pNOB8	FAMIntall_45_60_000004	161		FAMallInt_60_60_000006	156
WP_120083574@Halonotius_pteroides	Phage_integrase(PF00589)	FAMallInt_25_60_000002	3881	Superfam25_002/pT26-2/SSV/pTN3/XerC/XerA	FAMallInt_30_60_000002	1785	XerA/XerC/pNOB8	FAMIntall_45_60_000004	161		FAMallInt_60_60_000006	156
WP_120242664@Halopiger_aswanensis	Phage_integrase(PF00589)	FAMallInt_25_60_000002	3881	Superfam25_002/pT26-2/SSV/pTN3/XerC/XerA	FAMallInt_30_60_000002	1785	XerA/XerC/pNOB8	FAMIntall_45_60_000004	161		FAMallInt_60_60_000006	156
WP_121559567@Halobellus_sp_Atlit-31R	Phage_int_SAM_1(PF02899) Phage_integrase(PF00589)	FAMallInt_25_60_000002	3881	Superfam25_002/pT26-2/SSV/pTN3/XerC/XerA	FAMallInt_30_60_000002	1785	XerA/XerC/pNOB8	FAMIntall_45_60_000004	161		FAMallInt_60_60_000006	156
WP_121570365@Halobellus_sp_Atlit-38R	Phage_int_SAM_4(PF13495) Phage_integrase(PF00589)	FAMallInt_25_60_000002	3881	Superfam25_002/pT26-2/SSV/pTN3/XerC/XerA	FAMallInt_30_60_000002	1785	XerA/XerC/pNOB8	FAMIntall_45_60_000004	161		FAMallInt_60_60_000006	156
WP_121742963@Halobacteriaceae_archaeon_SHR37	Phage_integrase(PF00589)	FAMallInt_25_60_000002	3881	Superfam25_002/pT26-2/SSV/pTN3/XerC/XerA	FAMallInt_30_60_000002	1785	XerA/XerC/pNOB8	FAMIntall_45_60_000004	161		FAMallInt_60_60_000006	156
WP_121823516@Halostella_salina	Phage_integrase(PF00589)	FAMallInt_25_60_000002	3881	Superfam25_002/pT26-2/SSV/pTN3/XerC/XerA	FAMallInt_30_60_000002	1785	XerA/XerC/pNOB8	FAMIntall_45_60_000004	161		FAMallInt_60_60_000006	156
WP_122088378@Halalkalicoccus_sp_GSM28	Phage_int_SAM_1(PF02899) Phage_integrase(PF00589)	FAMallInt_25_60_000002	3881	Superfam25_002/pT26-2/SSV/pTN3/XerC/XerA	FAMallInt_30_60_000002	1785	XerA/XerC/pNOB8	FAMIntall_45_60_000004	161		FAMallInt_60_60_000006	156
WP_122104691@Halobellus_sp_ZY21	Phage_integrase(PF00589)	FAMallInt_25_60_000002	3881	Superfam25_002/pT26-2/SSV/pTN3/XerC/XerA	FAMallInt_30_60_000002	1785	XerA/XerC/pNOB8	FAMIntall_45_60_000004	161		FAMallInt_60_60_000006	156
WP_123076196@Halarchaeum_sp_CBA1220	Phage_integrase(PF00589)	FAMallInt_25_60_000002	3881	Superfam25_002/pT26-2/SSV/pTN3/XerC/XerA	FAMallInt_30_60_000002	1785	XerA/XerC/pNOB8	FAMIntall_45_60_000004	161		FAMallInt_60_60_000006	156
WP_123534355@Halosimplex_sp_YPL4	Phage_int_SAM_1(PF02899) Phage_integrase(PF00589)	FAMallInt_25_60_000002	3881	Superfam25_002/pT26-2/SSV/pTN3/XerC/XerA	FAMallInt_30_60_000002	1785	XerA/XerC/pNOB8	FAMIntall_45_60_000004	161		FAMallInt_60_60_000006	156
WP_124177880@Natrarchaeobius_halalkaliphilus	Phage_integrase(PF00589)	FAMallInt_25_60_000002	3881	Superfam25_002/pT26-2/SSV/pTN3/XerC/XerA	FAMallInt_30_60_000002	1785	XerA/XerC/pNOB8	FAMIntall_45_60_000004	161		FAMallInt_60_60_000006	156
WP_124192966@Natrarchaeobius_chitinivorans	Phage_integrase(PF00589)	FAMallInt_25_60_000002	3881	Superfam25_002/pT26-2/SSV/pTN3/XerC/XerA	FAMallInt_30_60_000002	1785	XerA/XerC/pNOB8	FAMIntall_45_60_000004	161		FAMallInt_60_60_000006	156
WP_124194125@Natrarchaeobius_chitinivorans	Phage_integrase(PF00589)	FAMallInt_25_60_000002	3881	Superfam25_002/pT26-2/SSV/pTN3/XerC/XerA	FAMallInt_30_60_000002	1785	XerA/XerC/pNOB8	FAMIntall_45_60_000004	161		FAMallInt_60_60_000006	156
WP_124956584@Halomarina_oriensis	Phage_int_SAM_1(PF02899),Phage_integrase(PF00589)	FAMallInt_25_60_000002	3881	Superfam25_002/pT26-2/SSV/pTN3/XerC/XerA	FAMallInt_30_60_000002	1785	XerA/XerC/pNOB8	FAMIntall_45_60_000004	161		FAMallInt_60_60_000006	156
WP_127117383@Halorubrum_sp_PV6	Phage_integrase(PF00589)	FAMallInt_25_60_000002	3881	Superfam25_002/pT26-2/SSV/pTN3/XerC/XerA	FAMallInt_30_60_000002	1785	XerA/XerC/pNOB8	FAMIntall_45_60_000004	161		FAMallInt_60_60_000006	156
WP_128223371@Halobacteriaceae_bacterium_SHR40	Phage_int_SAM_1(PF02899) Phage_integrase(PF00589)	FAMallInt_25_60_000002	3881	Superfam25_002/pT26-2/SSV/pTN3/XerC/XerA	FAMallInt_30_60_000002	1785	XerA/XerC/pNOB8	FAMIntall_45_60_000004	161		FAMallInt_60_60_000006	156
WP_128478226@Halorussus_sp_RC-68	Phage_integrase(PF00589)	FAMallInt_25_60_000002	3881	Superfam25_002/pT26-2/SSV/pTN3/XerC/XerA	FAMallInt_30_60_000002	1785	XerA/XerC/pNOB8	FAMIntall_45_60_000004	161		FAMallInt_60_60_000006	156
WP_129115873@Haloferacaceae_archaeon_SYSU_A00711	Phage_int_SAM_1(PF02899) Phage_integrase(PF00589)	FAMallInt_25_60_000002	3881	Superfam25_002/pT26-2/SSV/pTN3/XerC/XerA	FAMallInt_30_60_000002	1785	XerA/XerC/pNOB8	FAMIntall_45_60_000004	161		FAMallInt_60_60_000006	156
WP_082678870@Halobacterium_sp_CBA1132	Phage_integrase(PF00589)	FAMallInt_25_60_000002	3881	Superfam25_002/pT26-2/SSV/pTN3/XerC/XerA	FAMallInt_30_60_000002	1785	XerA/XerC/pNOB8	FAMIntall_45_60_000004	161		FAMallInt_60_60_000233	2
WP_089649702@Halobacterium_hubeiense	Phage_integrase(PF00589)	FAMallInt_25_60_000002	3881	Superfam25_002/pT26-2/SSV/pTN3/XerC/XerA	FAMallInt_30_60_000002	1785	XerA/XerC/pNOB8	FAMIntall_45_60_000004	161		FAMallInt_60_60_000233	2
WP_008417197@Halalkalicoccus_jeotgali	Phage_integrase(PF00589)	FAMallInt_25_60_000002	3881	Superfam25_002/pT26-2/SSV/pTN3/XerC/XerA	FAMallInt_30_60_000002	1785	XerA/XerC/pNOB8	FAMIntall_45_60_000004	161		FAMallInt_60_60_000841	1
PSQ34016@Halobacteriales_archaeon_SW_12_69_24	Phage_integrase(PF00589)	FAMallInt_25_60_000002	3881	Superfam25_002/pT26-2/SSV/pTN3/XerC/XerA	FAMallInt_30_60_000002	1785	XerA/XerC/pNOB8	FAMIntall_45_60_000004	161		FAMallInt_60_60_001648	1
ERG98021@Haloquadratum_sp_J07HQX50	Phage_int_SAM_1(PF02899)	FAMallInt_25_60_000002	3881	Superfam25_002/pT26-2/SSV/pTN3/XerC/XerA	FAMallInt_30_60_000002	1785	XerA/XerC/pNOB8	FAMIntall_45_60_000004	161		FAMallInt_60_60_001756	1
AKV83581@Metallosphaera_sedula	Phage_integrase(PF00589)	FAMallInt_25_60_000002	3881	Superfam25_002/pT26-2/SSV/pTN3/XerC/XerA	FAMallInt_30_60_000002	1785	XerA/XerC/pNOB8	FAMIntall_45_60_000006	53		FAMallInt_60_60_000008	12
AOL17651@Sulfolobus_sp_A20	Phage_integrase(PF00589)	FAMallInt_25_60_000002	3881	Superfam25_002/pT26-2/SSV/pTN3/XerC/XerA	FAMallInt_30_60_000002	1785	XerA/XerC/pNOB8	FAMIntall_45_60_000006	53		FAMallInt_60_60_000008	12
ARM76452@Acidianus_manzaensis	Phage_integrase(PF00589)	FAMallInt_25_60_000002	3881	Superfam25_002/pT26-2/SSV/pTN3/XerC/XerA	FAMallInt_30_60_000002	1785	XerA/XerC/pNOB8	FAMIntall_45_60_000006	53		FAMallInt_60_60_000008	12
AZF83866@Saccharolobus_solfataricus	Phage_int_SAM_4(PF13495),Phage_integrase(PF00589)	FAMallInt_25_60_000002	3881	Superfam25_002/pT26-2/SSV/pTN3/XerC/XerA	FAMallInt_30_60_000002	1785	XerA/XerC/pNOB8	FAMIntall_45_60_000006	53		FAMallInt_60_60_000008	12
EHP68309@Metallosphaera_yellowstonensis_MK1	Phage_integrase(PF00589)	FAMallInt_25_60_000002	3881	Superfam25_002/pT26-2/SSV/pTN3/XerC/XerA	FAMallInt_30_60_000002	1785	XerA/XerC/pNOB8	FAMIntall_45_60_000006	53		FAMallInt_60_60_000008	12
KJR78402@Candidatus_Aramenus_sulfurataquae	Phage_integrase(PF00589)	FAMallInt_25_60_000002	3881	Superfam25_002/pT26-2/SSV/pTN3/XerC/XerA	FAMallInt_30_60_000002	1785	XerA/XerC/pNOB8	FAMIntall_45_60_000006	53		FAMallInt_60_60_000008	12
PVU76864@Acidianus_hospitalis	Phage_integrase(PF00589)	FAMallInt_25_60_000002	3881	Superfam25_002/pT26-2/SSV/pTN3/XerC/XerA	FAMallInt_30_60_000002	1785	XerA/XerC/pNOB8	FAMIntall_45_60_000006	53		FAMallInt_60_60_000008	12
WP_013737213@Metallosphaera_cuprina	Phage_int_SAM_4(PF13495) Phage_integrase(PF00589)	FAMallInt_25_60_000002	3881	Superfam25_002/pT26-2/SSV/pTN3/XerC/XerA	FAMallInt_30_60_000002	1785	XerA/XerC/pNOB8	FAMIntall_45_60_000006	53		FAMallInt_60_60_000008	12
WP_048099409@Candidatus_Acidianus_copahuensis	Phage_integrase(PF00589)	FAMallInt_25_60_000002	3881	Superfam25_002/pT26-2/SSV/pTN3/XerC/XerA	FAMallInt_30_60_000002	1785	XerA/XerC/pNOB8	FAMIntall_45_60_000006	53		FAMallInt_60_60_000008	12
WP_110270764@Acidianus_brierleyi	Phage_integrase(PF00589)	FAMallInt_25_60_000002	3881	Superfam25_002/pT26-2/SSV/pTN3/XerC/XerA	FAMallInt_30_60_000002	1785	XerA/XerC/pNOB8	FAMIntall_45_60_000006	53		FAMallInt_60_60_000008	12
WP_110369494@Metallosphaera_hakonensis	Phage_integrase(PF00589)	FAMallInt_25_60_000002	3881	Superfam25_002/pT26-2/SSV/pTN3/XerC/XerA	FAMallInt_30_60_000002	1785	XerA/XerC/pNOB8	FAMIntall_45_60_000006	53		FAMallInt_60_60_000008	12
WP_110380576@Acidianus_sulfidivorans	Phage_int_SAM_4(PF13495) Phage_integrase(PF00589)	FAMallInt_25_60_000002	3881	Superfam25_002/pT26-2/SSV/pTN3/XerC/XerA	FAMallInt_30_60_000002	1785	XerA/XerC/pNOB8	FAMIntall_45_60_000006	53		FAMallInt_60_60_000008	12
ALU31065@Sulfolobus_acidocaldarius	Phage_integrase(PF00589)	FAMallInt_25_60_000002	3881	Superfam25_002/pT26-2/SSV/pTN3/XerC/XerA	FAMallInt_30_60_000002	1785	XerA/XerC/pNOB8	FAMIntall_45_60_000006	53		FAMallInt_60_60_000090	3
PVU68190@Sulfolobus_sp_SCGC_AB-777_G05	Phage_integrase(PF00589)	FAMallInt_25_60_000002	3881	Superfam25_002/pT26-2/SSV/pTN3/XerC/XerA	FAMallInt_30_60_000002	1785	XerA/XerC/pNOB8	FAMIntall_45_60_000006	53		FAMallInt_60_60_000090	3
WP_010979438@Sulfurisphaera_tokodaii	Phage_int_SAM_4(PF13495) Phage_integrase(PF00589)	FAMallInt_25_60_000002	3881	Superfam25_002/pT26-2/SSV/pTN3/XerC/XerA	FAMallInt_30_60_000002	1785	XerA/XerC/pNOB8	FAMIntall_45_60_000006	53		FAMallInt_60_60_000090	3
ESQ22177@uncultured_Acidilobus_sp_MG	Phage_integrase(PF00589)	FAMallInt_25_60_000002	3881	Superfam25_002/pT26-2/SSV/pTN3/XerC/XerA	FAMallInt_30_60_000002	1785	XerA/XerC/pNOB8	FAMIntall_45_60_000006	53		FAMallInt_60_60_000135	3
WP_013267224@Acidilobus_saccharovorans	Phage_integrase(PF00589)	FAMallInt_25_60_000002	3881	Superfam25_002/pT26-2/SSV/pTN3/XerC/XerA	FAMallInt_30_60_000002	1785	XerA/XerC/pNOB8	FAMIntall_45_60_000006	53		FAMallInt_60_60_000135	3
WP_117354977@Acidilobus_sp_7A	Phage_integrase(PF00589)	FAMallInt_25_60_000002	3881	Superfam25_002/pT26-2/SSV/pTN3/XerC/XerA	FAMallInt_30_60_000002	1785	XerA/XerC/pNOB8	FAMIntall_45_60_000006	53		FAMallInt_60_60_000135	3
OYT40900@Desulfurococcales_archaeon_ex4484_58	Phage_int_SAM_4(PF13495) Phage_integrase(PF00589) zinc_ribbon_2(PF13240)	FAMallInt_25_60_000002	3881	Superfam25_002/pT26-2/SSV/pTN3/XerC/XerA	FAMallInt_30_60_000002	1785	XerA/XerC/pNOB8	FAMIntall_45_60_000006	53		FAMallInt_60_60_000141	8
RLG81011@Thermoprotei_archaeon	Phage_integrase(PF00589)	FAMallInt_25_60_000002	3881	Superfam25_002/pT26-2/SSV/pTN3/XerC/XerA	FAMallInt_30_60_000002	1785	XerA/XerC/pNOB8	FAMIntall_45_60_000006	53		FAMallInt_60_60_000141	8
RLG88715@Thermoprotei_archaeon	Phage_int_SAM_4(PF13495) Phage_integrase(PF00589) DZR(PF12773)	FAMallInt_25_60_000002	3881	Superfam25_002/pT26-2/SSV/pTN3/XerC/XerA	FAMallInt_30_60_000002	1785	XerA/XerC/pNOB8	FAMIntall_45_60_000006	53		FAMallInt_60_60_000141	8
WP_013128946@Thermosphaera_aggregans	Phage_integrase(PF00589)	FAMallInt_25_60_000002	3881	Superfam25_002/pT26-2/SSV/pTN3/XerC/XerA	FAMallInt_30_60_000002	1785	XerA/XerC/pNOB8	FAMIntall_45_60_000006	53		FAMallInt_60_60_000141	8
WP_013143600@Staphylothermus_hellenicus	Phage_int_SAM_4(PF13495) Phage_integrase(PF00589) zinc_ribbon_2(PF13240)	FAMallInt_25_60_000002	3881	Superfam25_002/pT26-2/SSV/pTN3/XerC/XerA	FAMallInt_30_60_000002	1785	XerA/XerC/pNOB8	FAMIntall_45_60_000006	53		FAMallInt_60_60_000141	8
WP_013561615@Desulfurococcus_mucosus	Phage_integrase(PF00589)	FAMallInt_25_60_000002	3881	Superfam25_002/pT26-2/SSV/pTN3/XerC/XerA	FAMallInt_30_60_000002	1785	XerA/XerC/pNOB8	FAMIntall_45_60_000006	53		FAMallInt_60_60_000141	8
WP_014737254@Thermogladius_calderae	Phage_integrase(PF00589) DZR(PF12773)	FAMallInt_25_60_000002	3881	Superfam25_002/pT26-2/SSV/pTN3/XerC/XerA	FAMallInt_30_60_000002	1785	XerA/XerC/pNOB8	FAMIntall_45_60_000006	53		FAMallInt_60_60_000141	8
WP_048058883@Desulfurococcus_amylolyticus	Phage_integrase(PF00589)	FAMallInt_25_60_000002	3881	Superfam25_002/pT26-2/SSV/pTN3/XerC/XerA	FAMallInt_30_60_000002	1785	XerA/XerC/pNOB8	FAMIntall_45_60_000006	53		FAMallInt_60_60_000141	8
OWJ54180@Pyrodictium_delaneyi	Phage_integrase(PF00589)	FAMallInt_25_60_000002	3881	Superfam25_002/pT26-2/SSV/pTN3/XerC/XerA	FAMallInt_30_60_000002	1785	XerA/XerC/pNOB8	FAMIntall_45_60_000006	53		FAMallInt_60_60_000239	4
RUM47504@Hyperthermus_sp_	Phage_integrase(PF00589)	FAMallInt_25_60_000002	3881	Superfam25_002/pT26-2/SSV/pTN3/XerC/XerA	FAMallInt_30_60_000002	1785	XerA/XerC/pNOB8	FAMIntall_45_60_000006	53		FAMallInt_60_60_000239	4
WP_011822685@Hyperthermus_butylicus	Phage_int_SAM_1(PF02899) Phage_integrase(PF00589)	FAMallInt_25_60_000002	3881	Superfam25_002/pT26-2/SSV/pTN3/XerC/XerA	FAMallInt_30_60_000002	1785	XerA/XerC/pNOB8	FAMIntall_45_60_000006	53		FAMallInt_60_60_000239	4
WP_083494432@Pyrodictium_occultum	Phage_integrase(PF00589)	FAMallInt_25_60_000002	3881	Superfam25_002/pT26-2/SSV/pTN3/XerC/XerA	FAMallInt_30_60_000002	1785	XerA/XerC/pNOB8	FAMIntall_45_60_000006	53		FAMallInt_60_60_000239	4
PMP89266@Caldisphaera_sp_	Phage_integrase(PF00589)	FAMallInt_25_60_000002	3881	Superfam25_002/pT26-2/SSV/pTN3/XerC/XerA	FAMallInt_30_60_000002	1785	XerA/XerC/pNOB8	FAMIntall_45_60_000006	53		FAMallInt_60_60_000265	3
PMP92154@Caldisphaera_sp_	Phage_integrase(PF00589)	FAMallInt_25_60_000002	3881	Superfam25_002/pT26-2/SSV/pTN3/XerC/XerA	FAMallInt_30_60_000002	1785	XerA/XerC/pNOB8	FAMIntall_45_60_000006	53		FAMallInt_60_60_000265	3
WP_015232027@Caldisphaera_lagunensis	Phage_integrase(PF00589)	FAMallInt_25_60_000002	3881	Superfam25_002/pT26-2/SSV/pTN3/XerC/XerA	FAMallInt_30_60_000002	1785	XerA/XerC/pNOB8	FAMIntall_45_60_000006	53		FAMallInt_60_60_000265	3
GBF09078@Aeropyrum_pernix	Phage_integrase(PF00589)	FAMallInt_25_60_000002	3881	Superfam25_002/pT26-2/SSV/pTN3/XerC/XerA	FAMallInt_30_60_000002	1785	XerA/XerC/pNOB8	FAMIntall_45_60_000006	53		FAMallInt_60_60_000406	2
WP_082398220@Aeropyrum_camini	Phage_integrase(PF00589)	FAMallInt_25_60_000002	3881	Superfam25_002/pT26-2/SSV/pTN3/XerC/XerA	FAMallInt_30_60_000002	1785	XerA/XerC/pNOB8	FAMIntall_45_60_000006	53		FAMallInt_60_60_000406	2
RLG80343@Thermoprotei_archaeon	Phage_integrase(PF00589) zinc_ribbon_2(PF13240)	FAMallInt_25_60_000002	3881	Superfam25_002/pT26-2/SSV/pTN3/XerC/XerA	FAMallInt_30_60_000002	1785	XerA/XerC/pNOB8	FAMIntall_45_60_000006	53		FAMallInt_60_60_000449	2
RLG83029@Thermoprotei_archaeon	Phage_integrase(PF00589) zinc_ribbon_2(PF13240)	FAMallInt_25_60_000002	3881	Superfam25_002/pT26-2/SSV/pTN3/XerC/XerA	FAMallInt_30_60_000002	1785	XerA/XerC/pNOB8	FAMIntall_45_60_000006	53		FAMallInt_60_60_000449	2
OYT50845@Desulfurococcales_archaeon_ex4484_204	Phage_integrase(PF00589)	FAMallInt_25_60_000002	3881	Superfam25_002/pT26-2/SSV/pTN3/XerC/XerA	FAMallInt_30_60_000002	1785	XerA/XerC/pNOB8	FAMIntall_45_60_000006	53		FAMallInt_60_60_000477	3
PUA33463@Zestosphaera_tikiterensis	Phage_int_SAM_4(PF13495) Phage_integrase(PF00589)	FAMallInt_25_60_000002	3881	Superfam25_002/pT26-2/SSV/pTN3/XerC/XerA	FAMallInt_30_60_000002	1785	XerA/XerC/pNOB8	FAMIntall_45_60_000006	53		FAMallInt_60_60_000477	3
RLG77876@Thermoprotei_archaeon	Phage_integrase(PF00589)	FAMallInt_25_60_000002	3881	Superfam25_002/pT26-2/SSV/pTN3/XerC/XerA	FAMallInt_30_60_000002	1785	XerA/XerC/pNOB8	FAMIntall_45_60_000006	53		FAMallInt_60_60_000477	3
WP_054837760@Sulfolobus_metallicus	Phage_integrase(PF00589)	FAMallInt_25_60_000002	3881	Superfam25_002/pT26-2/SSV/pTN3/XerC/XerA	FAMallInt_30_60_000002	1785	XerA/XerC/pNOB8	FAMIntall_45_60_000006	53		FAMallInt_60_60_000481	2
WP_054845606@Sulfolobus_sp_JCM_16833	Phage_integrase(PF00589)	FAMallInt_25_60_000002	3881	Superfam25_002/pT26-2/SSV/pTN3/XerC/XerA	FAMallInt_30_60_000002	1785	XerA/XerC/pNOB8	FAMIntall_45_60_000006	53		FAMallInt_60_60_000481	2
PMB79280@Candidatus_Korarchaeota_archaeon	Phage_integrase(PF00589)	FAMallInt_25_60_000002	3881	Superfam25_002/pT26-2/SSV/pTN3/XerC/XerA	FAMallInt_30_60_000002	1785	XerA/XerC/pNOB8	FAMIntall_45_60_000006	53		FAMallInt_60_60_000487	2
PVU73721@Sulfolobales_archaeon_SCGC_AB-777_J03	Phage_integrase(PF00589)	FAMallInt_25_60_000002	3881	Superfam25_002/pT26-2/SSV/pTN3/XerC/XerA	FAMallInt_30_60_000002	1785	XerA/XerC/pNOB8	FAMIntall_45_60_000006	53		FAMallInt_60_60_000487	2
AFH43231@Fervidicoccus_fontis_Kam940	Phage_integrase(PF00589) zinc_ribbon_2(PF13240)	FAMallInt_25_60_000002	3881	Superfam25_002/pT26-2/SSV/pTN3/XerC/XerA	FAMallInt_30_60_000002	1785	XerA/XerC/pNOB8	FAMIntall_45_60_000006	53		FAMallInt_60_60_000630	1
PWV37481@Desulfurococcaceae_archaeon	Phage_integrase(PF00589)	FAMallInt_25_60_000002	3881	Superfam25_002/pT26-2/SSV/pTN3/XerC/XerA	FAMallInt_30_60_000002	1785	XerA/XerC/pNOB8	FAMIntall_45_60_000006	53		FAMallInt_60_60_000658	1
WP_126449817@Sulfodiicoccus_acidiphilus	Phage_integrase(PF00589)	FAMallInt_25_60_000002	3881	Superfam25_002/pT26-2/SSV/pTN3/XerC/XerA	FAMallInt_30_60_000002	1785	XerA/XerC/pNOB8	FAMIntall_45_60_000006	53		FAMallInt_60_60_000721	1
WP_014027445@Pyrolobus_fumarii	Phage_int_SAM_4(PF13495) Phage_integrase(PF00589)	FAMallInt_25_60_000002	3881	Superfam25_002/pT26-2/SSV/pTN3/XerC/XerA	FAMallInt_30_60_000002	1785	XerA/XerC/pNOB8	FAMIntall_45_60_000006	53		FAMallInt_60_60_000921	1
WP_083495115@Ignicoccus_islandicus	Phage_integrase(PF00589)	FAMallInt_25_60_000002	3881	Superfam25_002/pT26-2/SSV/pTN3/XerC/XerA	FAMallInt_30_60_000002	1785	XerA/XerC/pNOB8	FAMIntall_45_60_000006	53		FAMallInt_60_60_001120	1
PNV81346@Fervidicoccus_sp_	Phage_integrase(PF00589) zinc_ribbon_2(PF13240)	FAMallInt_25_60_000002	3881	Superfam25_002/pT26-2/SSV/pTN3/XerC/XerA	FAMallInt_30_60_000002	1785	XerA/XerC/pNOB8	FAMIntall_45_60_000006	53		FAMallInt_60_60_001571	1
ADM28087@Ignisphaera_aggregans_DSM_17230	Phage_integrase(PF00589) DZR(PF12773)	FAMallInt_25_60_000002	3881	Superfam25_002/pT26-2/SSV/pTN3/XerC/XerA	FAMallInt_30_60_000002	1785	XerA/XerC/pNOB8	FAMIntall_45_60_000006	53		FAMallInt_60_60_002169	1
RLG72046@Thermoprotei_archaeon	Phage_integrase(PF00589) DZR(PF12773)	FAMallInt_25_60_000002	3881	Superfam25_002/pT26-2/SSV/pTN3/XerC/XerA	FAMallInt_30_60_000002	1785	XerA/XerC/pNOB8	FAMIntall_45_60_000006	53		FAMallInt_60_60_002199	1
RLG77182@Thermoprotei_archaeon	Phage_integrase(PF00589)	FAMallInt_25_60_000002	3881	Superfam25_002/pT26-2/SSV/pTN3/XerC/XerA	FAMallInt_30_60_000002	1785	XerA/XerC/pNOB8	FAMIntall_45_60_000006	53		FAMallInt_60_60_002221	1
WP_011032106@Methanosarcina_mazei	Phage_int_SAM_4(PF13495) Phage_integrase(PF00589)	FAMallInt_25_60_000002	3881	Superfam25_002/pT26-2/SSV/pTN3/XerC/XerA	FAMallInt_30_60_000002	1785	XerA/XerC/pNOB8	FAMIntall_45_60_000007	25		FAMallInt_60_60_000009	5
WP_048041769@Methanosarcina_mazei	Phage_int_SAM_4(PF13495) Phage_integrase(PF00589)	FAMallInt_25_60_000002	3881	Superfam25_002/pT26-2/SSV/pTN3/XerC/XerA	FAMallInt_30_60_000002	1785	XerA/XerC/pNOB8	FAMIntall_45_60_000007	25		FAMallInt_60_60_000009	5
WP_048048181@Methanosarcina_mazei	Phage_int_SAM_4(PF13495),Phage_integrase(PF00589)	FAMallInt_25_60_000002	3881	Superfam25_002/pT26-2/SSV/pTN3/XerC/XerA	FAMallInt_30_60_000002	1785	XerA/XerC/pNOB8	FAMIntall_45_60_000007	25		FAMallInt_60_60_000009	5
WP_048138519@Methanosarcina_horonobensis	Phage_integrase(PF00589)	FAMallInt_25_60_000002	3881	Superfam25_002/pT26-2/SSV/pTN3/XerC/XerA	FAMallInt_30_60_000002	1785	XerA/XerC/pNOB8	FAMIntall_45_60_000007	25		FAMallInt_60_60_000009	5
WP_048155745@Methanosarcina_sp_Kolksee	Phage_int_SAM_4(PF13495) Phage_integrase(PF00589)	FAMallInt_25_60_000002	3881	Superfam25_002/pT26-2/SSV/pTN3/XerC/XerA	FAMallInt_30_60_000002	1785	XerA/XerC/pNOB8	FAMIntall_45_60_000007	25		FAMallInt_60_60_000009	5
KXS43907@Methanolobus_sp_T82-4	Phage_int_SAM_4(PF13495) Phage_integrase(PF00589)	FAMallInt_25_60_000002	3881	Superfam25_002/pT26-2/SSV/pTN3/XerC/XerA	FAMallInt_30_60_000002	1785	XerA/XerC/pNOB8	FAMIntall_45_60_000007	25		FAMallInt_60_60_000145	7
RNI10919@Methanohalophilus_halophilus	Phage_int_SAM_4(PF13495) Phage_integrase(PF00589)	FAMallInt_25_60_000002	3881	Superfam25_002/pT26-2/SSV/pTN3/XerC/XerA	FAMallInt_30_60_000002	1785	XerA/XerC/pNOB8	FAMIntall_45_60_000007	25		FAMallInt_60_60_000145	7
RQD82027@Methanosalsum_natronophilum	Phage_integrase(PF00589)	FAMallInt_25_60_000002	3881	Superfam25_002/pT26-2/SSV/pTN3/XerC/XerA	FAMallInt_30_60_000002	1785	XerA/XerC/pNOB8	FAMIntall_45_60_000007	25		FAMallInt_60_60_000145	7
SDG34530@Methanolobus_vulcani	Phage_int_SAM_4(PF13495) Phage_integrase(PF00589)	FAMallInt_25_60_000002	3881	Superfam25_002/pT26-2/SSV/pTN3/XerC/XerA	FAMallInt_30_60_000002	1785	XerA/XerC/pNOB8	FAMIntall_45_60_000007	25		FAMallInt_60_60_000145	7
WP_011500309@Methanococcoides_burtonii	Phage_int_SAM_4(PF13495) Phage_integrase(PF00589)	FAMallInt_25_60_000002	3881	Superfam25_002/pT26-2/SSV/pTN3/XerC/XerA	FAMallInt_30_60_000002	1785	XerA/XerC/pNOB8	FAMIntall_45_60_000007	25		FAMallInt_60_60_000145	7
WP_023844462@Methanolobus_tindarius	Phage_int_SAM_4(PF13495) Phage_integrase(PF00589)	FAMallInt_25_60_000002	3881	Superfam25_002/pT26-2/SSV/pTN3/XerC/XerA	FAMallInt_30_60_000002	1785	XerA/XerC/pNOB8	FAMIntall_45_60_000007	25		FAMallInt_60_60_000145	7
WP_048204718@Methanococcoides_methylutens	Phage_int_SAM_4(PF13495) Phage_integrase(PF00589)	FAMallInt_25_60_000002	3881	Superfam25_002/pT26-2/SSV/pTN3/XerC/XerA	FAMallInt_30_60_000002	1785	XerA/XerC/pNOB8	FAMIntall_45_60_000007	25		FAMallInt_60_60_000145	7
WP_048089130@Candidatus_Methanoperedens_nitroreducens	#N/A	FAMallInt_25_60_000002	3881	Superfam25_002/pT26-2/SSV/pTN3/XerC/XerA	FAMallInt_30_60_000002	1785	XerA/XerC/pNOB8	FAMIntall_45_60_000007	25		FAMallInt_60_60_000354	3
WP_097300975@Candidatus_Methanoperedens_sp_BLZ2	Phage_int_SAM_4(PF13495) Phage_integrase(PF00589)	FAMallInt_25_60_000002	3881	Superfam25_002/pT26-2/SSV/pTN3/XerC/XerA	FAMallInt_30_60_000002	1785	XerA/XerC/pNOB8	FAMIntall_45_60_000007	25		FAMallInt_60_60_000354	3
WP_116483989@Candidatus_Methanoperedenaceae_archaeon	Phage_int_SAM_4(PF13495) Phage_integrase(PF00589)	FAMallInt_25_60_000002	3881	Superfam25_002/pT26-2/SSV/pTN3/XerC/XerA	FAMallInt_30_60_000002	1785	XerA/XerC/pNOB8	FAMIntall_45_60_000007	25		FAMallInt_60_60_000354	3
KUK60616@Methanoculleus_marisnigri	Phage_integrase(PF00589)	FAMallInt_25_60_000002	3881	Superfam25_002/pT26-2/SSV/pTN3/XerC/XerA	FAMallInt_30_60_000002	1785	XerA/XerC/pNOB8	FAMIntall_45_60_000007	25		FAMallInt_60_60_000363	6
PKL62358@Methanomicrobiales_archaeon_HGW-Methanomicrobiales-2	Phage_integrase(PF00589)	FAMallInt_25_60_000002	3881	Superfam25_002/pT26-2/SSV/pTN3/XerC/XerA	FAMallInt_30_60_000002	1785	XerA/XerC/pNOB8	FAMIntall_45_60_000007	25		FAMallInt_60_60_000363	6
WP_007315635@Methanolinea_tarda	Phage_integrase(PF00589)	FAMallInt_25_60_000002	3881	Superfam25_002/pT26-2/SSV/pTN3/XerC/XerA	FAMallInt_30_60_000002	1785	XerA/XerC/pNOB8	FAMIntall_45_60_000007	25		FAMallInt_60_60_000363	6
WP_014867122@Methanoculleus_bourgensis	Phage_integrase(PF00589)	FAMallInt_25_60_000002	3881	Superfam25_002/pT26-2/SSV/pTN3/XerC/XerA	FAMallInt_30_60_000002	1785	XerA/XerC/pNOB8	FAMIntall_45_60_000007	25		FAMallInt_60_60_000363	6
WP_048152671@Methanolacinia_paynteri	Phage_int_SAM_4(PF13495) Phage_integrase(PF00589)	FAMallInt_25_60_000002	3881	Superfam25_002/pT26-2/SSV/pTN3/XerC/XerA	FAMallInt_30_60_000002	1785	XerA/XerC/pNOB8	FAMIntall_45_60_000007	25		FAMallInt_60_60_000363	6
WP_128693771@Methanoculleus_taiwanensis	Phage_int_SAM_4(PF13495) Phage_integrase(PF00589)	FAMallInt_25_60_000002	3881	Superfam25_002/pT26-2/SSV/pTN3/XerC/XerA	FAMallInt_30_60_000002	1785	XerA/XerC/pNOB8	FAMIntall_45_60_000007	25		FAMallInt_60_60_000363	6
WP_048153064@Methanolacinia_paynteri	Phage_int_SAM_4(PF13495) Phage_integrase(PF00589) zinc_ribbon_2(PF13240)	FAMallInt_25_60_000002	3881	Superfam25_002/pT26-2/SSV/pTN3/XerC/XerA	FAMallInt_30_60_000002	1785	XerA/XerC/pNOB8	FAMIntall_45_60_000007	25		FAMallInt_60_60_000637	1
WP_004038551@Methanofollis_liminatans	Phage_integrase(PF00589)	FAMallInt_25_60_000002	3881	Superfam25_002/pT26-2/SSV/pTN3/XerC/XerA	FAMallInt_30_60_000002	1785	XerA/XerC/pNOB8	FAMIntall_45_60_000007	25		FAMallInt_60_60_001073	1
AKB32696@Methanosarcina_siciliae_HI350	Phage_integrase(PF00589)	FAMallInt_25_60_000002	3881	Superfam25_002/pT26-2/SSV/pTN3/XerC/XerA	FAMallInt_30_60_000002	1785	XerA/XerC/pNOB8	FAMIntall_45_60_000007	25		FAMallInt_60_60_001216	1
RQD84884@Methanocalculus_sp_MSAO_Arc2	Phage_integrase(PF00589)	FAMallInt_25_60_000002	3881	Superfam25_002/pT26-2/SSV/pTN3/XerC/XerA	FAMallInt_30_60_000002	1785	XerA/XerC/pNOB8	FAMIntall_45_60_000007	25		FAMallInt_60_60_001268	1
ARM76103@Acidianus_manzaensis	Phage_integrase(PF00589)	FAMallInt_25_60_000002	3881	Superfam25_002/pT26-2/SSV/pTN3/XerC/XerA	FAMallInt_30_60_000002	1785	XerA/XerC/pNOB8	FAMIntall_45_60_000008	22	pNOB8	FAMallInt_60_60_000022	14
BAB65221@Sulfurisphaera_tokodaii_str_7	Phage_integrase(PF00589)	FAMallInt_25_60_000002	3881	Superfam25_002/pT26-2/SSV/pTN3/XerC/XerA	FAMallInt_30_60_000002	1785	XerA/XerC/pNOB8	FAMIntall_45_60_000008	22	pNOB8	FAMallInt_60_60_000022	14
PVU69817@Sulfolobus_sp_SCGC_AB-777_L09	Phage_integrase(PF00589)	FAMallInt_25_60_000002	3881	Superfam25_002/pT26-2/SSV/pTN3/XerC/XerA	FAMallInt_30_60_000002	1785	XerA/XerC/pNOB8	FAMIntall_45_60_000008	22	pNOB8	FAMallInt_60_60_000022	14
PVU75805@Sulfolobus_sp_SCGC_AB-777_G06	HTH_3(PF01381) Phage_integrase(PF00589)	FAMallInt_25_60_000002	3881	Superfam25_002/pT26-2/SSV/pTN3/XerC/XerA	FAMallInt_30_60_000002	1785	XerA/XerC/pNOB8	FAMIntall_45_60_000008	22	pNOB8	FAMallInt_60_60_000022	14
WP_010978269@Sulfurisphaera_tokodaii	Phage_integrase(PF00589)	FAMallInt_25_60_000002	3881	Superfam25_002/pT26-2/SSV/pTN3/XerC/XerA	FAMallInt_30_60_000002	1785	XerA/XerC/pNOB8	FAMIntall_45_60_000008	22	pNOB8	FAMallInt_60_60_000022	14
WP_010980582@Sulfurisphaera_tokodaii	Phage_integrase(PF00589)	FAMallInt_25_60_000002	3881	Superfam25_002/pT26-2/SSV/pTN3/XerC/XerA	FAMallInt_30_60_000002	1785	XerA/XerC/pNOB8	FAMIntall_45_60_000008	22	pNOB8	FAMallInt_60_60_000022	14
WP_011225217@Sulfolobus_islandicus	HTH_3(PF01381) Phage_integrase(PF00589)	FAMallInt_25_60_000002	3881	Superfam25_002/pT26-2/SSV/pTN3/XerC/XerA	FAMallInt_30_60_000002	1785	XerA/XerC/pNOB8	FAMIntall_45_60_000008	22	pNOB8	FAMallInt_60_60_000022	14
WP_012386998@Sulfolobus_islandicus	Phage_integrase(PF00589)	FAMallInt_25_60_000002	3881	Superfam25_002/pT26-2/SSV/pTN3/XerC/XerA	FAMallInt_30_60_000002	1785	XerA/XerC/pNOB8	FAMIntall_45_60_000008	22	pNOB8	FAMallInt_60_60_000022	14
WP_013776353@Acidianus_hospitalis	Phage_integrase(PF00589)	FAMallInt_25_60_000002	3881	Superfam25_002/pT26-2/SSV/pTN3/XerC/XerA	FAMallInt_30_60_000002	1785	XerA/XerC/pNOB8	FAMIntall_45_60_000008	22	pNOB8	FAMallInt_60_60_000022	14
WP_014513952@Sulfolobus_islandicus	Phage_integrase(PF00589)	FAMallInt_25_60_000002	3881	Superfam25_002/pT26-2/SSV/pTN3/XerC/XerA	FAMallInt_30_60_000002	1785	XerA/XerC/pNOB8	FAMIntall_45_60_000008	22	pNOB8	FAMallInt_60_60_000022	14
WP_016730840@Sulfolobus_islandicus	Phage_integrase(PF00589)	FAMallInt_25_60_000002	3881	Superfam25_002/pT26-2/SSV/pTN3/XerC/XerA	FAMallInt_30_60_000002	1785	XerA/XerC/pNOB8	FAMIntall_45_60_000008	22	pNOB8	FAMallInt_60_60_000022	14
WP_054846806@Sulfolobus_sp_JCM_16833	Phage_integrase(PF00589)	FAMallInt_25_60_000002	3881	Superfam25_002/pT26-2/SSV/pTN3/XerC/XerA	FAMallInt_30_60_000002	1785	XerA/XerC/pNOB8	FAMIntall_45_60_000008	22	pNOB8	FAMallInt_60_60_000022	14
WP_062088665@Sulfolobus_acidocaldarius	Phage_integrase(PF00589)	FAMallInt_25_60_000002	3881	Superfam25_002/pT26-2/SSV/pTN3/XerC/XerA	FAMallInt_30_60_000002	1785	XerA/XerC/pNOB8	FAMIntall_45_60_000008	22	pNOB8	FAMallInt_60_60_000022	14
WP_110270345@Acidianus_brierleyi	Phage_integrase(PF00589)	FAMallInt_25_60_000002	3881	Superfam25_002/pT26-2/SSV/pTN3/XerC/XerA	FAMallInt_30_60_000002	1785	XerA/XerC/pNOB8	FAMIntall_45_60_000008	22	pNOB8	FAMallInt_60_60_000022	14
ACR41366@Sulfolobus_islandicus_M_16_4	Phage_integrase(PF00589)	FAMallInt_25_60_000002	3881	Superfam25_002/pT26-2/SSV/pTN3/XerC/XerA	FAMallInt_30_60_000002	1785	XerA/XerC/pNOB8	FAMIntall_45_60_000008	22	pNOB8	FAMallInt_60_60_000317	2
WP_012710641@Sulfolobus_islandicus	Phage_integrase(PF00589)	FAMallInt_25_60_000002	3881	Superfam25_002/pT26-2/SSV/pTN3/XerC/XerA	FAMallInt_30_60_000002	1785	XerA/XerC/pNOB8	FAMIntall_45_60_000008	22	pNOB8	FAMallInt_60_60_000317	2
PVU76242@Sulfolobus_islandicus	Phage_integrase(PF00589)	FAMallInt_25_60_000002	3881	Superfam25_002/pT26-2/SSV/pTN3/XerC/XerA	FAMallInt_30_60_000002	1785	XerA/XerC/pNOB8	FAMIntall_45_60_000008	22	pNOB8	FAMallInt_60_60_000360	3
WP_012718828@Sulfolobus_islandicus	Phage_integrase(PF00589)	FAMallInt_25_60_000002	3881	Superfam25_002/pT26-2/SSV/pTN3/XerC/XerA	FAMallInt_30_60_000002	1785	XerA/XerC/pNOB8	FAMIntall_45_60_000008	22	pNOB8	FAMallInt_60_60_000360	3
WP_052846951@Sulfurisphaera_tokodaii	Phage_integrase(PF00589)	FAMallInt_25_60_000002	3881	Superfam25_002/pT26-2/SSV/pTN3/XerC/XerA	FAMallInt_30_60_000002	1785	XerA/XerC/pNOB8	FAMIntall_45_60_000008	22	pNOB8	FAMallInt_60_60_000360	3
ACX91805@Saccharolobus_solfataricus_98_2	Phage_int_SAM_4(PF13495) Phage_integrase(PF00589)	FAMallInt_25_60_000002	3881	Superfam25_002/pT26-2/SSV/pTN3/XerC/XerA	FAMallInt_30_60_000002	1785	XerA/XerC/pNOB8	FAMIntall_45_60_000008	22	pNOB8	FAMallInt_60_60_000502	1
WP_080512783@Metallosphaera_sedula	Phage_integrase(PF00589)	FAMallInt_25_60_000002	3881	Superfam25_002/pT26-2/SSV/pTN3/XerC/XerA	FAMallInt_30_60_000002	1785	XerA/XerC/pNOB8	FAMIntall_45_60_000008	22	pNOB8	FAMallInt_60_60_000509	1
ALU31775@Sulfolobus_acidocaldarius	Phage_integrase(PF00589)	FAMallInt_25_60_000002	3881	Superfam25_002/pT26-2/SSV/pTN3/XerC/XerA	FAMallInt_30_60_000002	1785	XerA/XerC/pNOB8	FAMIntall_45_60_000008	22	pNOB8	FAMallInt_60_60_000523	1
CDF28643@Methanobrevibacter_smithii_CAG:186	Phage_integrase(PF00589)	FAMallInt_25_60_000002	3881	Superfam25_002/pT26-2/SSV/pTN3/XerC/XerA	FAMallInt_30_60_000002	1785	XerA/XerC/pNOB8	FAMIntall_45_60_000016	5		FAMallInt_60_60_000028	5
WP_058739201@Methanobrevibacter_millerae	Phage_integrase(PF00589)	FAMallInt_25_60_000002	3881	Superfam25_002/pT26-2/SSV/pTN3/XerC/XerA	FAMallInt_30_60_000002	1785	XerA/XerC/pNOB8	FAMIntall_45_60_000016	5		FAMallInt_60_60_000028	5
WP_063720392@Methanobrevibacter_oralis	Phage_integrase(PF00589)	FAMallInt_25_60_000002	3881	Superfam25_002/pT26-2/SSV/pTN3/XerC/XerA	FAMallInt_30_60_000002	1785	XerA/XerC/pNOB8	FAMIntall_45_60_000016	5		FAMallInt_60_60_000028	5
WP_067042205@Methanobrevibacter_sp_YE315	Phage_integrase(PF00589)	FAMallInt_25_60_000002	3881	Superfam25_002/pT26-2/SSV/pTN3/XerC/XerA	FAMallInt_30_60_000002	1785	XerA/XerC/pNOB8	FAMIntall_45_60_000016	5		FAMallInt_60_60_000028	5
WP_116591035@Methanobrevibacter_thaueri	Phage_integrase(PF00589)	FAMallInt_25_60_000002	3881	Superfam25_002/pT26-2/SSV/pTN3/XerC/XerA	FAMallInt_30_60_000002	1785	XerA/XerC/pNOB8	FAMIntall_45_60_000016	5		FAMallInt_60_60_000028	5
WP_048118418@Methanosarcina_vacuolata	Phage_integrase(PF00589)	FAMallInt_25_60_000002	3881	Superfam25_002/pT26-2/SSV/pTN3/XerC/XerA	FAMallInt_30_60_000002	1785	XerA/XerC/pNOB8	FAMIntall_45_60_000018	13		FAMallInt_60_60_000032	4
WP_048127557@Methanosarcina_lacustris	Phage_integrase(PF00589)	FAMallInt_25_60_000002	3881	Superfam25_002/pT26-2/SSV/pTN3/XerC/XerA	FAMallInt_30_60_000002	1785	XerA/XerC/pNOB8	FAMIntall_45_60_000018	13		FAMallInt_60_60_000032	4
WP_052722738@Methanosarcina_sp_WWM596	Phage_integrase(PF00589)	FAMallInt_25_60_000002	3881	Superfam25_002/pT26-2/SSV/pTN3/XerC/XerA	FAMallInt_30_60_000002	1785	XerA/XerC/pNOB8	FAMIntall_45_60_000018	13		FAMallInt_60_60_000032	4
WP_052725331@Methanosarcina_sp_Kolksee	Phage_integrase(PF00589)	FAMallInt_25_60_000002	3881	Superfam25_002/pT26-2/SSV/pTN3/XerC/XerA	FAMallInt_30_60_000002	1785	XerA/XerC/pNOB8	FAMIntall_45_60_000018	13		FAMallInt_60_60_000032	4
KKH90480@Methanosarcina_mazei	Phage_int_SAM_4(PF13495) Phage_integrase(PF00589)	FAMallInt_25_60_000002	3881	Superfam25_002/pT26-2/SSV/pTN3/XerC/XerA	FAMallInt_30_60_000002	1785	XerA/XerC/pNOB8	FAMIntall_45_60_000018	13		FAMallInt_60_60_000066	3
WP_048042169@Methanosarcina_mazei	Phage_int_SAM_4(PF13495),Phage_integrase(PF00589)	FAMallInt_25_60_000002	3881	Superfam25_002/pT26-2/SSV/pTN3/XerC/XerA	FAMallInt_30_60_000002	1785	XerA/XerC/pNOB8	FAMIntall_45_60_000018	13		FAMallInt_60_60_000066	3
WP_082091118@Methanosarcina_sp_Kolksee	Phage_int_SAM_4(PF13495),Phage_integrase(PF00589)	FAMallInt_25_60_000002	3881	Superfam25_002/pT26-2/SSV/pTN3/XerC/XerA	FAMallInt_30_60_000002	1785	XerA/XerC/pNOB8	FAMIntall_45_60_000018	13		FAMallInt_60_60_000066	3
WP_048046123@Methanosarcina_mazei	Phage_integrase(PF00589)	FAMallInt_25_60_000002	3881	Superfam25_002/pT26-2/SSV/pTN3/XerC/XerA	FAMallInt_30_60_000002	1785	XerA/XerC/pNOB8	FAMIntall_45_60_000018	13		FAMallInt_60_60_000264	2
WP_080943199@Methanosarcina_mazei	Phage_integrase(PF00589)	FAMallInt_25_60_000002	3881	Superfam25_002/pT26-2/SSV/pTN3/XerC/XerA	FAMallInt_30_60_000002	1785	XerA/XerC/pNOB8	FAMIntall_45_60_000018	13		FAMallInt_60_60_000264	2
WP_048040591@Methanosarcina_mazei	Phage_integrase(PF00589)	FAMallInt_25_60_000002	3881	Superfam25_002/pT26-2/SSV/pTN3/XerC/XerA	FAMallInt_30_60_000002	1785	XerA/XerC/pNOB8	FAMIntall_45_60_000018	13		FAMallInt_60_60_000717	1
WP_048122120@Methanosarcina_vacuolata	Phage_integrase(PF00589)	FAMallInt_25_60_000002	3881	Superfam25_002/pT26-2/SSV/pTN3/XerC/XerA	FAMallInt_30_60_000002	1785	XerA/XerC/pNOB8	FAMIntall_45_60_000018	13		FAMallInt_60_60_000922	1
AAM05099@Methanosarcina_acetivorans_C2A	Phage_integrase(PF00589)	FAMallInt_25_60_000002	3881	Superfam25_002/pT26-2/SSV/pTN3/XerC/XerA	FAMallInt_30_60_000002	1785	XerA/XerC/pNOB8	FAMIntall_45_60_000018	13		FAMallInt_60_60_001224	1
AAM05234@Methanosarcina_acetivorans_C2A	Phage_integrase(PF00589)	FAMallInt_25_60_000002	3881	Superfam25_002/pT26-2/SSV/pTN3/XerC/XerA	FAMallInt_30_60_000002	1785	XerA/XerC/pNOB8	FAMIntall_45_60_000018	13		FAMallInt_60_60_001280	1
WP_012066434@Methanococcus_vannielii	Phage_integrase(PF00589)	FAMallInt_25_60_000002	3881	Superfam25_002/pT26-2/SSV/pTN3/XerC/XerA	FAMallInt_30_60_000002	1785	XerA/XerC/pNOB8	FAMIntall_45_60_000020	5		FAMallInt_60_60_000033	5
WP_012193245@Methanococcus_maripaludis	Phage_integrase(PF00589)	FAMallInt_25_60_000002	3881	Superfam25_002/pT26-2/SSV/pTN3/XerC/XerA	FAMallInt_30_60_000002	1785	XerA/XerC/pNOB8	FAMIntall_45_60_000020	5		FAMallInt_60_60_000033	5
WP_012980716@Methanocaldococcus_sp_FS406-22	Phage_integrase(PF00589)	FAMallInt_25_60_000002	3881	Superfam25_002/pT26-2/SSV/pTN3/XerC/XerA	FAMallInt_30_60_000002	1785	XerA/XerC/pNOB8	FAMIntall_45_60_000020	5		FAMallInt_60_60_000033	5
WP_013179454@Methanococcus_voltae	Phage_integrase(PF00589)	FAMallInt_25_60_000002	3881	Superfam25_002/pT26-2/SSV/pTN3/XerC/XerA	FAMallInt_30_60_000002	1785	XerA/XerC/pNOB8	FAMIntall_45_60_000020	5		FAMallInt_60_60_000033	5
WP_018154504@Methanothermococcus_thermolithotrophicus	Phage_integrase(PF00589)	FAMallInt_25_60_000002	3881	Superfam25_002/pT26-2/SSV/pTN3/XerC/XerA	FAMallInt_30_60_000002	1785	XerA/XerC/pNOB8	FAMIntall_45_60_000020	5		FAMallInt_60_60_000033	5
OYR81497@Halorubrum_sp_E3	Phage_integrase(PF00589)	FAMallInt_25_60_000002	3881	Superfam25_002/pT26-2/SSV/pTN3/XerC/XerA	FAMallInt_30_60_000002	1785	XerA/XerC/pNOB8	FAMIntall_45_60_000021	28	HCTV5	FAMallInt_60_60_000035	7
PSQ54648@Halobacteriales_archaeon_SW_8_68_21	Phage_integrase(PF00589)	FAMallInt_25_60_000002	3881	Superfam25_002/pT26-2/SSV/pTN3/XerC/XerA	FAMallInt_30_60_000002	1785	XerA/XerC/pNOB8	FAMIntall_45_60_000021	28	HCTV5	FAMallInt_60_60_000035	7
SDX21862@Haloarcula_vallismortis	Phage_integrase(PF00589)	FAMallInt_25_60_000002	3881	Superfam25_002/pT26-2/SSV/pTN3/XerC/XerA	FAMallInt_30_60_000002	1785	XerA/XerC/pNOB8	FAMIntall_45_60_000021	28	HCTV5	FAMallInt_60_60_000035	7
WP_020221702@Halarchaeum_acidiphilum	Phage_integrase(PF00589)	FAMallInt_25_60_000002	3881	Superfam25_002/pT26-2/SSV/pTN3/XerC/XerA	FAMallInt_30_60_000002	1785	XerA/XerC/pNOB8	FAMIntall_45_60_000021	28	HCTV5	FAMallInt_60_60_000035	7
WP_049972490@Haladaptatus_cibarius	Phage_integrase(PF00589)	FAMallInt_25_60_000002	3881	Superfam25_002/pT26-2/SSV/pTN3/XerC/XerA	FAMallInt_30_60_000002	1785	XerA/XerC/pNOB8	FAMIntall_45_60_000021	28	HCTV5	FAMallInt_60_60_000035	7
WP_079232213@Halolamina_sp_CBA1230	Phage_integrase(PF00589)	FAMallInt_25_60_000002	3881	Superfam25_002/pT26-2/SSV/pTN3/XerC/XerA	FAMallInt_30_60_000002	1785	XerA/XerC/pNOB8	FAMIntall_45_60_000021	28	HCTV5	FAMallInt_60_60_000035	7
WP_082146810@Halostagnicola_sp_A56	Phage_integrase(PF00589)	FAMallInt_25_60_000002	3881	Superfam25_002/pT26-2/SSV/pTN3/XerC/XerA	FAMallInt_30_60_000002	1785	XerA/XerC/pNOB8	FAMIntall_45_60_000021	28	HCTV5	FAMallInt_60_60_000035	7
SEP12842@Halogranum_amylolyticum	Phage_integrase(PF00589)	FAMallInt_25_60_000002	3881	Superfam25_002/pT26-2/SSV/pTN3/XerC/XerA	FAMallInt_30_60_000002	1785	XerA/XerC/pNOB8	FAMIntall_45_60_000021	28	HCTV5	FAMallInt_60_60_000052	8
WP_079977661@Halococcus_sediminicola	Phage_integrase(PF00589)	FAMallInt_25_60_000002	3881	Superfam25_002/pT26-2/SSV/pTN3/XerC/XerA	FAMallInt_30_60_000002	1785	XerA/XerC/pNOB8	FAMIntall_45_60_000021	28	HCTV5	FAMallInt_60_60_000052	8
WP_089769036@Halobellus_clavatus	Phage_integrase(PF00589)	FAMallInt_25_60_000002	3881	Superfam25_002/pT26-2/SSV/pTN3/XerC/XerA	FAMallInt_30_60_000002	1785	XerA/XerC/pNOB8	FAMIntall_45_60_000021	28	HCTV5	FAMallInt_60_60_000052	8
WP_089827819@Halogranum_amylolyticum	Phage_integrase(PF00589)	FAMallInt_25_60_000002	3881	Superfam25_002/pT26-2/SSV/pTN3/XerC/XerA	FAMallInt_30_60_000002	1785	XerA/XerC/pNOB8	FAMIntall_45_60_000021	28	HCTV5	FAMallInt_60_60_000052	8
WP_092686683@Halorientalis_regularis	Phage_integrase(PF00589)	FAMallInt_25_60_000002	3881	Superfam25_002/pT26-2/SSV/pTN3/XerC/XerA	FAMallInt_30_60_000002	1785	XerA/XerC/pNOB8	FAMIntall_45_60_000021	28	HCTV5	FAMallInt_60_60_000052	8
WP_097379249@Natrinema_ejinorense	Phage_integrase(PF00589)	FAMallInt_25_60_000002	3881	Superfam25_002/pT26-2/SSV/pTN3/XerC/XerA	FAMallInt_30_60_000002	1785	XerA/XerC/pNOB8	FAMIntall_45_60_000021	28	HCTV5	FAMallInt_60_60_000052	8
WP_098727857@Natrinema_sp_CBA1119	Phage_integrase(PF00589)	FAMallInt_25_60_000002	3881	Superfam25_002/pT26-2/SSV/pTN3/XerC/XerA	FAMallInt_30_60_000002	1785	XerA/XerC/pNOB8	FAMIntall_45_60_000021	28	HCTV5	FAMallInt_60_60_000052	8
WP_124193266@Natrarchaeobius_chitinivorans	Phage_integrase(PF00589)	FAMallInt_25_60_000002	3881	Superfam25_002/pT26-2/SSV/pTN3/XerC/XerA	FAMallInt_30_60_000002	1785	XerA/XerC/pNOB8	FAMIntall_45_60_000021	28	HCTV5	FAMallInt_60_60_000052	8
WP_121571147@Halobellus_sp_Atlit-38R	Phage_integrase(PF00589)	FAMallInt_25_60_000002	3881	Superfam25_002/pT26-2/SSV/pTN3/XerC/XerA	FAMallInt_30_60_000002	1785	XerA/XerC/pNOB8	FAMIntall_45_60_000021	28	HCTV5	FAMallInt_60_60_000382	2
YP_008126578@Halorubrum_phage_CGphi46	Phage_integrase(PF00589)	FAMallInt_25_60_000002	3881	Superfam25_002/pT26-2/SSV/pTN3/XerC/XerA	FAMallInt_30_60_000002	1785	XerA/XerC/pNOB8	FAMIntall_45_60_000021	28	HCTV5	FAMallInt_60_60_000382	2
WP_049979354@Halolamina_rubra	Phage_integrase(PF00589)	FAMallInt_25_60_000002	3881	Superfam25_002/pT26-2/SSV/pTN3/XerC/XerA	FAMallInt_30_60_000002	1785	XerA/XerC/pNOB8	FAMIntall_45_60_000021	28	HCTV5	FAMallInt_60_60_000394	2
WP_115821612@Haloferax_sp_Atlit-6N	Phage_integrase(PF00589)	FAMallInt_25_60_000002	3881	Superfam25_002/pT26-2/SSV/pTN3/XerC/XerA	FAMallInt_30_60_000002	1785	XerA/XerC/pNOB8	FAMIntall_45_60_000021	28	HCTV5	FAMallInt_60_60_000394	2
APX98751@Haloterrigena_daqingensis	Phage_integrase(PF00589)	FAMallInt_25_60_000002	3881	Superfam25_002/pT26-2/SSV/pTN3/XerC/XerA	FAMallInt_30_60_000002	1785	XerA/XerC/pNOB8	FAMIntall_45_60_000021	28	HCTV5	FAMallInt_60_60_000589	1
WP_081461325@Halalkalicoccus_jeotgali	Phage_integrase(PF00589)	FAMallInt_25_60_000002	3881	Superfam25_002/pT26-2/SSV/pTN3/XerC/XerA	FAMallInt_30_60_000002	1785	XerA/XerC/pNOB8	FAMIntall_45_60_000021	28	HCTV5	FAMallInt_60_60_000611	1
OYR76139@Halorubrum_sp_E3	Phage_integrase(PF00589)	FAMallInt_25_60_000002	3881	Superfam25_002/pT26-2/SSV/pTN3/XerC/XerA	FAMallInt_30_60_000002	1785	XerA/XerC/pNOB8	FAMIntall_45_60_000021	28	HCTV5	FAMallInt_60_60_000719	1
WP_094520853@Halorubrum_ezzemoulense	Phage_integrase(PF00589)	FAMallInt_25_60_000002	3881	Superfam25_002/pT26-2/SSV/pTN3/XerC/XerA	FAMallInt_30_60_000002	1785	XerA/XerC/pNOB8	FAMIntall_45_60_000021	28	HCTV5	FAMallInt_60_60_000753	1
WP_094592616@Halorubrum_ezzemoulense	DNA_BRE_C(cd00397)	FAMallInt_25_60_000002	3881	Superfam25_002/pT26-2/SSV/pTN3/XerC/XerA	FAMallInt_30_60_000002	1785	XerA/XerC/pNOB8	FAMIntall_45_60_000021	28	HCTV5	FAMallInt_60_60_001032	1
YP_008059154@Halovirus_HCTV-5	Phage_integrase(PF00589)	FAMallInt_25_60_000002	3881	Superfam25_002/pT26-2/SSV/pTN3/XerC/XerA	FAMallInt_30_60_000002	1785	XerA/XerC/pNOB8	FAMIntall_45_60_000021	28	HCTV5	FAMallInt_60_60_001037	1
WP_053773143@Halorubrum_tropicale	Phage_integrase(PF00589)	FAMallInt_25_60_000002	3881	Superfam25_002/pT26-2/SSV/pTN3/XerC/XerA	FAMallInt_30_60_000002	1785	XerA/XerC/pNOB8	FAMIntall_45_60_000021	28	HCTV5	FAMallInt_60_60_001051	1
WP_079990833@Haloarcula_sp_CBA1127	Phage_integrase(PF00589)	FAMallInt_25_60_000002	3881	Superfam25_002/pT26-2/SSV/pTN3/XerC/XerA	FAMallInt_30_60_000002	1785	XerA/XerC/pNOB8	FAMIntall_45_60_000021	28	HCTV5	FAMallInt_60_60_001561	1
WP_049986992@Halobellus_rufus	Phage_integrase(PF00589)	FAMallInt_25_60_000002	3881	Superfam25_002/pT26-2/SSV/pTN3/XerC/XerA	FAMallInt_30_60_000002	1785	XerA/XerC/pNOB8	FAMIntall_45_60_000021	28	HCTV5	FAMallInt_60_60_001801	1
WP_011170687@Methanococcus_maripaludis	Phage_int_SAM_4(PF13495) Phage_integrase(PF00589)	FAMallInt_25_60_000002	3881	Superfam25_002/pT26-2/SSV/pTN3/XerC/XerA	FAMallInt_30_60_000002	1785	XerA/XerC/pNOB8	FAMIntall_45_60_000022	27	﻿Met26-2	FAMallInt_60_60_000037	2
WP_012192922@Methanococcus_maripaludis	Phage_int_SAM_4(PF13495),Phage_integrase(PF00589)	FAMallInt_25_60_000002	3881	Superfam25_002/pT26-2/SSV/pTN3/XerC/XerA	FAMallInt_30_60_000002	1785	XerA/XerC/pNOB8	FAMIntall_45_60_000022	27	﻿Met26-2	FAMallInt_60_60_000037	2
BAP60604@Methanococcus_maripaludis_KA1	Phage_int_SAM_4(PF13495) Phage_integrase(PF00589)	FAMallInt_25_60_000002	3881	Superfam25_002/pT26-2/SSV/pTN3/XerC/XerA	FAMallInt_30_60_000002	1785	XerA/XerC/pNOB8	FAMIntall_45_60_000022	27	﻿Met26-2	FAMallInt_60_60_000081	14	﻿Met26-2
BAP62925@Methanococcus_maripaludis_OS7	Phage_int_SAM_4(PF13495) Phage_integrase(PF00589)	FAMallInt_25_60_000002	3881	Superfam25_002/pT26-2/SSV/pTN3/XerC/XerA	FAMallInt_30_60_000002	1785	XerA/XerC/pNOB8	FAMIntall_45_60_000022	27	﻿Met26-2	FAMallInt_60_60_000081	14
WP_010869866@Methanocaldococcus_jannaschii	Phage_int_SAM_4(PF13495) Phage_integrase(PF00589)	FAMallInt_25_60_000002	3881	Superfam25_002/pT26-2/SSV/pTN3/XerC/XerA	FAMallInt_30_60_000002	1785	XerA/XerC/pNOB8	FAMIntall_45_60_000022	27	﻿Met26-2	FAMallInt_60_60_000081	14
WP_012066440@Methanococcus_vannielii	Phage_int_SAM_4(PF13495) Phage_integrase(PF00589)	FAMallInt_25_60_000002	3881	Superfam25_002/pT26-2/SSV/pTN3/XerC/XerA	FAMallInt_30_60_000002	1785	XerA/XerC/pNOB8	FAMIntall_45_60_000022	27	﻿Met26-2	FAMallInt_60_60_000081	14
WP_012066452@Methanococcus_vannielii	Phage_int_SAM_4(PF13495) Phage_integrase(PF00589)	FAMallInt_25_60_000002	3881	Superfam25_002/pT26-2/SSV/pTN3/XerC/XerA	FAMallInt_30_60_000002	1785	XerA/XerC/pNOB8	FAMIntall_45_60_000022	27	﻿Met26-2	FAMallInt_60_60_000081	14
WP_012192943@Methanococcus_maripaludis	Phage_int_SAM_4(PF13495) Phage_integrase(PF00589)	FAMallInt_25_60_000002	3881	Superfam25_002/pT26-2/SSV/pTN3/XerC/XerA	FAMallInt_30_60_000002	1785	XerA/XerC/pNOB8	FAMIntall_45_60_000022	27	﻿Met26-2	FAMallInt_60_60_000081	14
WP_013798688@Methanotorris_igneus	Phage_int_SAM_4(PF13495) Phage_integrase(PF00589)	FAMallInt_25_60_000002	3881	Superfam25_002/pT26-2/SSV/pTN3/XerC/XerA	FAMallInt_30_60_000002	1785	XerA/XerC/pNOB8	FAMIntall_45_60_000022	27	﻿Met26-2	FAMallInt_60_60_000081	14	﻿Met26-2
WP_013866465@Methanothermococcus_okinawensis	Phage_int_SAM_4(PF13495) Phage_integrase(PF00589)	FAMallInt_25_60_000002	3881	Superfam25_002/pT26-2/SSV/pTN3/XerC/XerA	FAMallInt_30_60_000002	1785	XerA/XerC/pNOB8	FAMIntall_45_60_000022	27	﻿Met26-2	FAMallInt_60_60_000081	14
WP_015732683@Methanocaldococcus_vulcanius	Phage_int_SAM_4(PF13495) Phage_integrase(PF00589)	FAMallInt_25_60_000002	3881	Superfam25_002/pT26-2/SSV/pTN3/XerC/XerA	FAMallInt_30_60_000002	1785	XerA/XerC/pNOB8	FAMIntall_45_60_000022	27	﻿Met26-2	FAMallInt_60_60_000081	14
WP_048197486@Methanocaldococcus_sp_FS406-22	Phage_int_SAM_4(PF13495) Phage_integrase(PF00589)	FAMallInt_25_60_000002	3881	Superfam25_002/pT26-2/SSV/pTN3/XerC/XerA	FAMallInt_30_60_000002	1785	XerA/XerC/pNOB8	FAMIntall_45_60_000022	27	﻿Met26-2	FAMallInt_60_60_000081	14	﻿Met26-2
WP_104837514@Methanococcus_maripaludis	Phage_integrase(PF00589)	FAMallInt_25_60_000002	3881	Superfam25_002/pT26-2/SSV/pTN3/XerC/XerA	FAMallInt_30_60_000002	1785	XerA/XerC/pNOB8	FAMIntall_45_60_000022	27	﻿Met26-2	FAMallInt_60_60_000081	14
WP_104837525@Methanococcus_maripaludis	Phage_int_SAM_4(PF13495) Phage_integrase(PF00589)	FAMallInt_25_60_000002	3881	Superfam25_002/pT26-2/SSV/pTN3/XerC/XerA	FAMallInt_30_60_000002	1785	XerA/XerC/pNOB8	FAMIntall_45_60_000022	27	﻿Met26-2	FAMallInt_60_60_000081	14
WP_104837838@Methanococcus_maripaludis	Phage_int_SAM_4(PF13495)	FAMallInt_25_60_000002	3881	Superfam25_002/pT26-2/SSV/pTN3/XerC/XerA	FAMallInt_30_60_000002	1785	XerA/XerC/pNOB8	FAMIntall_45_60_000022	27	﻿Met26-2	FAMallInt_60_60_000081	14
WP_119720683@Methanococcus_maripaludis	Phage_int_SAM_4(PF13495) Phage_integrase(PF00589)	FAMallInt_25_60_000002	3881	Superfam25_002/pT26-2/SSV/pTN3/XerC/XerA	FAMallInt_30_60_000002	1785	XerA/XerC/pNOB8	FAMIntall_45_60_000022	27	﻿Met26-2	FAMallInt_60_60_000081	14
WP_011868400@Methanococcus_maripaludis	Phage_integrase(PF00589)	FAMallInt_25_60_000002	3881	Superfam25_002/pT26-2/SSV/pTN3/XerC/XerA	FAMallInt_30_60_000002	1785	XerA/XerC/pNOB8	FAMIntall_45_60_000022	27	﻿Met26-2	FAMallInt_60_60_000140	3
WP_011972074@Methanococcus_vannielii	Phage_int_SAM_4(PF13495) Phage_integrase(PF00589)	FAMallInt_25_60_000002	3881	Superfam25_002/pT26-2/SSV/pTN3/XerC/XerA	FAMallInt_30_60_000002	1785	XerA/XerC/pNOB8	FAMIntall_45_60_000022	27	﻿Met26-2	FAMallInt_60_60_000140	3
WP_011976467@Methanococcus_maripaludis	Phage_int_SAM_4(PF13495) Phage_integrase(PF00589)	FAMallInt_25_60_000002	3881	Superfam25_002/pT26-2/SSV/pTN3/XerC/XerA	FAMallInt_30_60_000002	1785	XerA/XerC/pNOB8	FAMIntall_45_60_000022	27	﻿Met26-2	FAMallInt_60_60_000140	3
WP_011973933@Methanococcus_aeolicus	Phage_int_SAM_4(PF13495) Phage_integrase(PF00589)	FAMallInt_25_60_000002	3881	Superfam25_002/pT26-2/SSV/pTN3/XerC/XerA	FAMallInt_30_60_000002	1785	XerA/XerC/pNOB8	FAMIntall_45_60_000022	27	﻿Met26-2	FAMallInt_60_60_000210	2
WP_018153268@Methanothermococcus_thermolithotrophicus	Phage_int_SAM_4(PF13495) Phage_integrase(PF00589)	FAMallInt_25_60_000002	3881	Superfam25_002/pT26-2/SSV/pTN3/XerC/XerA	FAMallInt_30_60_000002	1785	XerA/XerC/pNOB8	FAMIntall_45_60_000022	27	﻿Met26-2	FAMallInt_60_60_000210	2
WP_011868399@Methanococcus_maripaludis	Phage_int_SAM_4(PF13495) Phage_integrase(PF00589)	FAMallInt_25_60_000002	3881	Superfam25_002/pT26-2/SSV/pTN3/XerC/XerA	FAMallInt_30_60_000002	1785	XerA/XerC/pNOB8	FAMIntall_45_60_000022	27	﻿Met26-2	FAMallInt_60_60_000533	1
WP_011170416@Methanococcus_maripaludis	Phage_int_SAM_4(PF13495) Phage_integrase(PF00589)	FAMallInt_25_60_000002	3881	Superfam25_002/pT26-2/SSV/pTN3/XerC/XerA	FAMallInt_30_60_000002	1785	XerA/XerC/pNOB8	FAMIntall_45_60_000022	27	﻿Met26-2	FAMallInt_60_60_000562	1
WP_013180929@Methanococcus_voltae	Phage_int_SAM_4(PF13495) Phage_integrase(PF00589)	FAMallInt_25_60_000002	3881	Superfam25_002/pT26-2/SSV/pTN3/XerC/XerA	FAMallInt_30_60_000002	1785	XerA/XerC/pNOB8	FAMIntall_45_60_000022	27	﻿Met26-2	FAMallInt_60_60_000597	1
WP_018153487@Methanothermococcus_thermolithotrophicus	Phage_int_SAM_4(PF13495) Phage_integrase(PF00589)	FAMallInt_25_60_000002	3881	Superfam25_002/pT26-2/SSV/pTN3/XerC/XerA	FAMallInt_30_60_000002	1785	XerA/XerC/pNOB8	FAMIntall_45_60_000022	27	﻿Met26-2	FAMallInt_60_60_000780	1
WP_013179832@Methanococcus_voltae	Phage_int_SAM_4(PF13495) Phage_integrase(PF00589)	FAMallInt_25_60_000002	3881	Superfam25_002/pT26-2/SSV/pTN3/XerC/XerA	FAMallInt_30_60_000002	1785	XerA/XerC/pNOB8	FAMIntall_45_60_000022	27	﻿Met26-2	FAMallInt_60_60_000975	1
WP_012193228@Methanococcus_maripaludis	Phage_int_SAM_4(PF13495) Phage_integrase(PF00589)	FAMallInt_25_60_000002	3881	Superfam25_002/pT26-2/SSV/pTN3/XerC/XerA	FAMallInt_30_60_000002	1785	XerA/XerC/pNOB8	FAMIntall_45_60_000022	27	﻿Met26-2	FAMallInt_60_60_000976	1
RYJ13228@Halogeometricum_borinquense	Phage_integrase(PF00589)	FAMallInt_25_60_000002	3881	Superfam25_002/pT26-2/SSV/pTN3/XerC/XerA	FAMallInt_30_60_000002	1785	XerA/XerC/pNOB8	FAMIntall_45_60_000023	84		FAMallInt_60_60_000038	7
WP_006168599@Natrialba_chahannaoensis	Phage_integrase(PF00589)	FAMallInt_25_60_000002	3881	Superfam25_002/pT26-2/SSV/pTN3/XerC/XerA	FAMallInt_30_60_000002	1785	XerA/XerC/pNOB8	FAMIntall_45_60_000023	84		FAMallInt_60_60_000038	7
WP_007998633@Halorubrum_aidingense	Phage_integrase(PF00589)	FAMallInt_25_60_000002	3881	Superfam25_002/pT26-2/SSV/pTN3/XerC/XerA	FAMallInt_30_60_000002	1785	XerA/XerC/pNOB8	FAMIntall_45_60_000023	84		FAMallInt_60_60_000038	7
WP_021074282@haloarchaeon_3A1_DGR	Phage_integrase(PF00589)	FAMallInt_25_60_000002	3881	Superfam25_002/pT26-2/SSV/pTN3/XerC/XerA	FAMallInt_30_60_000002	1785	XerA/XerC/pNOB8	FAMIntall_45_60_000023	84		FAMallInt_60_60_000038	7
WP_089805476@Halogeometricum_rufum	Phage_integrase(PF00589)	FAMallInt_25_60_000002	3881	Superfam25_002/pT26-2/SSV/pTN3/XerC/XerA	FAMallInt_30_60_000002	1785	XerA/XerC/pNOB8	FAMIntall_45_60_000023	84		FAMallInt_60_60_000038	7
WP_103424908@Salinigranum_rubrum	Phage_integrase(PF00589)	FAMallInt_25_60_000002	3881	Superfam25_002/pT26-2/SSV/pTN3/XerC/XerA	FAMallInt_30_60_000002	1785	XerA/XerC/pNOB8	FAMIntall_45_60_000023	84		FAMallInt_60_60_000038	7
WP_115879009@Haloferax_sp_Atlit-12N	Phage_integrase(PF00589)	FAMallInt_25_60_000002	3881	Superfam25_002/pT26-2/SSV/pTN3/XerC/XerA	FAMallInt_30_60_000002	1785	XerA/XerC/pNOB8	FAMIntall_45_60_000023	84		FAMallInt_60_60_000038	7
WP_053773229@Halorubrum_tropicale	Phage_integrase(PF00589)	FAMallInt_25_60_000002	3881	Superfam25_002/pT26-2/SSV/pTN3/XerC/XerA	FAMallInt_30_60_000002	1785	XerA/XerC/pNOB8	FAMIntall_45_60_000023	84		FAMallInt_60_60_000121	4
WP_089880581@Halogeometricum_limi	Phage_integrase(PF00589)	FAMallInt_25_60_000002	3881	Superfam25_002/pT26-2/SSV/pTN3/XerC/XerA	FAMallInt_30_60_000002	1785	XerA/XerC/pNOB8	FAMIntall_45_60_000023	84		FAMallInt_60_60_000121	4
WP_094529862@Halorubrum_halodurans	Phage_integrase(PF00589)	FAMallInt_25_60_000002	3881	Superfam25_002/pT26-2/SSV/pTN3/XerC/XerA	FAMallInt_30_60_000002	1785	XerA/XerC/pNOB8	FAMIntall_45_60_000023	84		FAMallInt_60_60_000121	4
WP_115798087@Halorussus_rarus	Phage_integrase(PF00589)	FAMallInt_25_60_000002	3881	Superfam25_002/pT26-2/SSV/pTN3/XerC/XerA	FAMallInt_30_60_000002	1785	XerA/XerC/pNOB8	FAMIntall_45_60_000023	84		FAMallInt_60_60_000121	4
AXR80991@Natronolimnobius_sp_AArc-Mg	Phage_integrase(PF00589)	FAMallInt_25_60_000002	3881	Superfam25_002/pT26-2/SSV/pTN3/XerC/XerA	FAMallInt_30_60_000002	1785	XerA/XerC/pNOB8	FAMIntall_45_60_000023	84		FAMallInt_60_60_000127	9
PLK19792@Natronobacterium_gregoryi_SP2	Phage_integrase(PF00589)	FAMallInt_25_60_000002	3881	Superfam25_002/pT26-2/SSV/pTN3/XerC/XerA	FAMallInt_30_60_000002	1785	XerA/XerC/pNOB8	FAMIntall_45_60_000023	84		FAMallInt_60_60_000127	9
PSP83293@Halobacteriales_archaeon_QS_6_64_34	Phage_integrase(PF00589)	FAMallInt_25_60_000002	3881	Superfam25_002/pT26-2/SSV/pTN3/XerC/XerA	FAMallInt_30_60_000002	1785	XerA/XerC/pNOB8	FAMIntall_45_60_000023	84		FAMallInt_60_60_000127	9
WP_005556978@Natronococcus_amylolyticus	Phage_integrase(PF00589)	FAMallInt_25_60_000002	3881	Superfam25_002/pT26-2/SSV/pTN3/XerC/XerA	FAMallInt_30_60_000002	1785	XerA/XerC/pNOB8	FAMIntall_45_60_000023	84		FAMallInt_60_60_000127	9
WP_006649678@Haloterrigena_thermotolerans	Phage_integrase(PF00589)	FAMallInt_25_60_000002	3881	Superfam25_002/pT26-2/SSV/pTN3/XerC/XerA	FAMallInt_30_60_000002	1785	XerA/XerC/pNOB8	FAMIntall_45_60_000023	84		FAMallInt_60_60_000127	9
WP_006672730@Halobiforma_nitratireducens	Phage_integrase(PF00589)	FAMallInt_25_60_000002	3881	Superfam25_002/pT26-2/SSV/pTN3/XerC/XerA	FAMallInt_30_60_000002	1785	XerA/XerC/pNOB8	FAMIntall_45_60_000023	84		FAMallInt_60_60_000127	9
WP_049925384@Halopiger_goleimassiliensis	Phage_integrase(PF00589)	FAMallInt_25_60_000002	3881	Superfam25_002/pT26-2/SSV/pTN3/XerC/XerA	FAMallInt_30_60_000002	1785	XerA/XerC/pNOB8	FAMIntall_45_60_000023	84		FAMallInt_60_60_000127	9
WP_086888324@Natronolimnobius_aegyptiacus	Phage_integrase(PF00589)	FAMallInt_25_60_000002	3881	Superfam25_002/pT26-2/SSV/pTN3/XerC/XerA	FAMallInt_30_60_000002	1785	XerA/XerC/pNOB8	FAMIntall_45_60_000023	84		FAMallInt_60_60_000127	9
WP_114575392@Saliphagus_sp_LR7	Phage_integrase(PF00589)	FAMallInt_25_60_000002	3881	Superfam25_002/pT26-2/SSV/pTN3/XerC/XerA	FAMallInt_30_60_000002	1785	XerA/XerC/pNOB8	FAMIntall_45_60_000023	84		FAMallInt_60_60_000127	9
PLK20396@Natronobacterium_gregoryi_SP2	Phage_integrase(PF00589)	FAMallInt_25_60_000002	3881	Superfam25_002/pT26-2/SSV/pTN3/XerC/XerA	FAMallInt_30_60_000002	1785	XerA/XerC/pNOB8	FAMIntall_45_60_000023	84		FAMallInt_60_60_000130	4
WP_004217472@Natrialba_magadii	Phage_integrase(PF00589)	FAMallInt_25_60_000002	3881	Superfam25_002/pT26-2/SSV/pTN3/XerC/XerA	FAMallInt_30_60_000002	1785	XerA/XerC/pNOB8	FAMIntall_45_60_000023	84		FAMallInt_60_60_000130	4
WP_092903790@Halostagnicola_kamekurae	Phage_integrase(PF00589)	FAMallInt_25_60_000002	3881	Superfam25_002/pT26-2/SSV/pTN3/XerC/XerA	FAMallInt_30_60_000002	1785	XerA/XerC/pNOB8	FAMIntall_45_60_000023	84		FAMallInt_60_60_000130	4
WP_098725275@Natrinema_sp_CBA1119	Phage_integrase(PF00589)	FAMallInt_25_60_000002	3881	Superfam25_002/pT26-2/SSV/pTN3/XerC/XerA	FAMallInt_30_60_000002	1785	XerA/XerC/pNOB8	FAMIntall_45_60_000023	84		FAMallInt_60_60_000130	4
APX96806@Haloterrigena_daqingensis	Phage_integrase(PF00589)	FAMallInt_25_60_000002	3881	Superfam25_002/pT26-2/SSV/pTN3/XerC/XerA	FAMallInt_30_60_000002	1785	XerA/XerC/pNOB8	FAMIntall_45_60_000023	84		FAMallInt_60_60_000161	10
ELZ42769@Halorubrum_saccharovorum_DSM_1137	Phage_integrase(PF00589)	FAMallInt_25_60_000002	3881	Superfam25_002/pT26-2/SSV/pTN3/XerC/XerA	FAMallInt_30_60_000002	1785	XerA/XerC/pNOB8	FAMIntall_45_60_000023	84		FAMallInt_60_60_000161	10
PSQ27810@Halobacteriales_archaeon_QS_9_68_17	Phage_integrase(PF00589)	FAMallInt_25_60_000002	3881	Superfam25_002/pT26-2/SSV/pTN3/XerC/XerA	FAMallInt_30_60_000002	1785	XerA/XerC/pNOB8	FAMIntall_45_60_000023	84		FAMallInt_60_60_000161	10
WP_006826437@Natrialba_taiwanensis	Phage_integrase(PF00589)	FAMallInt_25_60_000002	3881	Superfam25_002/pT26-2/SSV/pTN3/XerC/XerA	FAMallInt_30_60_000002	1785	XerA/XerC/pNOB8	FAMIntall_45_60_000023	84		FAMallInt_60_60_000161	10
WP_007690609@Halococcus_hamelinensis	Phage_integrase(PF00589)	FAMallInt_25_60_000002	3881	Superfam25_002/pT26-2/SSV/pTN3/XerC/XerA	FAMallInt_30_60_000002	1785	XerA/XerC/pNOB8	FAMIntall_45_60_000023	84		FAMallInt_60_60_000161	10
WP_049903683@Halococcus_agarilyticus	Phage_integrase(PF00589)	FAMallInt_25_60_000002	3881	Superfam25_002/pT26-2/SSV/pTN3/XerC/XerA	FAMallInt_30_60_000002	1785	XerA/XerC/pNOB8	FAMIntall_45_60_000023	84		FAMallInt_60_60_000161	10
WP_092733125@Halopenitus_persicus	Phage_integrase(PF00589)	FAMallInt_25_60_000002	3881	Superfam25_002/pT26-2/SSV/pTN3/XerC/XerA	FAMallInt_30_60_000002	1785	XerA/XerC/pNOB8	FAMIntall_45_60_000023	84		FAMallInt_60_60_000161	10
WP_095637155@Halorubrum_sp_WN019	Phage_integrase(PF00589)	FAMallInt_25_60_000002	3881	Superfam25_002/pT26-2/SSV/pTN3/XerC/XerA	FAMallInt_30_60_000002	1785	XerA/XerC/pNOB8	FAMIntall_45_60_000023	84		FAMallInt_60_60_000161	10
WP_098724699@Natrinema_sp_CBA1119	Phage_integrase(PF00589)	FAMallInt_25_60_000002	3881	Superfam25_002/pT26-2/SSV/pTN3/XerC/XerA	FAMallInt_30_60_000002	1785	XerA/XerC/pNOB8	FAMIntall_45_60_000023	84		FAMallInt_60_60_000161	10
WP_101294146@Haloferacaceae_archaeon_SYSU_A9-0	Phage_integrase(PF00589)	FAMallInt_25_60_000002	3881	Superfam25_002/pT26-2/SSV/pTN3/XerC/XerA	FAMallInt_30_60_000002	1785	XerA/XerC/pNOB8	FAMIntall_45_60_000023	84		FAMallInt_60_60_000161	10
OVE83166@Natronolimnobius_baerhuensis	Phage_integrase(PF00589)	FAMallInt_25_60_000002	3881	Superfam25_002/pT26-2/SSV/pTN3/XerC/XerA	FAMallInt_30_60_000002	1785	XerA/XerC/pNOB8	FAMIntall_45_60_000023	84		FAMallInt_60_60_000170	3
WP_008425533@Natronococcus_jeotgali	Phage_integrase(PF00589)	FAMallInt_25_60_000002	3881	Superfam25_002/pT26-2/SSV/pTN3/XerC/XerA	FAMallInt_30_60_000002	1785	XerA/XerC/pNOB8	FAMIntall_45_60_000023	84		FAMallInt_60_60_000170	3
WP_050050531@Halostagnicola_sp_A56	Phage_integrase(PF00589)	FAMallInt_25_60_000002	3881	Superfam25_002/pT26-2/SSV/pTN3/XerC/XerA	FAMallInt_30_60_000002	1785	XerA/XerC/pNOB8	FAMIntall_45_60_000023	84		FAMallInt_60_60_000170	3
WP_011224160@Haloarcula_marismortui	Phage_integrase(PF00589)	FAMallInt_25_60_000002	3881	Superfam25_002/pT26-2/SSV/pTN3/XerC/XerA	FAMallInt_30_60_000002	1785	XerA/XerC/pNOB8	FAMIntall_45_60_000023	84		FAMallInt_60_60_000181	4
WP_018258740@Halomicrobium_katesii	Phage_integrase(PF00589)	FAMallInt_25_60_000002	3881	Superfam25_002/pT26-2/SSV/pTN3/XerC/XerA	FAMallInt_30_60_000002	1785	XerA/XerC/pNOB8	FAMIntall_45_60_000023	84		FAMallInt_60_60_000181	4
WP_058994141@Haloarcula_sp_CBA1127	Phage_integrase(PF00589)	FAMallInt_25_60_000002	3881	Superfam25_002/pT26-2/SSV/pTN3/XerC/XerA	FAMallInt_30_60_000002	1785	XerA/XerC/pNOB8	FAMIntall_45_60_000023	84		FAMallInt_60_60_000181	4
WP_066303661@Haloterrigena_mahii	Phage_integrase(PF00589)	FAMallInt_25_60_000002	3881	Superfam25_002/pT26-2/SSV/pTN3/XerC/XerA	FAMallInt_30_60_000002	1785	XerA/XerC/pNOB8	FAMIntall_45_60_000023	84		FAMallInt_60_60_000181	4
AHG02804@Halobacterium_sp_DL1	Phage_integrase(PF00589)	FAMallInt_25_60_000002	3881	Superfam25_002/pT26-2/SSV/pTN3/XerC/XerA	FAMallInt_30_60_000002	1785	XerA/XerC/pNOB8	FAMIntall_45_60_000023	84		FAMallInt_60_60_000190	2
WP_123538582@Halosimplex_sp_YPL4	Phage_integrase(PF00589)	FAMallInt_25_60_000002	3881	Superfam25_002/pT26-2/SSV/pTN3/XerC/XerA	FAMallInt_30_60_000002	1785	XerA/XerC/pNOB8	FAMIntall_45_60_000023	84		FAMallInt_60_60_000190	2
ERJ05783@Halorhabdus_tiamatea_SARL4B	Phage_integrase(PF00589)	FAMallInt_25_60_000002	3881	Superfam25_002/pT26-2/SSV/pTN3/XerC/XerA	FAMallInt_30_60_000002	1785	XerA/XerC/pNOB8	FAMIntall_45_60_000023	84		FAMallInt_60_60_000204	2
WP_074879274@Halolamina_pelagica	Phage_integrase(PF00589)	FAMallInt_25_60_000002	3881	Superfam25_002/pT26-2/SSV/pTN3/XerC/XerA	FAMallInt_30_60_000002	1785	XerA/XerC/pNOB8	FAMIntall_45_60_000023	84		FAMallInt_60_60_000204	2
WP_018128824@Haladaptatus_paucihalophilus	Phage_integrase(PF00589)	FAMallInt_25_60_000002	3881	Superfam25_002/pT26-2/SSV/pTN3/XerC/XerA	FAMallInt_30_60_000002	1785	XerA/XerC/pNOB8	FAMIntall_45_60_000023	84		FAMallInt_60_60_000205	3
WP_089825351@Halogranum_amylolyticum	Phage_integrase(PF00589)	FAMallInt_25_60_000002	3881	Superfam25_002/pT26-2/SSV/pTN3/XerC/XerA	FAMallInt_30_60_000002	1785	XerA/XerC/pNOB8	FAMIntall_45_60_000023	84		FAMallInt_60_60_000205	3
WP_096390033@Halopenitus_persicus	Phage_integrase(PF00589)	FAMallInt_25_60_000002	3881	Superfam25_002/pT26-2/SSV/pTN3/XerC/XerA	FAMallInt_30_60_000002	1785	XerA/XerC/pNOB8	FAMIntall_45_60_000023	84		FAMallInt_60_60_000205	3
WP_006112715@Halorubrum_coriense	Phage_integrase(PF00589)	FAMallInt_25_60_000002	3881	Superfam25_002/pT26-2/SSV/pTN3/XerC/XerA	FAMallInt_30_60_000002	1785	XerA/XerC/pNOB8	FAMIntall_45_60_000023	84		FAMallInt_60_60_000246	5
WP_049817673@haloarchaeon_3A1_DGR	Phage_integrase(PF00589)	FAMallInt_25_60_000002	3881	Superfam25_002/pT26-2/SSV/pTN3/XerC/XerA	FAMallInt_30_60_000002	1785	XerA/XerC/pNOB8	FAMIntall_45_60_000023	84		FAMallInt_60_60_000246	5
WP_058366927@Haloparvum_sedimenti	Phage_integrase(PF00589)	FAMallInt_25_60_000002	3881	Superfam25_002/pT26-2/SSV/pTN3/XerC/XerA	FAMallInt_30_60_000002	1785	XerA/XerC/pNOB8	FAMIntall_45_60_000023	84		FAMallInt_60_60_000246	5
WP_082224511@Halolamina_rubra	Phage_integrase(PF00589)	FAMallInt_25_60_000002	3881	Superfam25_002/pT26-2/SSV/pTN3/XerC/XerA	FAMallInt_30_60_000002	1785	XerA/XerC/pNOB8	FAMIntall_45_60_000023	84		FAMallInt_60_60_000246	5
YP_919058@Archaeal_BJ1_virus	Phage_integrase(PF00589)	FAMallInt_25_60_000002	3881	Superfam25_002/pT26-2/SSV/pTN3/XerC/XerA	FAMallInt_30_60_000002	1785	XerA/XerC/pNOB8	FAMIntall_45_60_000023	84		FAMallInt_60_60_000246	5
PSQ44460@Halobacteriales_archaeon_SW_7_68_16	Phage_integrase(PF00589)	FAMallInt_25_60_000002	3881	Superfam25_002/pT26-2/SSV/pTN3/XerC/XerA	FAMallInt_30_60_000002	1785	XerA/XerC/pNOB8	FAMIntall_45_60_000023	84		FAMallInt_60_60_000253	2
WP_115805408@Haloferax_sp_Atlit-4N	DNA_BRE_C(cd00397)	FAMallInt_25_60_000002	3881	Superfam25_002/pT26-2/SSV/pTN3/XerC/XerA	FAMallInt_30_60_000002	1785	XerA/XerC/pNOB8	FAMIntall_45_60_000023	84		FAMallInt_60_60_000253	2
WP_008443759@Halorubrum_californiense	Phage_integrase(PF00589)	FAMallInt_25_60_000002	3881	Superfam25_002/pT26-2/SSV/pTN3/XerC/XerA	FAMallInt_30_60_000002	1785	XerA/XerC/pNOB8	FAMIntall_45_60_000023	84		FAMallInt_60_60_000280	2
WP_089650120@Halobacterium_hubeiense	Phage_integrase(PF00589)	FAMallInt_25_60_000002	3881	Superfam25_002/pT26-2/SSV/pTN3/XerC/XerA	FAMallInt_30_60_000002	1785	XerA/XerC/pNOB8	FAMIntall_45_60_000023	84		FAMallInt_60_60_000280	2
ELZ41498@Halorubrum_californiensis_DSM_19288	Phage_integrase(PF00589)	FAMallInt_25_60_000002	3881	Superfam25_002/pT26-2/SSV/pTN3/XerC/XerA	FAMallInt_30_60_000002	1785	XerA/XerC/pNOB8	FAMIntall_45_60_000023	84		FAMallInt_60_60_000335	6
WP_004594146@Haloarcula_japonica	Phage_integrase(PF00589)	FAMallInt_25_60_000002	3881	Superfam25_002/pT26-2/SSV/pTN3/XerC/XerA	FAMallInt_30_60_000002	1785	XerA/XerC/pNOB8	FAMIntall_45_60_000023	84		FAMallInt_60_60_000335	6
WP_008893510@Haloterrigena_salina	Phage_integrase(PF00589)	FAMallInt_25_60_000002	3881	Superfam25_002/pT26-2/SSV/pTN3/XerC/XerA	FAMallInt_30_60_000002	1785	XerA/XerC/pNOB8	FAMIntall_45_60_000023	84		FAMallInt_60_60_000335	6
WP_011323658@Natronomonas_pharaonis	Phage_integrase(PF00589)	FAMallInt_25_60_000002	3881	Superfam25_002/pT26-2/SSV/pTN3/XerC/XerA	FAMallInt_30_60_000002	1785	XerA/XerC/pNOB8	FAMIntall_45_60_000023	84		FAMallInt_60_60_000335	6
WP_101294140@Haloferacaceae_archaeon_SYSU_A9-0	Phage_integrase(PF00589)	FAMallInt_25_60_000002	3881	Superfam25_002/pT26-2/SSV/pTN3/XerC/XerA	FAMallInt_30_60_000002	1785	XerA/XerC/pNOB8	FAMIntall_45_60_000023	84		FAMallInt_60_60_000335	6
WP_123537906@Halosimplex_sp_YPL4	Phage_integrase(PF00589)	FAMallInt_25_60_000002	3881	Superfam25_002/pT26-2/SSV/pTN3/XerC/XerA	FAMallInt_30_60_000002	1785	XerA/XerC/pNOB8	FAMIntall_45_60_000023	84		FAMallInt_60_60_000335	6
PSP82395@Halobacteriales_archaeon_QS_1_68_17	Phage_integrase(PF00589)	FAMallInt_25_60_000002	3881	Superfam25_002/pT26-2/SSV/pTN3/XerC/XerA	FAMallInt_30_60_000002	1785	XerA/XerC/pNOB8	FAMIntall_45_60_000023	84		FAMallInt_60_60_000337	7
WP_006075916@Halococcus_saccharolyticus	Phage_integrase(PF00589)	FAMallInt_25_60_000002	3881	Superfam25_002/pT26-2/SSV/pTN3/XerC/XerA	FAMallInt_30_60_000002	1785	XerA/XerC/pNOB8	FAMIntall_45_60_000023	84		FAMallInt_60_60_000337	7
WP_007275028@Haloferax_sulfurifontis	Phage_integrase(PF00589)	FAMallInt_25_60_000002	3881	Superfam25_002/pT26-2/SSV/pTN3/XerC/XerA	FAMallInt_30_60_000002	1785	XerA/XerC/pNOB8	FAMIntall_45_60_000023	84		FAMallInt_60_60_000337	7
WP_008389434@Halogeometricum_pallidum	Phage_integrase(PF00589)	FAMallInt_25_60_000002	3881	Superfam25_002/pT26-2/SSV/pTN3/XerC/XerA	FAMallInt_30_60_000002	1785	XerA/XerC/pNOB8	FAMIntall_45_60_000023	84		FAMallInt_60_60_000337	7
WP_015789480@Halorhabdus_utahensis	Phage_integrase(PF00589)	FAMallInt_25_60_000002	3881	Superfam25_002/pT26-2/SSV/pTN3/XerC/XerA	FAMallInt_30_60_000002	1785	XerA/XerC/pNOB8	FAMIntall_45_60_000023	84		FAMallInt_60_60_000337	7
WP_066141378@Haladaptatus_sp_R4	Phage_integrase(PF00589)	FAMallInt_25_60_000002	3881	Superfam25_002/pT26-2/SSV/pTN3/XerC/XerA	FAMallInt_30_60_000002	1785	XerA/XerC/pNOB8	FAMIntall_45_60_000023	84		FAMallInt_60_60_000337	7
WP_103424894@Salinigranum_rubrum	Phage_integrase(PF00589)	FAMallInt_25_60_000002	3881	Superfam25_002/pT26-2/SSV/pTN3/XerC/XerA	FAMallInt_30_60_000002	1785	XerA/XerC/pNOB8	FAMIntall_45_60_000023	84		FAMallInt_60_60_000337	7
WP_080510049@Haloarcula_sp_K1	Phage_integrase(PF00589)	FAMallInt_25_60_000002	3881	Superfam25_002/pT26-2/SSV/pTN3/XerC/XerA	FAMallInt_30_60_000002	1785	XerA/XerC/pNOB8	FAMIntall_45_60_000023	84		FAMallInt_60_60_000505	1
ALG81741@Halanaeroarchaeum_sulfurireducens	Phage_integrase(PF00589)	FAMallInt_25_60_000002	3881	Superfam25_002/pT26-2/SSV/pTN3/XerC/XerA	FAMallInt_30_60_000002	1785	XerA/XerC/pNOB8	FAMIntall_45_60_000023	84		FAMallInt_60_60_000584	1
PHQ44632@Halorubrum_sp_C3	Phage_integrase(PF00589)	FAMallInt_25_60_000002	3881	Superfam25_002/pT26-2/SSV/pTN3/XerC/XerA	FAMallInt_30_60_000002	1785	XerA/XerC/pNOB8	FAMIntall_45_60_000023	84		FAMallInt_60_60_000646	1
WP_004267037@Natrialba_magadii	Phage_integrase(PF00589)	FAMallInt_25_60_000002	3881	Superfam25_002/pT26-2/SSV/pTN3/XerC/XerA	FAMallInt_30_60_000002	1785	XerA/XerC/pNOB8	FAMIntall_45_60_000023	84		FAMallInt_60_60_000662	1
WP_054519886@Halanaeroarchaeum_sulfurireducens	Phage_integrase(PF00589)	FAMallInt_25_60_000002	3881	Superfam25_002/pT26-2/SSV/pTN3/XerC/XerA	FAMallInt_30_60_000002	1785	XerA/XerC/pNOB8	FAMIntall_45_60_000023	84		FAMallInt_60_60_000825	1
OAQ53475@Haloterrigena_mahii	Phage_integrase(PF00589)	FAMallInt_25_60_000002	3881	Superfam25_002/pT26-2/SSV/pTN3/XerC/XerA	FAMallInt_30_60_000002	1785	XerA/XerC/pNOB8	FAMIntall_45_60_000023	84		FAMallInt_60_60_000930	1
WP_121561119@Halobellus_sp_Atlit-31R	Phage_integrase(PF00589)	FAMallInt_25_60_000002	3881	Superfam25_002/pT26-2/SSV/pTN3/XerC/XerA	FAMallInt_30_60_000002	1785	XerA/XerC/pNOB8	FAMIntall_45_60_000023	84		FAMallInt_60_60_000960	1
WP_103423772@Salinigranum_rubrum	Phage_integrase(PF00589)	FAMallInt_25_60_000002	3881	Superfam25_002/pT26-2/SSV/pTN3/XerC/XerA	FAMallInt_30_60_000002	1785	XerA/XerC/pNOB8	FAMIntall_45_60_000023	84		FAMallInt_60_60_001059	1
WP_092699087@Halovenus_aranensis	Phage_integrase(PF00589)	FAMallInt_25_60_000002	3881	Superfam25_002/pT26-2/SSV/pTN3/XerC/XerA	FAMallInt_30_60_000002	1785	XerA/XerC/pNOB8	FAMIntall_45_60_000023	84		FAMallInt_60_60_001091	1
WP_115820457@Haloferax_sp_Atlit-6N	Phage_integrase(PF00589)	FAMallInt_25_60_000002	3881	Superfam25_002/pT26-2/SSV/pTN3/XerC/XerA	FAMallInt_30_60_000002	1785	XerA/XerC/pNOB8	FAMIntall_45_60_000023	84		FAMallInt_60_60_001093	1
WP_114606665@Haloplanus_sp_CBA1112	Phage_integrase(PF00589)	FAMallInt_25_60_000002	3881	Superfam25_002/pT26-2/SSV/pTN3/XerC/XerA	FAMallInt_30_60_000002	1785	XerA/XerC/pNOB8	FAMIntall_45_60_000023	84		FAMallInt_60_60_001162	1
AFO57038@Natrinema_sp_J7-2	#N/A	FAMallInt_25_60_000002	3881	Superfam25_002/pT26-2/SSV/pTN3/XerC/XerA	FAMallInt_30_60_000002	1785	XerA/XerC/pNOB8	FAMIntall_45_60_000023	84		FAMallInt_60_60_001341	1
PSQ27536@Halobacteriales_archaeon_SW_10_68_16	Phage_integrase(PF00589)	FAMallInt_25_60_000002	3881	Superfam25_002/pT26-2/SSV/pTN3/XerC/XerA	FAMallInt_30_60_000002	1785	XerA/XerC/pNOB8	FAMIntall_45_60_000023	84		FAMallInt_60_60_001608	1
WP_049986559@Halobellus_rufus	Phage_integrase(PF00589)	FAMallInt_25_60_000002	3881	Superfam25_002/pT26-2/SSV/pTN3/XerC/XerA	FAMallInt_30_60_000002	1785	XerA/XerC/pNOB8	FAMIntall_45_60_000023	84		FAMallInt_60_60_001669	1
AKU08286@Haloferax_gibbonsii	Phage_integrase(PF00589)	FAMallInt_25_60_000002	3881	Superfam25_002/pT26-2/SSV/pTN3/XerC/XerA	FAMallInt_30_60_000002	1785	XerA/XerC/pNOB8	FAMIntall_45_60_000024	23		FAMallInt_60_60_000039	16
AZH26675@Haloplanus_aerogenes	Phage_int_SAM_4(PF13495) Phage_integrase(PF00589)	FAMallInt_25_60_000002	3881	Superfam25_002/pT26-2/SSV/pTN3/XerC/XerA	FAMallInt_30_60_000002	1785	XerA/XerC/pNOB8	FAMIntall_45_60_000024	23		FAMallInt_60_60_000039	16
RLM43342@Haloferax_sp_Atlit-105R	Phage_int_SAM_4(PF13495) Phage_integrase(PF00589)	FAMallInt_25_60_000002	3881	Superfam25_002/pT26-2/SSV/pTN3/XerC/XerA	FAMallInt_30_60_000002	1785	XerA/XerC/pNOB8	FAMIntall_45_60_000024	23		FAMallInt_60_60_000039	16
RYJ10182@Haloarcula_hispanica	Phage_int_SAM_4(PF13495) Phage_integrase(PF00589)	FAMallInt_25_60_000002	3881	Superfam25_002/pT26-2/SSV/pTN3/XerC/XerA	FAMallInt_30_60_000002	1785	XerA/XerC/pNOB8	FAMIntall_45_60_000024	23		FAMallInt_60_60_000039	16
WP_004042160@Haloferax_volcanii	Phage_integrase(PF00589)	FAMallInt_25_60_000002	3881	Superfam25_002/pT26-2/SSV/pTN3/XerC/XerA	FAMallInt_30_60_000002	1785	XerA/XerC/pNOB8	FAMIntall_45_60_000024	23		FAMallInt_60_60_000039	16
WP_004975559@Haloferax_gibbonsii	Phage_integrase(PF00589)	FAMallInt_25_60_000002	3881	Superfam25_002/pT26-2/SSV/pTN3/XerC/XerA	FAMallInt_30_60_000002	1785	XerA/XerC/pNOB8	FAMIntall_45_60_000024	23		FAMallInt_60_60_000039	16
WP_005537724@Haloarcula_argentinensis	Phage_int_SAM_4(PF13495) Phage_integrase(PF00589)	FAMallInt_25_60_000002	3881	Superfam25_002/pT26-2/SSV/pTN3/XerC/XerA	FAMallInt_30_60_000002	1785	XerA/XerC/pNOB8	FAMIntall_45_60_000024	23		FAMallInt_60_60_000039	16
WP_006055130@Halogeometricum_borinquense	Phage_int_SAM_4(PF13495) Phage_integrase(PF00589)	FAMallInt_25_60_000002	3881	Superfam25_002/pT26-2/SSV/pTN3/XerC/XerA	FAMallInt_30_60_000002	1785	XerA/XerC/pNOB8	FAMIntall_45_60_000024	23		FAMallInt_60_60_000039	16
WP_006601307@Haloferax_alexandrinus	Phage_int_SAM_4(PF13495),Phage_integrase(PF00589)	FAMallInt_25_60_000002	3881	Superfam25_002/pT26-2/SSV/pTN3/XerC/XerA	FAMallInt_30_60_000002	1785	XerA/XerC/pNOB8	FAMIntall_45_60_000024	23		FAMallInt_60_60_000039	16
WP_008095793@Haloferax_prahovense	Phage_int_SAM_4(PF13495) Phage_integrase(PF00589)	FAMallInt_25_60_000002	3881	Superfam25_002/pT26-2/SSV/pTN3/XerC/XerA	FAMallInt_30_60_000002	1785	XerA/XerC/pNOB8	FAMIntall_45_60_000024	23		FAMallInt_60_60_000039	16
WP_050033445@Halorubrum_halophilum	Phage_int_SAM_1(PF02899),Phage_integrase(PF00589)	FAMallInt_25_60_000002	3881	Superfam25_002/pT26-2/SSV/pTN3/XerC/XerA	FAMallInt_30_60_000002	1785	XerA/XerC/pNOB8	FAMIntall_45_60_000024	23		FAMallInt_60_60_000039	16
WP_075938476@Natronomonas_sp_CBA1134	Phage_int_SAM_4(PF13495) Phage_integrase(PF00589)	FAMallInt_25_60_000002	3881	Superfam25_002/pT26-2/SSV/pTN3/XerC/XerA	FAMallInt_30_60_000002	1785	XerA/XerC/pNOB8	FAMIntall_45_60_000024	23		FAMallInt_60_60_000039	16
WP_090377520@Natronobacterium_texcoconense	Phage_int_SAM_4(PF13495) Phage_integrase(PF00589)	FAMallInt_25_60_000002	3881	Superfam25_002/pT26-2/SSV/pTN3/XerC/XerA	FAMallInt_30_60_000002	1785	XerA/XerC/pNOB8	FAMIntall_45_60_000024	23		FAMallInt_60_60_000039	16
WP_115797199@Halorussus_rarus	Phage_int_SAM_4(PF13495) Phage_integrase(PF00589)	FAMallInt_25_60_000002	3881	Superfam25_002/pT26-2/SSV/pTN3/XerC/XerA	FAMallInt_30_60_000002	1785	XerA/XerC/pNOB8	FAMIntall_45_60_000024	23		FAMallInt_60_60_000039	16
WP_123537597@Halosimplex_sp_YPL4	Phage_int_SAM_4(PF13495) Phage_integrase(PF00589)	FAMallInt_25_60_000002	3881	Superfam25_002/pT26-2/SSV/pTN3/XerC/XerA	FAMallInt_30_60_000002	1785	XerA/XerC/pNOB8	FAMIntall_45_60_000024	23		FAMallInt_60_60_000039	16
WP_129067575@Halorientalis_sp_F13-25	Phage_int_SAM_4(PF13495) Phage_integrase(PF00589)	FAMallInt_25_60_000002	3881	Superfam25_002/pT26-2/SSV/pTN3/XerC/XerA	FAMallInt_30_60_000002	1785	XerA/XerC/pNOB8	FAMIntall_45_60_000024	23		FAMallInt_60_60_000039	16
SDW44126@Haloarcula_vallismortis	Phage_int_SAM_4(PF13495),Phage_integrase(PF00589)	FAMallInt_25_60_000002	3881	Superfam25_002/pT26-2/SSV/pTN3/XerC/XerA	FAMallInt_30_60_000002	1785	XerA/XerC/pNOB8	FAMIntall_45_60_000024	23		FAMallInt_60_60_000256	5
WP_007110740@Natrinema_altunense	Phage_int_SAM_4(PF13495) Phage_integrase(PF00589)	FAMallInt_25_60_000002	3881	Superfam25_002/pT26-2/SSV/pTN3/XerC/XerA	FAMallInt_30_60_000002	1785	XerA/XerC/pNOB8	FAMIntall_45_60_000024	23		FAMallInt_60_60_000256	5
WP_049937273@Haloplanus_natans	Phage_int_SAM_4(PF13495) Phage_integrase(PF00589)	FAMallInt_25_60_000002	3881	Superfam25_002/pT26-2/SSV/pTN3/XerC/XerA	FAMallInt_30_60_000002	1785	XerA/XerC/pNOB8	FAMIntall_45_60_000024	23		FAMallInt_60_60_000256	5
WP_049996354@Halococcus_sediminicola	Phage_int_SAM_4(PF13495) Phage_integrase(PF00589)	FAMallInt_25_60_000002	3881	Superfam25_002/pT26-2/SSV/pTN3/XerC/XerA	FAMallInt_30_60_000002	1785	XerA/XerC/pNOB8	FAMIntall_45_60_000024	23		FAMallInt_60_60_000256	5
WP_096389600@Halopenitus_persicus	Phage_int_SAM_4(PF13495) Phage_integrase(PF00589)	FAMallInt_25_60_000002	3881	Superfam25_002/pT26-2/SSV/pTN3/XerC/XerA	FAMallInt_30_60_000002	1785	XerA/XerC/pNOB8	FAMIntall_45_60_000024	23		FAMallInt_60_60_000256	5
WP_098727587@Natrinema_sp_CBA1119	Phage_integrase(PF00589)	FAMallInt_25_60_000002	3881	Superfam25_002/pT26-2/SSV/pTN3/XerC/XerA	FAMallInt_30_60_000002	1785	XerA/XerC/pNOB8	FAMIntall_45_60_000024	23		FAMallInt_60_60_000748	1
WP_083687693@Haloterrigena_daqingensis	Phage_int_SAM_1(PF02899)	FAMallInt_25_60_000002	3881	Superfam25_002/pT26-2/SSV/pTN3/XerC/XerA	FAMallInt_30_60_000002	1785	XerA/XerC/pNOB8	FAMIntall_45_60_000024	23		FAMallInt_60_60_001748	1
AFK23324@Pyrococcus_sp_ST04	Phage_integrase(PF00589)	FAMallInt_25_60_000002	3881	Superfam25_002/pT26-2/SSV/pTN3/XerC/XerA	FAMallInt_30_60_000002	1785	XerA/XerC/pNOB8	FAMIntall_45_60_000027	172	XerA/XerC	FAMallInt_60_60_000045	29
ASJ16142@Thermococcus_chitonophagus	Phage_int_SAM_1(PF02899) Phage_integrase(PF00589)	FAMallInt_25_60_000002	3881	Superfam25_002/pT26-2/SSV/pTN3/XerC/XerA	FAMallInt_30_60_000002	1785	XerA/XerC/pNOB8	FAMIntall_45_60_000027	172	XerA/XerC	FAMallInt_60_60_000045	29
RLF84864@Thermococci_archaeon	Phage_int_SAM_1(PF02899) Phage_integrase(PF00589)	FAMallInt_25_60_000002	3881	Superfam25_002/pT26-2/SSV/pTN3/XerC/XerA	FAMallInt_30_60_000002	1785	XerA/XerC/pNOB8	FAMIntall_45_60_000027	172	XerA/XerC	FAMallInt_60_60_000045	29
RLF90467@Thermococci_archaeon	Phage_integrase(PF00589)	FAMallInt_25_60_000002	3881	Superfam25_002/pT26-2/SSV/pTN3/XerC/XerA	FAMallInt_30_60_000002	1785	XerA/XerC/pNOB8	FAMIntall_45_60_000027	172	XerA/XerC	FAMallInt_60_60_000045	29
RLF91984@Thermococci_archaeon	Phage_int_SAM_1(PF02899) Phage_integrase(PF00589)	FAMallInt_25_60_000002	3881	Superfam25_002/pT26-2/SSV/pTN3/XerC/XerA	FAMallInt_30_60_000002	1785	XerA/XerC/pNOB8	FAMIntall_45_60_000027	172	XerA/XerC	FAMallInt_60_60_000045	29
WP_010477362@Thermococcus_zilligii	Phage_integrase(PF00589)	FAMallInt_25_60_000002	3881	Superfam25_002/pT26-2/SSV/pTN3/XerC/XerA	FAMallInt_30_60_000002	1785	XerA/XerC/pNOB8	FAMIntall_45_60_000027	172	XerA/XerC	FAMallInt_60_60_000045	29
WP_010885885@Pyrococcus_horikoshii	Phage_int_SAM_1(PF02899) Phage_integrase(PF00589)	FAMallInt_25_60_000002	3881	Superfam25_002/pT26-2/SSV/pTN3/XerC/XerA	FAMallInt_30_60_000002	1785	XerA/XerC/pNOB8	FAMIntall_45_60_000027	172	XerA/XerC	FAMallInt_60_60_000045	29
WP_011013007@Pyrococcus_furiosus	Phage_int_SAM_1(PF02899) Phage_integrase(PF00589)	FAMallInt_25_60_000002	3881	Superfam25_002/pT26-2/SSV/pTN3/XerC/XerA	FAMallInt_30_60_000002	1785	XerA/XerC/pNOB8	FAMIntall_45_60_000027	172	XerA/XerC	FAMallInt_60_60_000045	29
WP_012571973@Thermococcus_onnurineus	Phage_int_SAM_1(PF02899) Phage_integrase(PF00589)	FAMallInt_25_60_000002	3881	Superfam25_002/pT26-2/SSV/pTN3/XerC/XerA	FAMallInt_30_60_000002	1785	XerA/XerC/pNOB8	FAMIntall_45_60_000027	172	XerA/XerC	FAMallInt_60_60_000045	29
WP_013747897@Pyrococcus_sp_NA2	Phage_integrase(PF00589)	FAMallInt_25_60_000002	3881	Superfam25_002/pT26-2/SSV/pTN3/XerC/XerA	FAMallInt_30_60_000002	1785	XerA/XerC/pNOB8	FAMIntall_45_60_000027	172	XerA/XerC	FAMallInt_60_60_000045	29
WP_013904862@Pyrococcus_yayanosii	Phage_integrase(PF00589)	FAMallInt_25_60_000002	3881	Superfam25_002/pT26-2/SSV/pTN3/XerC/XerA	FAMallInt_30_60_000002	1785	XerA/XerC/pNOB8	FAMIntall_45_60_000027	172	XerA/XerC	FAMallInt_60_60_000045	29
WP_014789484@Thermococcus_cleftensis	Phage_integrase(PF00589)	FAMallInt_25_60_000002	3881	Superfam25_002/pT26-2/SSV/pTN3/XerC/XerA	FAMallInt_30_60_000002	1785	XerA/XerC/pNOB8	FAMIntall_45_60_000027	172	XerA/XerC	FAMallInt_60_60_000045	29
WP_015859245@Thermococcus_gammatolerans	Phage_int_SAM_1(PF02899) Phage_integrase(PF00589)	FAMallInt_25_60_000002	3881	Superfam25_002/pT26-2/SSV/pTN3/XerC/XerA	FAMallInt_30_60_000002	1785	XerA/XerC/pNOB8	FAMIntall_45_60_000027	172	XerA/XerC	FAMallInt_60_60_000045	29
WP_042681207@Thermococcus_paralvinellae	Phage_int_SAM_1(PF02899) Phage_integrase(PF00589)	FAMallInt_25_60_000002	3881	Superfam25_002/pT26-2/SSV/pTN3/XerC/XerA	FAMallInt_30_60_000002	1785	XerA/XerC/pNOB8	FAMIntall_45_60_000027	172	XerA/XerC	FAMallInt_60_60_000045	29
WP_048152540@Palaeococcus_ferrophilus	Phage_int_SAM_1(PF02899) Phage_integrase(PF00589)	FAMallInt_25_60_000002	3881	Superfam25_002/pT26-2/SSV/pTN3/XerC/XerA	FAMallInt_30_60_000002	1785	XerA/XerC/pNOB8	FAMIntall_45_60_000027	172	XerA/XerC	FAMallInt_60_60_000045	29
WP_048164945@Palaeococcus_pacificus	Phage_integrase(PF00589)	FAMallInt_25_60_000002	3881	Superfam25_002/pT26-2/SSV/pTN3/XerC/XerA	FAMallInt_30_60_000002	1785	XerA/XerC/pNOB8	FAMIntall_45_60_000027	172	XerA/XerC	FAMallInt_60_60_000045	29
WP_050003789@Thermococcus_eurythermalis	Phage_int_SAM_1(PF02899) Phage_integrase(PF00589)	FAMallInt_25_60_000002	3881	Superfam25_002/pT26-2/SSV/pTN3/XerC/XerA	FAMallInt_30_60_000002	1785	XerA/XerC/pNOB8	FAMIntall_45_60_000027	172	XerA/XerC	FAMallInt_60_60_000045	29
WP_058938893@Thermococcus_celericrescens	Phage_int_SAM_1(PF02899) Phage_integrase(PF00589)	FAMallInt_25_60_000002	3881	Superfam25_002/pT26-2/SSV/pTN3/XerC/XerA	FAMallInt_30_60_000002	1785	XerA/XerC/pNOB8	FAMIntall_45_60_000027	172	XerA/XerC	FAMallInt_60_60_000045	29
WP_058946494@Thermococcus_sp_2319x1	Phage_int_SAM_1(PF02899) Phage_integrase(PF00589)	FAMallInt_25_60_000002	3881	Superfam25_002/pT26-2/SSV/pTN3/XerC/XerA	FAMallInt_30_60_000002	1785	XerA/XerC/pNOB8	FAMIntall_45_60_000027	172	XerA/XerC	FAMallInt_60_60_000045	29
WP_062373999@Thermococcus_guaymasensis	Phage_int_SAM_1(PF02899) Phage_integrase(PF00589)	FAMallInt_25_60_000002	3881	Superfam25_002/pT26-2/SSV/pTN3/XerC/XerA	FAMallInt_30_60_000002	1785	XerA/XerC/pNOB8	FAMIntall_45_60_000027	172	XerA/XerC	FAMallInt_60_60_000045	29
WP_062386890@Thermococcus_peptonophilus	Phage_int_SAM_1(PF02899) Phage_integrase(PF00589)	FAMallInt_25_60_000002	3881	Superfam25_002/pT26-2/SSV/pTN3/XerC/XerA	FAMallInt_30_60_000002	1785	XerA/XerC/pNOB8	FAMIntall_45_60_000027	172	XerA/XerC	FAMallInt_60_60_000045	29
WP_068664029@Thermococcus_piezophilus	Phage_integrase(PF00589)	FAMallInt_25_60_000002	3881	Superfam25_002/pT26-2/SSV/pTN3/XerC/XerA	FAMallInt_30_60_000002	1785	XerA/XerC/pNOB8	FAMIntall_45_60_000027	172	XerA/XerC	FAMallInt_60_60_000045	29
WP_088180717@Thermococcus_sp_5-4	Phage_int_SAM_1(PF02899) Phage_integrase(PF00589)	FAMallInt_25_60_000002	3881	Superfam25_002/pT26-2/SSV/pTN3/XerC/XerA	FAMallInt_30_60_000002	1785	XerA/XerC/pNOB8	FAMIntall_45_60_000027	172	XerA/XerC	FAMallInt_60_60_000045	29
WP_088856815@Thermococcus_siculi	Phage_int_SAM_1(PF02899) Phage_integrase(PF00589)	FAMallInt_25_60_000002	3881	Superfam25_002/pT26-2/SSV/pTN3/XerC/XerA	FAMallInt_30_60_000002	1785	XerA/XerC/pNOB8	FAMIntall_45_60_000027	172	XerA/XerC	FAMallInt_60_60_000045	29
WP_088858990@Thermococcus_profundus	Phage_integrase(PF00589)	FAMallInt_25_60_000002	3881	Superfam25_002/pT26-2/SSV/pTN3/XerC/XerA	FAMallInt_30_60_000002	1785	XerA/XerC/pNOB8	FAMIntall_45_60_000027	172	XerA/XerC	FAMallInt_60_60_000045	29
WP_088862691@Thermococcus_celer	Phage_int_SAM_1(PF02899) Phage_integrase(PF00589)	FAMallInt_25_60_000002	3881	Superfam25_002/pT26-2/SSV/pTN3/XerC/XerA	FAMallInt_30_60_000002	1785	XerA/XerC/pNOB8	FAMIntall_45_60_000027	172	XerA/XerC	FAMallInt_60_60_000045	29
WP_088882934@Thermococcus_sp_P6	Phage_int_SAM_1(PF02899) Phage_integrase(PF00589)	FAMallInt_25_60_000002	3881	Superfam25_002/pT26-2/SSV/pTN3/XerC/XerA	FAMallInt_30_60_000002	1785	XerA/XerC/pNOB8	FAMIntall_45_60_000027	172	XerA/XerC	FAMallInt_60_60_000045	29
WP_088884687@Thermococcus_gorgonarius	Phage_int_SAM_1(PF02899) Phage_integrase(PF00589)	FAMallInt_25_60_000002	3881	Superfam25_002/pT26-2/SSV/pTN3/XerC/XerA	FAMallInt_30_60_000002	1785	XerA/XerC/pNOB8	FAMIntall_45_60_000027	172	XerA/XerC	FAMallInt_60_60_000045	29
pdb_4A8E@_Probable_Tyrosine_Recombinase_Xerc-like	Phage_int_SAM_1(PF02899) Phage_integrase(PF00589)	FAMallInt_25_60_000002	3881	Superfam25_002/pT26-2/SSV/pTN3/XerC/XerA	FAMallInt_30_60_000002	1785	XerA/XerC/pNOB8	FAMIntall_45_60_000027	172	XerA/XerC	FAMallInt_60_60_000045	29
WP_010916521@Thermoplasma_volcanium	Phage_int_SAM_4(PF13495) Phage_integrase(PF00589)	FAMallInt_25_60_000002	3881	Superfam25_002/pT26-2/SSV/pTN3/XerC/XerA	FAMallInt_30_60_000002	1785	XerA/XerC/pNOB8	FAMIntall_45_60_000027	172	XerA/XerC	FAMallInt_60_60_000076	4
WP_011177650@Picrophilus_torridus	Phage_int_SAM_4(PF13495) Phage_integrase(PF00589)	FAMallInt_25_60_000002	3881	Superfam25_002/pT26-2/SSV/pTN3/XerC/XerA	FAMallInt_30_60_000002	1785	XerA/XerC/pNOB8	FAMIntall_45_60_000027	172	XerA/XerC	FAMallInt_60_60_000076	4
WP_110642443@Thermoplasma_sp_Kam2015	Phage_int_SAM_4(PF13495) Phage_integrase(PF00589)	FAMallInt_25_60_000002	3881	Superfam25_002/pT26-2/SSV/pTN3/XerC/XerA	FAMallInt_30_60_000002	1785	XerA/XerC/pNOB8	FAMIntall_45_60_000027	172	XerA/XerC	FAMallInt_60_60_000076	4
pdb_5HXY@_Tyrosine_Recombinase_Xera	Phage_int_SAM_4(PF13495) Phage_integrase(PF00589)	FAMallInt_25_60_000002	3881	Superfam25_002/pT26-2/SSV/pTN3/XerC/XerA	FAMallInt_30_60_000002	1785	XerA/XerC/pNOB8	FAMIntall_45_60_000027	172	XerA/XerC	FAMallInt_60_60_000076	4
KHO49586@archaeon_GW2011_AR6	Phage_integrase(PF00589)	FAMallInt_25_60_000002	3881	Superfam25_002/pT26-2/SSV/pTN3/XerC/XerA	FAMallInt_30_60_000002	1785	XerA/XerC/pNOB8	FAMIntall_45_60_000027	172	XerA/XerC	FAMallInt_60_60_000085	15
PIN73115@Candidatus_Woesearchaeota_archaeon_CG10_big_fil_rev_8_21_14_0_10_45_16	Phage_integrase(PF00589)	FAMallInt_25_60_000002	3881	Superfam25_002/pT26-2/SSV/pTN3/XerC/XerA	FAMallInt_30_60_000002	1785	XerA/XerC/pNOB8	FAMIntall_45_60_000027	172	XerA/XerC	FAMallInt_60_60_000085	15
PIU22073@Candidatus_Diapherotrites_archaeon_CG08_land_8_20_14_0_20_30_16	Phage_integrase(PF00589)	FAMallInt_25_60_000002	3881	Superfam25_002/pT26-2/SSV/pTN3/XerC/XerA	FAMallInt_30_60_000002	1785	XerA/XerC/pNOB8	FAMIntall_45_60_000027	172	XerA/XerC	FAMallInt_60_60_000085	15
PIU76243@Candidatus_Pacearchaeota_archaeon_CG06_land_8_20_14_3_00_35_12	Phage_integrase(PF00589)	FAMallInt_25_60_000002	3881	Superfam25_002/pT26-2/SSV/pTN3/XerC/XerA	FAMallInt_30_60_000002	1785	XerA/XerC/pNOB8	FAMIntall_45_60_000027	172	XerA/XerC	FAMallInt_60_60_000085	15
PJB75685@Candidatus_Aenigmarchaeota_archaeon_CG_4_9_14_3_um_filter_37_18	Phage_integrase(PF00589)	FAMallInt_25_60_000002	3881	Superfam25_002/pT26-2/SSV/pTN3/XerC/XerA	FAMallInt_30_60_000002	1785	XerA/XerC/pNOB8	FAMIntall_45_60_000027	172	XerA/XerC	FAMallInt_60_60_000085	15
PKP51173@Candidatus_Altiarchaeales_archaeon_HGW-Altiarchaeales-3	Phage_integrase(PF00589)	FAMallInt_25_60_000002	3881	Superfam25_002/pT26-2/SSV/pTN3/XerC/XerA	FAMallInt_30_60_000002	1785	XerA/XerC/pNOB8	FAMIntall_45_60_000027	172	XerA/XerC	FAMallInt_60_60_000085	15
RLF27872@Thermoplasmata_archaeon	Phage_integrase(PF00589)	FAMallInt_25_60_000002	3881	Superfam25_002/pT26-2/SSV/pTN3/XerC/XerA	FAMallInt_30_60_000002	1785	XerA/XerC/pNOB8	FAMIntall_45_60_000027	172	XerA/XerC	FAMallInt_60_60_000085	15
RLF30768@Thermoplasmata_archaeon	Phage_integrase(PF00589)	FAMallInt_25_60_000002	3881	Superfam25_002/pT26-2/SSV/pTN3/XerC/XerA	FAMallInt_30_60_000002	1785	XerA/XerC/pNOB8	FAMIntall_45_60_000027	172	XerA/XerC	FAMallInt_60_60_000085	15
RLF31599@Thermoplasmata_archaeon	Phage_integrase(PF00589)	FAMallInt_25_60_000002	3881	Superfam25_002/pT26-2/SSV/pTN3/XerC/XerA	FAMallInt_30_60_000002	1785	XerA/XerC/pNOB8	FAMIntall_45_60_000027	172	XerA/XerC	FAMallInt_60_60_000085	15
RLF41255@Thermoplasmata_archaeon	Phage_integrase(PF00589)	FAMallInt_25_60_000002	3881	Superfam25_002/pT26-2/SSV/pTN3/XerC/XerA	FAMallInt_30_60_000002	1785	XerA/XerC/pNOB8	FAMIntall_45_60_000027	172	XerA/XerC	FAMallInt_60_60_000085	15
RLG13573@Candidatus_Nanohaloarchaeota_archaeon	Phage_integrase(PF00589)	FAMallInt_25_60_000002	3881	Superfam25_002/pT26-2/SSV/pTN3/XerC/XerA	FAMallInt_30_60_000002	1785	XerA/XerC/pNOB8	FAMIntall_45_60_000027	172	XerA/XerC	FAMallInt_60_60_000085	15
RLI99552@Candidatus_Aenigmarchaeota_archaeon	Phage_integrase(PF00589)	FAMallInt_25_60_000002	3881	Superfam25_002/pT26-2/SSV/pTN3/XerC/XerA	FAMallInt_30_60_000002	1785	XerA/XerC/pNOB8	FAMIntall_45_60_000027	172	XerA/XerC	FAMallInt_60_60_000085	15
WP_012997038@Aciduliprofundum_boonei	Phage_int_SAM_4(PF13495) Phage_integrase(PF00589)	FAMallInt_25_60_000002	3881	Superfam25_002/pT26-2/SSV/pTN3/XerC/XerA	FAMallInt_30_60_000002	1785	XerA/XerC/pNOB8	FAMIntall_45_60_000027	172	XerA/XerC	FAMallInt_60_60_000085	15
WP_015283219@Aciduliprofundum_sp_MAR08-339	Phage_integrase(PF00589)	FAMallInt_25_60_000002	3881	Superfam25_002/pT26-2/SSV/pTN3/XerC/XerA	FAMallInt_30_60_000002	1785	XerA/XerC/pNOB8	FAMIntall_45_60_000027	172	XerA/XerC	FAMallInt_60_60_000085	15
WP_042686973@Methermicoccus_shengliensis	Phage_integrase(PF00589)	FAMallInt_25_60_000002	3881	Superfam25_002/pT26-2/SSV/pTN3/XerC/XerA	FAMallInt_30_60_000002	1785	XerA/XerC/pNOB8	FAMIntall_45_60_000027	172	XerA/XerC	FAMallInt_60_60_000085	15
AJF62818@archaeon_GW2011_AR20	Phage_int_SAM_4(PF13495) Phage_integrase(PF00589)	FAMallInt_25_60_000002	3881	Superfam25_002/pT26-2/SSV/pTN3/XerC/XerA	FAMallInt_30_60_000002	1785	XerA/XerC/pNOB8	FAMIntall_45_60_000027	172	XerA/XerC	FAMallInt_60_60_000086	6
OIO80353@Candidatus_Pacearchaeota_archaeon_CG1_02_32_132	Phage_int_SAM_4(PF13495) Phage_integrase(PF00589)	FAMallInt_25_60_000002	3881	Superfam25_002/pT26-2/SSV/pTN3/XerC/XerA	FAMallInt_30_60_000002	1785	XerA/XerC/pNOB8	FAMIntall_45_60_000027	172	XerA/XerC	FAMallInt_60_60_000086	6
PIN91959@Candidatus_Pacearchaeota_archaeon_CG10_big_fil_rev_8_21_14_0_10_35_13	Phage_int_SAM_4(PF13495) Phage_integrase(PF00589)	FAMallInt_25_60_000002	3881	Superfam25_002/pT26-2/SSV/pTN3/XerC/XerA	FAMallInt_30_60_000002	1785	XerA/XerC/pNOB8	FAMIntall_45_60_000027	172	XerA/XerC	FAMallInt_60_60_000086	6
PIO07194@Candidatus_Pacearchaeota_archaeon_CG10_big_fil_rev_8_21_14_0_10_34_12	Phage_int_SAM_4(PF13495) Phage_integrase(PF00589)	FAMallInt_25_60_000002	3881	Superfam25_002/pT26-2/SSV/pTN3/XerC/XerA	FAMallInt_30_60_000002	1785	XerA/XerC/pNOB8	FAMIntall_45_60_000027	172	XerA/XerC	FAMallInt_60_60_000086	6
PIU75922@Candidatus_Pacearchaeota_archaeon_CG06_land_8_20_14_3_00_35_12	Phage_int_SAM_4(PF13495) Phage_integrase(PF00589)	FAMallInt_25_60_000002	3881	Superfam25_002/pT26-2/SSV/pTN3/XerC/XerA	FAMallInt_30_60_000002	1785	XerA/XerC/pNOB8	FAMIntall_45_60_000027	172	XerA/XerC	FAMallInt_60_60_000086	6
PJB74228@Candidatus_Aenigmarchaeota_archaeon_CG_4_9_14_3_um_filter_37_18	Phage_int_SAM_4(PF13495) Phage_integrase(PF00589)	FAMallInt_25_60_000002	3881	Superfam25_002/pT26-2/SSV/pTN3/XerC/XerA	FAMallInt_30_60_000002	1785	XerA/XerC/pNOB8	FAMIntall_45_60_000027	172	XerA/XerC	FAMallInt_60_60_000086	6
AQS29323@uncultured_archaeon	Phage_integrase(PF00589)	FAMallInt_25_60_000002	3881	Superfam25_002/pT26-2/SSV/pTN3/XerC/XerA	FAMallInt_30_60_000002	1785	XerA/XerC/pNOB8	FAMIntall_45_60_000027	172	XerA/XerC	FAMallInt_60_60_000091	10
GBE19631@archaeon_BMS3Abin17	Phage_int_SAM_4(PF13495) Phage_integrase(PF00589)	FAMallInt_25_60_000002	3881	Superfam25_002/pT26-2/SSV/pTN3/XerC/XerA	FAMallInt_30_60_000002	1785	XerA/XerC/pNOB8	FAMIntall_45_60_000027	172	XerA/XerC	FAMallInt_60_60_000091	10
OYT36577@Candidatus_Pacearchaeota_archaeon_ex4484_71	#N/A	FAMallInt_25_60_000002	3881	Superfam25_002/pT26-2/SSV/pTN3/XerC/XerA	FAMallInt_30_60_000002	1785	XerA/XerC/pNOB8	FAMIntall_45_60_000027	172	XerA/XerC	FAMallInt_60_60_000091	10
PIN71077@Candidatus_Pacearchaeota_archaeon_CG11_big_fil_rev_8_21_14_0_20_30_13	ND	FAMallInt_25_60_000002	3881	Superfam25_002/pT26-2/SSV/pTN3/XerC/XerA	FAMallInt_30_60_000002	1785	XerA/XerC/pNOB8	FAMIntall_45_60_000027	172	XerA/XerC	FAMallInt_60_60_000091	10
PIN95221@Candidatus_Pacearchaeota_archaeon_CG10_big_fil_rev_8_21_14_0_10_30_48	Phage_int_SAM_4(PF13495) Phage_integrase(PF00589)	FAMallInt_25_60_000002	3881	Superfam25_002/pT26-2/SSV/pTN3/XerC/XerA	FAMallInt_30_60_000002	1785	XerA/XerC/pNOB8	FAMIntall_45_60_000027	172	XerA/XerC	FAMallInt_60_60_000091	10
PIO07282@Candidatus_Pacearchaeota_archaeon_CG10_big_fil_rev_8_21_14_0_10_34_12	Phage_int_SAM_4(PF13495) Phage_integrase(PF00589)	FAMallInt_25_60_000002	3881	Superfam25_002/pT26-2/SSV/pTN3/XerC/XerA	FAMallInt_30_60_000002	1785	XerA/XerC/pNOB8	FAMIntall_45_60_000027	172	XerA/XerC	FAMallInt_60_60_000091	10
PJB94240@Candidatus_Pacearchaeota_archaeon_CG_4_9_14_0_8_um_filter_35_24	Phage_int_SAM_4(PF13495) Phage_integrase(PF00589)	FAMallInt_25_60_000002	3881	Superfam25_002/pT26-2/SSV/pTN3/XerC/XerA	FAMallInt_30_60_000002	1785	XerA/XerC/pNOB8	FAMIntall_45_60_000027	172	XerA/XerC	FAMallInt_60_60_000091	10
RLG13622@Candidatus_Nanohaloarchaeota_archaeon	Phage_int_SAM_4(PF13495) Phage_integrase(PF00589)	FAMallInt_25_60_000002	3881	Superfam25_002/pT26-2/SSV/pTN3/XerC/XerA	FAMallInt_30_60_000002	1785	XerA/XerC/pNOB8	FAMIntall_45_60_000027	172	XerA/XerC	FAMallInt_60_60_000091	10
RLI99785@Candidatus_Aenigmarchaeota_archaeon	Phage_integrase(PF00589)	FAMallInt_25_60_000002	3881	Superfam25_002/pT26-2/SSV/pTN3/XerC/XerA	FAMallInt_30_60_000002	1785	XerA/XerC/pNOB8	FAMIntall_45_60_000027	172	XerA/XerC	FAMallInt_60_60_000091	10
RLJ04517@Candidatus_Aenigmarchaeota_archaeon	Phage_int_SAM_4(PF13495) Phage_integrase(PF00589)	FAMallInt_25_60_000002	3881	Superfam25_002/pT26-2/SSV/pTN3/XerC/XerA	FAMallInt_30_60_000002	1785	XerA/XerC/pNOB8	FAMIntall_45_60_000027	172	XerA/XerC	FAMallInt_60_60_000091	10
AQS33384@uncultured_archaeon	Phage_int_SAM_4(PF13495) Phage_integrase(PF00589)	FAMallInt_25_60_000002	3881	Superfam25_002/pT26-2/SSV/pTN3/XerC/XerA	FAMallInt_30_60_000002	1785	XerA/XerC/pNOB8	FAMIntall_45_60_000027	172	XerA/XerC	FAMallInt_60_60_000101	6
OIO81551@Candidatus_Pacearchaeota_archaeon_CG1_02_32_132	Phage_int_SAM_4(PF13495) Phage_integrase(PF00589)	FAMallInt_25_60_000002	3881	Superfam25_002/pT26-2/SSV/pTN3/XerC/XerA	FAMallInt_30_60_000002	1785	XerA/XerC/pNOB8	FAMIntall_45_60_000027	172	XerA/XerC	FAMallInt_60_60_000101	6
PIN90923@Candidatus_Pacearchaeota_archaeon_CG10_big_fil_rev_8_21_14_0_10_34_76	Phage_int_SAM_4(PF13495) Phage_integrase(PF00589)	FAMallInt_25_60_000002	3881	Superfam25_002/pT26-2/SSV/pTN3/XerC/XerA	FAMallInt_30_60_000002	1785	XerA/XerC/pNOB8	FAMIntall_45_60_000027	172	XerA/XerC	FAMallInt_60_60_000101	6
PJB94520@Candidatus_Pacearchaeota_archaeon_CG_4_9_14_0_8_um_filter_35_24	Phage_int_SAM_4(PF13495) Phage_integrase(PF00589)	FAMallInt_25_60_000002	3881	Superfam25_002/pT26-2/SSV/pTN3/XerC/XerA	FAMallInt_30_60_000002	1785	XerA/XerC/pNOB8	FAMIntall_45_60_000027	172	XerA/XerC	FAMallInt_60_60_000101	6
PJC44924@Candidatus_Pacearchaeota_archaeon_CG_4_9_14_0_2_um_filter_39_13	Phage_int_SAM_4(PF13495) Phage_integrase(PF00589)	FAMallInt_25_60_000002	3881	Superfam25_002/pT26-2/SSV/pTN3/XerC/XerA	FAMallInt_30_60_000002	1785	XerA/XerC/pNOB8	FAMIntall_45_60_000027	172	XerA/XerC	FAMallInt_60_60_000101	6
RMD67611@Candidatus_Pacearchaeota_archaeon	Phage_int_SAM_4(PF13495) Phage_integrase(PF00589)	FAMallInt_25_60_000002	3881	Superfam25_002/pT26-2/SSV/pTN3/XerC/XerA	FAMallInt_30_60_000002	1785	XerA/XerC/pNOB8	FAMIntall_45_60_000027	172	XerA/XerC	FAMallInt_60_60_000101	6
OYT59258@Euryarchaeota_archaeon_ex4484_178	Phage_int_SAM_4(PF13495) Phage_integrase(PF00589)	FAMallInt_25_60_000002	3881	Superfam25_002/pT26-2/SSV/pTN3/XerC/XerA	FAMallInt_30_60_000002	1785	XerA/XerC/pNOB8	FAMIntall_45_60_000027	172	XerA/XerC	FAMallInt_60_60_000112	4
OYT60480@Euryarchaeota_archaeon_ex4484_178	Phage_int_SAM_4(PF13495),Phage_integrase(PF00589)	FAMallInt_25_60_000002	3881	Superfam25_002/pT26-2/SSV/pTN3/XerC/XerA	FAMallInt_30_60_000002	1785	XerA/XerC/pNOB8	FAMIntall_45_60_000027	172	XerA/XerC	FAMallInt_60_60_000112	4
WP_015282888@Aciduliprofundum_sp_MAR08-339	Phage_int_SAM_4(PF13495) Phage_integrase(PF00589)	FAMallInt_25_60_000002	3881	Superfam25_002/pT26-2/SSV/pTN3/XerC/XerA	FAMallInt_30_60_000002	1785	XerA/XerC/pNOB8	FAMIntall_45_60_000027	172	XerA/XerC	FAMallInt_60_60_000112	4
WP_049940056@Aciduliprofundum_boonei	Phage_int_SAM_4(PF13495) Phage_integrase(PF00589)	FAMallInt_25_60_000002	3881	Superfam25_002/pT26-2/SSV/pTN3/XerC/XerA	FAMallInt_30_60_000002	1785	XerA/XerC/pNOB8	FAMIntall_45_60_000027	172	XerA/XerC	FAMallInt_60_60_000112	4
GBE20356@archaeon_BMS3Abin17	Phage_int_SAM_4(PF13495) Phage_integrase(PF00589)	FAMallInt_25_60_000002	3881	Superfam25_002/pT26-2/SSV/pTN3/XerC/XerA	FAMallInt_30_60_000002	1785	XerA/XerC/pNOB8	FAMIntall_45_60_000027	172	XerA/XerC	FAMallInt_60_60_000126	10
KHO55558@archaeon_GW2011_AR19	Phage_integrase(PF00589)	FAMallInt_25_60_000002	3881	Superfam25_002/pT26-2/SSV/pTN3/XerC/XerA	FAMallInt_30_60_000002	1785	XerA/XerC/pNOB8	FAMIntall_45_60_000027	172	XerA/XerC	FAMallInt_60_60_000126	10
OGJ16883@Candidatus_Pacearchaeota_archaeon_RBG_13_33_26	Phage_int_SAM_4(PF13495) Phage_integrase(PF00589)	FAMallInt_25_60_000002	3881	Superfam25_002/pT26-2/SSV/pTN3/XerC/XerA	FAMallInt_30_60_000002	1785	XerA/XerC/pNOB8	FAMIntall_45_60_000027	172	XerA/XerC	FAMallInt_60_60_000126	10
PIN77116@Candidatus_Woesearchaeota_archaeon_CG10_big_fil_rev_8_21_14_0_10_34_12	Phage_integrase(PF00589)	FAMallInt_25_60_000002	3881	Superfam25_002/pT26-2/SSV/pTN3/XerC/XerA	FAMallInt_30_60_000002	1785	XerA/XerC/pNOB8	FAMIntall_45_60_000027	172	XerA/XerC	FAMallInt_60_60_000126	10
PIN91016@Candidatus_Pacearchaeota_archaeon_CG10_big_fil_rev_8_21_14_0_10_32_14	Phage_integrase(PF00589)	FAMallInt_25_60_000002	3881	Superfam25_002/pT26-2/SSV/pTN3/XerC/XerA	FAMallInt_30_60_000002	1785	XerA/XerC/pNOB8	FAMIntall_45_60_000027	172	XerA/XerC	FAMallInt_60_60_000126	10
PIN94540@Candidatus_Pacearchaeota_archaeon_CG10_big_fil_rev_8_21_14_0_10_30_48	Phage_integrase(PF00589)	FAMallInt_25_60_000002	3881	Superfam25_002/pT26-2/SSV/pTN3/XerC/XerA	FAMallInt_30_60_000002	1785	XerA/XerC/pNOB8	FAMIntall_45_60_000027	172	XerA/XerC	FAMallInt_60_60_000126	10
PIZ82836@Candidatus_Pacearchaeota_archaeon_CG_4_10_14_0_2_um_filter_05_32_18	Phage_integrase(PF00589)	FAMallInt_25_60_000002	3881	Superfam25_002/pT26-2/SSV/pTN3/XerC/XerA	FAMallInt_30_60_000002	1785	XerA/XerC/pNOB8	FAMIntall_45_60_000027	172	XerA/XerC	FAMallInt_60_60_000126	10
PJA71538@Candidatus_Pacearchaeota_archaeon_CG_4_9_14_3_um_filter_30_11	Phage_integrase(PF00589)	FAMallInt_25_60_000002	3881	Superfam25_002/pT26-2/SSV/pTN3/XerC/XerA	FAMallInt_30_60_000002	1785	XerA/XerC/pNOB8	FAMIntall_45_60_000027	172	XerA/XerC	FAMallInt_60_60_000126	10
PJC45196@Candidatus_Pacearchaeota_archaeon_CG_4_9_14_0_2_um_filter_30_8	Phage_integrase(PF00589)	FAMallInt_25_60_000002	3881	Superfam25_002/pT26-2/SSV/pTN3/XerC/XerA	FAMallInt_30_60_000002	1785	XerA/XerC/pNOB8	FAMIntall_45_60_000027	172	XerA/XerC	FAMallInt_60_60_000126	10
PJE81377@Candidatus_Pacearchaeota_archaeon_CG10_big_fil_rev_8_21_14_0_10_32_42	Phage_integrase(PF00589)	FAMallInt_25_60_000002	3881	Superfam25_002/pT26-2/SSV/pTN3/XerC/XerA	FAMallInt_30_60_000002	1785	XerA/XerC/pNOB8	FAMIntall_45_60_000027	172	XerA/XerC	FAMallInt_60_60_000126	10
AGO61262@Ferroplasma_acidarmanus_fer1	Phage_int_SAM_4(PF13495) Phage_integrase(PF00589)	FAMallInt_25_60_000002	3881	Superfam25_002/pT26-2/SSV/pTN3/XerC/XerA	FAMallInt_30_60_000002	1785	XerA/XerC/pNOB8	FAMIntall_45_60_000027	172	XerA/XerC	FAMallInt_60_60_000129	2
KQB35905@Acidiplasma_aeolicum	Phage_int_SAM_4(PF13495) Phage_integrase(PF00589)	FAMallInt_25_60_000002	3881	Superfam25_002/pT26-2/SSV/pTN3/XerC/XerA	FAMallInt_30_60_000002	1785	XerA/XerC/pNOB8	FAMIntall_45_60_000027	172	XerA/XerC	FAMallInt_60_60_000129	2
EOD42205@Candidatus_Nanobsidianus_stetteri	Phage_integrase(PF00589)	FAMallInt_25_60_000002	3881	Superfam25_002/pT26-2/SSV/pTN3/XerC/XerA	FAMallInt_30_60_000002	1785	XerA/XerC/pNOB8	FAMIntall_45_60_000027	172	XerA/XerC	FAMallInt_60_60_000158	2
RIB35613@Candidatus_Nanoclepta_minutus	Phage_integrase(PF00589)	FAMallInt_25_60_000002	3881	Superfam25_002/pT26-2/SSV/pTN3/XerC/XerA	FAMallInt_30_60_000002	1785	XerA/XerC/pNOB8	FAMIntall_45_60_000027	172	XerA/XerC	FAMallInt_60_60_000158	2
RLG40942@Candidatus_Korarchaeota_archaeon	Phage_int_SAM_4(PF13495) Phage_integrase(PF00589)	FAMallInt_25_60_000002	3881	Superfam25_002/pT26-2/SSV/pTN3/XerC/XerA	FAMallInt_30_60_000002	1785	XerA/XerC/pNOB8	FAMIntall_45_60_000027	172	XerA/XerC	FAMallInt_60_60_000212	2
RLG44014@Candidatus_Korarchaeota_archaeon	Phage_int_SAM_4(PF13495) Phage_integrase(PF00589)	FAMallInt_25_60_000002	3881	Superfam25_002/pT26-2/SSV/pTN3/XerC/XerA	FAMallInt_30_60_000002	1785	XerA/XerC/pNOB8	FAMIntall_45_60_000027	172	XerA/XerC	FAMallInt_60_60_000212	2
ODS37210@Candidatus_Altiarchaeales_archaeon_WOR_SM1_79	Phage_int_SAM_4(PF13495) Phage_integrase(PF00589)	FAMallInt_25_60_000002	3881	Superfam25_002/pT26-2/SSV/pTN3/XerC/XerA	FAMallInt_30_60_000002	1785	XerA/XerC/pNOB8	FAMIntall_45_60_000027	172	XerA/XerC	FAMallInt_60_60_000307	9
ODS39283@Candidatus_Altiarchaeales_archaeon_WOR_SM1_86-2	Phage_int_SAM_4(PF13495) Phage_integrase(PF00589)	FAMallInt_25_60_000002	3881	Superfam25_002/pT26-2/SSV/pTN3/XerC/XerA	FAMallInt_30_60_000002	1785	XerA/XerC/pNOB8	FAMIntall_45_60_000027	172	XerA/XerC	FAMallInt_60_60_000307	9
ODS40584@Candidatus_Altiarchaeales_archaeon_WOR_SM1_SCG	Phage_int_SAM_4(PF13495) Phage_integrase(PF00589)	FAMallInt_25_60_000002	3881	Superfam25_002/pT26-2/SSV/pTN3/XerC/XerA	FAMallInt_30_60_000002	1785	XerA/XerC/pNOB8	FAMIntall_45_60_000027	172	XerA/XerC	FAMallInt_60_60_000307	9
ODS41185@Candidatus_Altiarchaeales_archaeon_WOR_SM1_SCG	Phage_int_SAM_4(PF13495) Phage_integrase(PF00589)	FAMallInt_25_60_000002	3881	Superfam25_002/pT26-2/SSV/pTN3/XerC/XerA	FAMallInt_30_60_000002	1785	XerA/XerC/pNOB8	FAMIntall_45_60_000027	172	XerA/XerC	FAMallInt_60_60_000307	9
ODS41660@Candidatus_Altiarchaeales_archaeon_WOR_SM1_79	Phage_int_SAM_4(PF13495) Phage_integrase(PF00589)	FAMallInt_25_60_000002	3881	Superfam25_002/pT26-2/SSV/pTN3/XerC/XerA	FAMallInt_30_60_000002	1785	XerA/XerC/pNOB8	FAMIntall_45_60_000027	172	XerA/XerC	FAMallInt_60_60_000307	9
OFV68294@Candidatus_Syntrophoarchaeum_caldarius	Phage_int_SAM_4(PF13495) Phage_integrase(PF00589)	FAMallInt_25_60_000002	3881	Superfam25_002/pT26-2/SSV/pTN3/XerC/XerA	FAMallInt_30_60_000002	1785	XerA/XerC/pNOB8	FAMIntall_45_60_000027	172	XerA/XerC	FAMallInt_60_60_000307	9
OIQ05902@Candidatus_Altiarchaeum_sp_CG2_30_32_3053	Phage_int_SAM_4(PF13495) Phage_integrase(PF00589)	FAMallInt_25_60_000002	3881	Superfam25_002/pT26-2/SSV/pTN3/XerC/XerA	FAMallInt_30_60_000002	1785	XerA/XerC/pNOB8	FAMIntall_45_60_000027	172	XerA/XerC	FAMallInt_60_60_000307	9
RJS76801@Methanophagales_archaeon	Phage_int_SAM_4(PF13495) Phage_integrase(PF00589)	FAMallInt_25_60_000002	3881	Superfam25_002/pT26-2/SSV/pTN3/XerC/XerA	FAMallInt_30_60_000002	1785	XerA/XerC/pNOB8	FAMIntall_45_60_000027	172	XerA/XerC	FAMallInt_60_60_000307	9
RLG15350@Candidatus_Nanohaloarchaeota_archaeon	Phage_int_SAM_4(PF13495) Phage_integrase(PF00589)	FAMallInt_25_60_000002	3881	Superfam25_002/pT26-2/SSV/pTN3/XerC/XerA	FAMallInt_30_60_000002	1785	XerA/XerC/pNOB8	FAMIntall_45_60_000027	172	XerA/XerC	FAMallInt_60_60_000307	9
KPQ43963@Candidatus_Methanoperedens_sp_BLZ1	Phage_int_SAM_4(PF13495) Phage_integrase(PF00589)	FAMallInt_25_60_000002	3881	Superfam25_002/pT26-2/SSV/pTN3/XerC/XerA	FAMallInt_30_60_000002	1785	XerA/XerC/pNOB8	FAMIntall_45_60_000027	172	XerA/XerC	FAMallInt_60_60_000323	6
PKL53358@Candidatus_Methanoperedenaceae_archaeon_HGW-Methanoperedenaceae-1	#N/A	FAMallInt_25_60_000002	3881	Superfam25_002/pT26-2/SSV/pTN3/XerC/XerA	FAMallInt_30_60_000002	1785	XerA/XerC/pNOB8	FAMIntall_45_60_000027	172	XerA/XerC	FAMallInt_60_60_000323	6
WP_048090109@Candidatus_Methanoperedens_nitroreducens	Phage_int_SAM_4(PF13495) Phage_integrase(PF00589)	FAMallInt_25_60_000002	3881	Superfam25_002/pT26-2/SSV/pTN3/XerC/XerA	FAMallInt_30_60_000002	1785	XerA/XerC/pNOB8	FAMIntall_45_60_000027	172	XerA/XerC	FAMallInt_60_60_000323	6
WP_096207013@Candidatus_Methanoperedens_nitroreducens	Phage_int_SAM_4(PF13495) Phage_integrase(PF00589)	FAMallInt_25_60_000002	3881	Superfam25_002/pT26-2/SSV/pTN3/XerC/XerA	FAMallInt_30_60_000002	1785	XerA/XerC/pNOB8	FAMIntall_45_60_000027	172	XerA/XerC	FAMallInt_60_60_000323	6
WP_097298822@Candidatus_Methanoperedens_sp_BLZ2	Phage_int_SAM_4(PF13495)	FAMallInt_25_60_000002	3881	Superfam25_002/pT26-2/SSV/pTN3/XerC/XerA	FAMallInt_30_60_000002	1785	XerA/XerC/pNOB8	FAMIntall_45_60_000027	172	XerA/XerC	FAMallInt_60_60_000323	6
WP_116483781@Candidatus_Methanoperedenaceae_archaeon	#N/A	FAMallInt_25_60_000002	3881	Superfam25_002/pT26-2/SSV/pTN3/XerC/XerA	FAMallInt_30_60_000002	1785	XerA/XerC/pNOB8	FAMIntall_45_60_000027	172	XerA/XerC	FAMallInt_60_60_000323	6
AQS28480@uncultured_archaeon	Phage_int_SAM_4(PF13495) Phage_integrase(PF00589)	FAMallInt_25_60_000002	3881	Superfam25_002/pT26-2/SSV/pTN3/XerC/XerA	FAMallInt_30_60_000002	1785	XerA/XerC/pNOB8	FAMIntall_45_60_000027	172	XerA/XerC	FAMallInt_60_60_000327	2
OGJ21745@Candidatus_Pacearchaeota_archaeon_RBG_13_36_9	#N/A	FAMallInt_25_60_000002	3881	Superfam25_002/pT26-2/SSV/pTN3/XerC/XerA	FAMallInt_30_60_000002	1785	XerA/XerC/pNOB8	FAMIntall_45_60_000027	172	XerA/XerC	FAMallInt_60_60_000327	2
GBE19937@archaeon_BMS3Abin17	Phage_int_SAM_4(PF13495) Phage_integrase(PF00589)	FAMallInt_25_60_000002	3881	Superfam25_002/pT26-2/SSV/pTN3/XerC/XerA	FAMallInt_30_60_000002	1785	XerA/XerC/pNOB8	FAMIntall_45_60_000027	172	XerA/XerC	FAMallInt_60_60_000462	2
PJE81018@Candidatus_Pacearchaeota_archaeon_CG10_big_fil_rev_8_21_14_0_10_32_42	Phage_int_SAM_4(PF13495) Phage_integrase(PF00589)	FAMallInt_25_60_000002	3881	Superfam25_002/pT26-2/SSV/pTN3/XerC/XerA	FAMallInt_30_60_000002	1785	XerA/XerC/pNOB8	FAMIntall_45_60_000027	172	XerA/XerC	FAMallInt_60_60_000462	2
OYT34240@Candidatus_Aenigmarchaeota_archaeon_ex4484_52	Phage_int_SAM_4(PF13495) Phage_integrase(PF00589)	FAMallInt_25_60_000002	3881	Superfam25_002/pT26-2/SSV/pTN3/XerC/XerA	FAMallInt_30_60_000002	1785	XerA/XerC/pNOB8	FAMIntall_45_60_000027	172	XerA/XerC	FAMallInt_60_60_000463	2
RLG14689@Candidatus_Nanohaloarchaeota_archaeon	Phage_int_SAM_4(PF13495) Phage_integrase(PF00589)	FAMallInt_25_60_000002	3881	Superfam25_002/pT26-2/SSV/pTN3/XerC/XerA	FAMallInt_30_60_000002	1785	XerA/XerC/pNOB8	FAMIntall_45_60_000027	172	XerA/XerC	FAMallInt_60_60_000463	2
AJF62158@archaeon_GW2011_AR15	Phage_int_SAM_4(PF13495) Phage_integrase(PF00589)	FAMallInt_25_60_000002	3881	Superfam25_002/pT26-2/SSV/pTN3/XerC/XerA	FAMallInt_30_60_000002	1785	XerA/XerC/pNOB8	FAMIntall_45_60_000027	172	XerA/XerC	FAMallInt_60_60_000485	5
RMF54767@Candidatus_Woesearchaeota_archaeon	Phage_int_SAM_4(PF13495) Phage_integrase(PF00589)	FAMallInt_25_60_000002	3881	Superfam25_002/pT26-2/SSV/pTN3/XerC/XerA	FAMallInt_30_60_000002	1785	XerA/XerC/pNOB8	FAMIntall_45_60_000027	172	XerA/XerC	FAMallInt_60_60_000485	5
KHO46655@archaeon_GW2011_AR3	Phage_int_SAM_4(PF13495) Phage_integrase(PF00589)	FAMallInt_25_60_000002	3881	Superfam25_002/pT26-2/SSV/pTN3/XerC/XerA	FAMallInt_30_60_000002	1785	XerA/XerC/pNOB8	FAMIntall_45_60_000027	172	XerA/XerC	FAMallInt_60_60_000485	5
PIN81204@Candidatus_Woesearchaeota_archaeon_CG10_big_fil_rev_8_21_14_0_10_32_9	#N/A	FAMallInt_25_60_000002	3881	Superfam25_002/pT26-2/SSV/pTN3/XerC/XerA	FAMallInt_30_60_000002	1785	XerA/XerC/pNOB8	FAMIntall_45_60_000027	172	XerA/XerC	FAMallInt_60_60_000485	5
RME77736@Candidatus_Woesearchaeota_archaeon	Phage_int_SAM_4(PF13495) Phage_integrase(PF00589)	FAMallInt_25_60_000002	3881	Superfam25_002/pT26-2/SSV/pTN3/XerC/XerA	FAMallInt_30_60_000002	1785	XerA/XerC/pNOB8	FAMIntall_45_60_000027	172	XerA/XerC	FAMallInt_60_60_000485	5
KHO49811@archaeon_GW2011_AR9	Phage_int_SAM_4(PF13495) Phage_integrase(PF00589)	FAMallInt_25_60_000002	3881	Superfam25_002/pT26-2/SSV/pTN3/XerC/XerA	FAMallInt_30_60_000002	1785	XerA/XerC/pNOB8	FAMIntall_45_60_000027	172	XerA/XerC	FAMallInt_60_60_000494	2
PIN87497@Candidatus_Woesearchaeota_archaeon_CG10_big_fil_rev_8_21_14_0_10_32_24	Phage_int_SAM_4(PF13495) Phage_integrase(PF00589)	FAMallInt_25_60_000002	3881	Superfam25_002/pT26-2/SSV/pTN3/XerC/XerA	FAMallInt_30_60_000002	1785	XerA/XerC/pNOB8	FAMIntall_45_60_000027	172	XerA/XerC	FAMallInt_60_60_000494	2
PIN74693@Candidatus_Woesearchaeota_archaeon_CG10_big_fil_rev_8_21_14_0_10_37_12	Phage_int_SAM_4(PF13495) Phage_integrase(PF00589)	FAMallInt_25_60_000002	3881	Superfam25_002/pT26-2/SSV/pTN3/XerC/XerA	FAMallInt_30_60_000002	1785	XerA/XerC/pNOB8	FAMIntall_45_60_000027	172	XerA/XerC	FAMallInt_60_60_000499	2
RME55589@Candidatus_Woesearchaeota_archaeon	Phage_integrase(PF00589)	FAMallInt_25_60_000002	3881	Superfam25_002/pT26-2/SSV/pTN3/XerC/XerA	FAMallInt_30_60_000002	1785	XerA/XerC/pNOB8	FAMIntall_45_60_000027	172	XerA/XerC	FAMallInt_60_60_000499	2
OWP54944@Cuniculiplasma_sp_C_DKE	Phage_int_SAM_4(PF13495) Phage_integrase(PF00589)	FAMallInt_25_60_000002	3881	Superfam25_002/pT26-2/SSV/pTN3/XerC/XerA	FAMallInt_30_60_000002	1785	XerA/XerC/pNOB8	FAMIntall_45_60_000027	172	XerA/XerC	FAMallInt_60_60_000553	1
AQS28597@uncultured_archaeon	Phage_int_SAM_4(PF13495) Phage_integrase(PF00589)	FAMallInt_25_60_000002	3881	Superfam25_002/pT26-2/SSV/pTN3/XerC/XerA	FAMallInt_30_60_000002	1785	XerA/XerC/pNOB8	FAMIntall_45_60_000027	172	XerA/XerC	FAMallInt_60_60_000566	1
AQS34685@uncultured_archaeon	Phage_int_SAM_4(PF13495),Phage_integrase(PF00589)	FAMallInt_25_60_000002	3881	Superfam25_002/pT26-2/SSV/pTN3/XerC/XerA	FAMallInt_30_60_000002	1785	XerA/XerC/pNOB8	FAMIntall_45_60_000027	172	XerA/XerC	FAMallInt_60_60_000567	1
PIZ53807@Candidatus_Woesearchaeota_archaeon_CG_4_10_14_0_2_um_filter_33_10	Phage_int_SAM_4(PF13495),Phage_integrase(PF00589)	FAMallInt_25_60_000002	3881	Superfam25_002/pT26-2/SSV/pTN3/XerC/XerA	FAMallInt_30_60_000002	1785	XerA/XerC/pNOB8	FAMIntall_45_60_000027	172	XerA/XerC	FAMallInt_60_60_000615	1
PIZ81033@Candidatus_Pacearchaeota_archaeon_CG_4_10_14_0_2_um_filter_31_10	Phage_int_SAM_4(PF13495),Phage_integrase(PF00589)	FAMallInt_25_60_000002	3881	Superfam25_002/pT26-2/SSV/pTN3/XerC/XerA	FAMallInt_30_60_000002	1785	XerA/XerC/pNOB8	FAMIntall_45_60_000027	172	XerA/XerC	FAMallInt_60_60_000617	1
PIN71830@Candidatus_Woesearchaeota_archaeon_CG10_big_fil_rev_8_21_14_0_10_47_5	Phage_int_SAM_4(PF13495) Phage_integrase(PF00589)	FAMallInt_25_60_000002	3881	Superfam25_002/pT26-2/SSV/pTN3/XerC/XerA	FAMallInt_30_60_000002	1785	XerA/XerC/pNOB8	FAMIntall_45_60_000027	172	XerA/XerC	FAMallInt_60_60_000618	1
PIU72740@Candidatus_Woesearchaeota_archaeon_CG06_land_8_20_14_3_00_33_13	#N/A	FAMallInt_25_60_000002	3881	Superfam25_002/pT26-2/SSV/pTN3/XerC/XerA	FAMallInt_30_60_000002	1785	XerA/XerC/pNOB8	FAMIntall_45_60_000027	172	XerA/XerC	FAMallInt_60_60_000671	1
PIN99114@Candidatus_Diapherotrites_archaeon_CG10_big_fil_rev_8_21_14_0_10_31_34	Phage_int_SAM_4(PF13495) Phage_integrase(PF00589)	FAMallInt_25_60_000002	3881	Superfam25_002/pT26-2/SSV/pTN3/XerC/XerA	FAMallInt_30_60_000002	1785	XerA/XerC/pNOB8	FAMIntall_45_60_000027	172	XerA/XerC	FAMallInt_60_60_000672	1
RLE40937@Candidatus_Woesearchaeota_archaeon	Phage_int_SAM_4(PF13495) Phage_integrase(PF00589)	FAMallInt_25_60_000002	3881	Superfam25_002/pT26-2/SSV/pTN3/XerC/XerA	FAMallInt_30_60_000002	1785	XerA/XerC/pNOB8	FAMIntall_45_60_000027	172	XerA/XerC	FAMallInt_60_60_000725	1
OYT38967@Archaeoglobales_archaeon_ex4484_92	Phage_integrase(PF00589)	FAMallInt_25_60_000002	3881	Superfam25_002/pT26-2/SSV/pTN3/XerC/XerA	FAMallInt_30_60_000002	1785	XerA/XerC/pNOB8	FAMIntall_45_60_000027	172	XerA/XerC	FAMallInt_60_60_000879	1
RLF21943@Thermoprotei_archaeon	Phage_int_SAM_4(PF13495) Phage_integrase(PF00589)	FAMallInt_25_60_000002	3881	Superfam25_002/pT26-2/SSV/pTN3/XerC/XerA	FAMallInt_30_60_000002	1785	XerA/XerC/pNOB8	FAMIntall_45_60_000027	172	XerA/XerC	FAMallInt_60_60_001043	1
PJB21971@Euryarchaeota_archaeon_CG_4_9_14_3_um_filter_38_12	#N/A	FAMallInt_25_60_000002	3881	Superfam25_002/pT26-2/SSV/pTN3/XerC/XerA	FAMallInt_30_60_000002	1785	XerA/XerC/pNOB8	FAMIntall_45_60_000027	172	XerA/XerC	FAMallInt_60_60_001329	1
PIN94174@Candidatus_Pacearchaeota_archaeon_CG10_big_fil_rev_8_21_14_0_10_31_24	Phage_int_SAM_4(PF13495) Phage_integrase(PF00589)	FAMallInt_25_60_000002	3881	Superfam25_002/pT26-2/SSV/pTN3/XerC/XerA	FAMallInt_30_60_000002	1785	XerA/XerC/pNOB8	FAMIntall_45_60_000027	172	XerA/XerC	FAMallInt_60_60_001336	1
PIN77989@Candidatus_Woesearchaeota_archaeon_CG10_big_fil_rev_8_21_14_0_10_34_8	Phage_int_SAM_4(PF13495) Phage_integrase(PF00589)	FAMallInt_25_60_000002	3881	Superfam25_002/pT26-2/SSV/pTN3/XerC/XerA	FAMallInt_30_60_000002	1785	XerA/XerC/pNOB8	FAMIntall_45_60_000027	172	XerA/XerC	FAMallInt_60_60_001413	1
OYT41840@Candidatus_Pacearchaeota_archaeon_ex4484_26	Phage_int_SAM_4(PF13495) Phage_integrase(PF00589)	FAMallInt_25_60_000002	3881	Superfam25_002/pT26-2/SSV/pTN3/XerC/XerA	FAMallInt_30_60_000002	1785	XerA/XerC/pNOB8	FAMIntall_45_60_000027	172	XerA/XerC	FAMallInt_60_60_001423	1
PIN77607@Candidatus_Woesearchaeota_archaeon_CG10_big_fil_rev_8_21_14_0_10_34_12	#N/A	FAMallInt_25_60_000002	3881	Superfam25_002/pT26-2/SSV/pTN3/XerC/XerA	FAMallInt_30_60_000002	1785	XerA/XerC/pNOB8	FAMIntall_45_60_000027	172	XerA/XerC	FAMallInt_60_60_001426	1
ODS42931@Candidatus_Altiarchaeales_archaeon_IMC4	Phage_int_SAM_4(PF13495) Phage_integrase(PF00589)	FAMallInt_25_60_000002	3881	Superfam25_002/pT26-2/SSV/pTN3/XerC/XerA	FAMallInt_30_60_000002	1785	XerA/XerC/pNOB8	FAMIntall_45_60_000027	172	XerA/XerC	FAMallInt_60_60_001427	1
PIZ50861@Candidatus_Woesearchaeota_archaeon_CG_4_10_14_0_2_um_filter_33_13	#N/A	FAMallInt_25_60_000002	3881	Superfam25_002/pT26-2/SSV/pTN3/XerC/XerA	FAMallInt_30_60_000002	1785	XerA/XerC/pNOB8	FAMIntall_45_60_000027	172	XerA/XerC	FAMallInt_60_60_001431	1
OYT53194@Candidatus_Altiarchaeales_archaeon_ex4484_2	Phage_int_SAM_4(PF13495) Phage_integrase(PF00589)	FAMallInt_25_60_000002	3881	Superfam25_002/pT26-2/SSV/pTN3/XerC/XerA	FAMallInt_30_60_000002	1785	XerA/XerC/pNOB8	FAMIntall_45_60_000027	172	XerA/XerC	FAMallInt_60_60_001435	1
RLF20539@Thermoprotei_archaeon	Phage_int_SAM_4(PF13495) Phage_integrase(PF00589)	FAMallInt_25_60_000002	3881	Superfam25_002/pT26-2/SSV/pTN3/XerC/XerA	FAMallInt_30_60_000002	1785	XerA/XerC/pNOB8	FAMIntall_45_60_000027	172	XerA/XerC	FAMallInt_60_60_001464	1
EQB66742@Thermoplasmatales_archaeon_E-plasma	Phage_int_SAM_4(PF13495) Phage_integrase(PF00589)	FAMallInt_25_60_000002	3881	Superfam25_002/pT26-2/SSV/pTN3/XerC/XerA	FAMallInt_30_60_000002	1785	XerA/XerC/pNOB8	FAMIntall_45_60_000027	172	XerA/XerC	FAMallInt_60_60_001469	1
OGM02206@Candidatus_Woesearchaeota_archaeon_RBG_13_36_6	#N/A	FAMallInt_25_60_000002	3881	Superfam25_002/pT26-2/SSV/pTN3/XerC/XerA	FAMallInt_30_60_000002	1785	XerA/XerC/pNOB8	FAMIntall_45_60_000027	172	XerA/XerC	FAMallInt_60_60_001484	1
KHO50155@archaeon_GW2011_AR9	Phage_int_SAM_4(PF13495) Phage_integrase(PF00589)	FAMallInt_25_60_000002	3881	Superfam25_002/pT26-2/SSV/pTN3/XerC/XerA	FAMallInt_30_60_000002	1785	XerA/XerC/pNOB8	FAMIntall_45_60_000027	172	XerA/XerC	FAMallInt_60_60_001493	1
PKK81524@Thermoplasmata_archaeon_HGW-Thermoplasmata-2	#N/A	FAMallInt_25_60_000002	3881	Superfam25_002/pT26-2/SSV/pTN3/XerC/XerA	FAMallInt_30_60_000002	1785	XerA/XerC/pNOB8	FAMIntall_45_60_000027	172	XerA/XerC	FAMallInt_60_60_001495	1
RLG36393@Methanosarcinales_archaeon	Phage_int_SAM_4(PF13495) Phage_integrase(PF00589)	FAMallInt_25_60_000002	3881	Superfam25_002/pT26-2/SSV/pTN3/XerC/XerA	FAMallInt_30_60_000002	1785	XerA/XerC/pNOB8	FAMIntall_45_60_000027	172	XerA/XerC	FAMallInt_60_60_001607	1
KYC44466@Arc_I_group_archaeon_B03fssc0709_Meth_Bin005	Phage_int_SAM_4(PF13495) Phage_integrase(PF00589)	FAMallInt_25_60_000002	3881	Superfam25_002/pT26-2/SSV/pTN3/XerC/XerA	FAMallInt_30_60_000002	1785	XerA/XerC/pNOB8	FAMIntall_45_60_000027	172	XerA/XerC	FAMallInt_60_60_001622	1
EQB64760@Thermoplasmatales_archaeon_I-plasma	Phage_int_SAM_4(PF13495) Phage_integrase(PF00589)	FAMallInt_25_60_000002	3881	Superfam25_002/pT26-2/SSV/pTN3/XerC/XerA	FAMallInt_30_60_000002	1785	XerA/XerC/pNOB8	FAMIntall_45_60_000027	172	XerA/XerC	FAMallInt_60_60_001699	1
RME52176@Candidatus_Woesearchaeota_archaeon	Phage_int_SAM_4(PF13495) Phage_integrase(PF00589)	FAMallInt_25_60_000002	3881	Superfam25_002/pT26-2/SSV/pTN3/XerC/XerA	FAMallInt_30_60_000002	1785	XerA/XerC/pNOB8	FAMIntall_45_60_000027	172	XerA/XerC	FAMallInt_60_60_001701	1
PIN85521@Candidatus_Diapherotrites_archaeon_CG11_big_fil_rev_8_21_14_0_20_37_9	Phage_int_SAM_4(PF13495) Phage_integrase(PF00589)	FAMallInt_25_60_000002	3881	Superfam25_002/pT26-2/SSV/pTN3/XerC/XerA	FAMallInt_30_60_000002	1785	XerA/XerC/pNOB8	FAMIntall_45_60_000027	172	XerA/XerC	FAMallInt_60_60_001702	1
AJF60557@archaeon_GW2011_AR10	Phage_int_SAM_4(PF13495) Phage_integrase(PF00589)	FAMallInt_25_60_000002	3881	Superfam25_002/pT26-2/SSV/pTN3/XerC/XerA	FAMallInt_30_60_000002	1785	XerA/XerC/pNOB8	FAMIntall_45_60_000027	172	XerA/XerC	FAMallInt_60_60_001715	1
RLI00566@Candidatus_Bathyarchaeota_archaeon	Phage_integrase(PF00589)	FAMallInt_25_60_000002	3881	Superfam25_002/pT26-2/SSV/pTN3/XerC/XerA	FAMallInt_30_60_000002	1785	XerA/XerC/pNOB8	FAMIntall_45_60_000027	172	XerA/XerC	FAMallInt_60_60_001743	1
OWP56382@Thermoplasmatales_archaeon_B_DKE	Phage_int_SAM_4(PF13495) Phage_integrase(PF00589)	FAMallInt_25_60_000002	3881	Superfam25_002/pT26-2/SSV/pTN3/XerC/XerA	FAMallInt_30_60_000002	1785	XerA/XerC/pNOB8	FAMIntall_45_60_000027	172	XerA/XerC	FAMallInt_60_60_001755	1
PIU02975@Candidatus_Diapherotrites_archaeon_CG09_land_8_20_14_0_10_32_12	Phage_int_SAM_4(PF13495) Phage_integrase(PF00589)	FAMallInt_25_60_000002	3881	Superfam25_002/pT26-2/SSV/pTN3/XerC/XerA	FAMallInt_30_60_000002	1785	XerA/XerC/pNOB8	FAMIntall_45_60_000027	172	XerA/XerC	FAMallInt_60_60_001762	1
RJQ16961@Candidatus_Woesearchaeota_archaeon	Phage_int_SAM_4(PF13495) Phage_integrase(PF00589)	FAMallInt_25_60_000002	3881	Superfam25_002/pT26-2/SSV/pTN3/XerC/XerA	FAMallInt_30_60_000002	1785	XerA/XerC/pNOB8	FAMIntall_45_60_000027	172	XerA/XerC	FAMallInt_60_60_001776	1
PIN76453@Candidatus_Woesearchaeota_archaeon_CG10_big_fil_rev_8_21_14_0_10_36_11	Phage_int_SAM_4(PF13495) Phage_integrase(PF00589)	FAMallInt_25_60_000002	3881	Superfam25_002/pT26-2/SSV/pTN3/XerC/XerA	FAMallInt_30_60_000002	1785	XerA/XerC/pNOB8	FAMIntall_45_60_000027	172	XerA/XerC	FAMallInt_60_60_001864	1
PIN81495@Candidatus_Woesearchaeota_archaeon_CG10_big_fil_rev_8_21_14_0_10_32_9	Phage_int_SAM_4(PF13495) Phage_integrase(PF00589)	FAMallInt_25_60_000002	3881	Superfam25_002/pT26-2/SSV/pTN3/XerC/XerA	FAMallInt_30_60_000002	1785	XerA/XerC/pNOB8	FAMIntall_45_60_000027	172	XerA/XerC	FAMallInt_60_60_001880	1
PIU75952@Candidatus_Pacearchaeota_archaeon_CG06_land_8_20_14_3_00_35_12	Phage_int_SAM_4(PF13495) Phage_integrase(PF00589)	FAMallInt_25_60_000002	3881	Superfam25_002/pT26-2/SSV/pTN3/XerC/XerA	FAMallInt_30_60_000002	1785	XerA/XerC/pNOB8	FAMIntall_45_60_000027	172	XerA/XerC	FAMallInt_60_60_001979	1
KYK26034@Euryarchaeota_archaeon_SM23-78	Phage_int_SAM_4(PF13495) Phage_integrase(PF00589)	FAMallInt_25_60_000002	3881	Superfam25_002/pT26-2/SSV/pTN3/XerC/XerA	FAMallInt_30_60_000002	1785	XerA/XerC/pNOB8	FAMIntall_45_60_000027	172	XerA/XerC	FAMallInt_60_60_002066	1
PIN80213@Candidatus_Woesearchaeota_archaeon_CG10_big_fil_rev_8_21_14_0_10_30_7	#N/A	FAMallInt_25_60_000002	3881	Superfam25_002/pT26-2/SSV/pTN3/XerC/XerA	FAMallInt_30_60_000002	1785	XerA/XerC/pNOB8	FAMIntall_45_60_000027	172	XerA/XerC	FAMallInt_60_60_002067	1
AKA48494@uncultured_archaeon	Phage_int_SAM_4(PF13495) Phage_integrase(PF00589)	FAMallInt_25_60_000002	3881	Superfam25_002/pT26-2/SSV/pTN3/XerC/XerA	FAMallInt_30_60_000002	1785	XerA/XerC/pNOB8	FAMIntall_45_60_000027	172	XerA/XerC	FAMallInt_60_60_002090	1
RLG70400@Candidatus_Diapherotrites_archaeon	Phage_int_SAM_4(PF13495) Phage_integrase(PF00589)	FAMallInt_25_60_000002	3881	Superfam25_002/pT26-2/SSV/pTN3/XerC/XerA	FAMallInt_30_60_000002	1785	XerA/XerC/pNOB8	FAMIntall_45_60_000027	172	XerA/XerC	FAMallInt_60_60_002096	1
RLF65510@Thermoplasmata_archaeon	Phage_integrase(PF00589)	FAMallInt_25_60_000002	3881	Superfam25_002/pT26-2/SSV/pTN3/XerC/XerA	FAMallInt_30_60_000002	1785	XerA/XerC/pNOB8	FAMIntall_45_60_000027	172	XerA/XerC	FAMallInt_60_60_002106	1
RLE39438@Candidatus_Woesearchaeota_archaeon	Phage_int_SAM_4(PF13495) Phage_integrase(PF00589)	FAMallInt_25_60_000002	3881	Superfam25_002/pT26-2/SSV/pTN3/XerC/XerA	FAMallInt_30_60_000002	1785	XerA/XerC/pNOB8	FAMIntall_45_60_000027	172	XerA/XerC	FAMallInt_60_60_002108	1
PIN85936@Candidatus_Woesearchaeota_archaeon_CG10_big_fil_rev_8_21_14_0_10_44_13	Phage_int_SAM_4(PF13495) Phage_integrase(PF00589)	FAMallInt_25_60_000002	3881	Superfam25_002/pT26-2/SSV/pTN3/XerC/XerA	FAMallInt_30_60_000002	1785	XerA/XerC/pNOB8	FAMIntall_45_60_000027	172	XerA/XerC	FAMallInt_60_60_002111	1
OYT38277@Candidatus_Pacearchaeota_archaeon_ex4484_31	#N/A	FAMallInt_25_60_000002	3881	Superfam25_002/pT26-2/SSV/pTN3/XerC/XerA	FAMallInt_30_60_000002	1785	XerA/XerC/pNOB8	FAMIntall_45_60_000027	172	XerA/XerC	FAMallInt_60_60_002112	1
RLG12318@Candidatus_Pacearchaeota_archaeon	Phage_int_SAM_4(PF13495) Phage_integrase(PF00589)	FAMallInt_25_60_000002	3881	Superfam25_002/pT26-2/SSV/pTN3/XerC/XerA	FAMallInt_30_60_000002	1785	XerA/XerC/pNOB8	FAMIntall_45_60_000027	172	XerA/XerC	FAMallInt_60_60_002117	1
RME52064@Candidatus_Woesearchaeota_archaeon	Phage_int_SAM_4(PF13495) Phage_integrase(PF00589)	FAMallInt_25_60_000002	3881	Superfam25_002/pT26-2/SSV/pTN3/XerC/XerA	FAMallInt_30_60_000002	1785	XerA/XerC/pNOB8	FAMIntall_45_60_000027	172	XerA/XerC	FAMallInt_60_60_002118	1
KHO46978@archaeon_GW2011_AR4	Phage_int_SAM_4(PF13495) Phage_integrase(PF00589)	FAMallInt_25_60_000002	3881	Superfam25_002/pT26-2/SSV/pTN3/XerC/XerA	FAMallInt_30_60_000002	1785	XerA/XerC/pNOB8	FAMIntall_45_60_000027	172	XerA/XerC	FAMallInt_60_60_002123	1
OGJ22166@Candidatus_Pacearchaeota_archaeon_RBG_13_36_9	#N/A	FAMallInt_25_60_000002	3881	Superfam25_002/pT26-2/SSV/pTN3/XerC/XerA	FAMallInt_30_60_000002	1785	XerA/XerC/pNOB8	FAMIntall_45_60_000027	172	XerA/XerC	FAMallInt_60_60_002127	1
PIU22605@Candidatus_Diapherotrites_archaeon_CG08_land_8_20_14_0_20_30_16	Phage_int_SAM_4(PF13495) Phage_integrase(PF00589)	FAMallInt_25_60_000002	3881	Superfam25_002/pT26-2/SSV/pTN3/XerC/XerA	FAMallInt_30_60_000002	1785	XerA/XerC/pNOB8	FAMIntall_45_60_000027	172	XerA/XerC	FAMallInt_60_60_002142	1
PIZ50933@Candidatus_Woesearchaeota_archaeon_CG_4_10_14_0_2_um_filter_33_13	#N/A	FAMallInt_25_60_000002	3881	Superfam25_002/pT26-2/SSV/pTN3/XerC/XerA	FAMallInt_30_60_000002	1785	XerA/XerC/pNOB8	FAMIntall_45_60_000027	172	XerA/XerC	FAMallInt_60_60_002164	1
PIN74170@Candidatus_Woesearchaeota_archaeon_CG10_big_fil_rev_8_21_14_0_10_45_16	Phage_int_SAM_4(PF13495) Phage_integrase(PF00589)	FAMallInt_25_60_000002	3881	Superfam25_002/pT26-2/SSV/pTN3/XerC/XerA	FAMallInt_30_60_000002	1785	XerA/XerC/pNOB8	FAMIntall_45_60_000027	172	XerA/XerC	FAMallInt_60_60_002200	1
WP_058825776@Haloferax_sp_Q22	DNA_BRE_C(cd00397)	FAMallInt_25_60_000002	3881	Superfam25_002/pT26-2/SSV/pTN3/XerC/XerA	FAMallInt_30_60_000002	1785	XerA/XerC/pNOB8	FAMIntall_45_60_000028	32		FAMallInt_60_60_000046	2
WP_081606150@Haloferax_alexandrinus	Phage_integrase(PF00589)	FAMallInt_25_60_000002	3881	Superfam25_002/pT26-2/SSV/pTN3/XerC/XerA	FAMallInt_30_60_000002	1785	XerA/XerC/pNOB8	FAMIntall_45_60_000028	32		FAMallInt_60_60_000046	2
WP_058571423@Haloferax_sp_SB29	Phage_integrase(PF00589)	FAMallInt_25_60_000002	3881	Superfam25_002/pT26-2/SSV/pTN3/XerC/XerA	FAMallInt_30_60_000002	1785	XerA/XerC/pNOB8	FAMIntall_45_60_000028	32		FAMallInt_60_60_000054	2
WP_089779789@Haloferax_massiliensis	Phage_int_SAM_4(PF13495) Phage_integrase(PF00589)	FAMallInt_25_60_000002	3881	Superfam25_002/pT26-2/SSV/pTN3/XerC/XerA	FAMallInt_30_60_000002	1785	XerA/XerC/pNOB8	FAMIntall_45_60_000028	32		FAMallInt_60_60_000054	2
WP_010902112@Halobacterium_salinarum	Phage_integrase(PF00589)	FAMallInt_25_60_000002	3881	Superfam25_002/pT26-2/SSV/pTN3/XerC/XerA	FAMallInt_30_60_000002	1785	XerA/XerC/pNOB8	FAMIntall_45_60_000028	32		FAMallInt_60_60_000102	3
WP_014555218@Haloquadratum_walsbyi	Phage_integrase(PF00589)	FAMallInt_25_60_000002	3881	Superfam25_002/pT26-2/SSV/pTN3/XerC/XerA	FAMallInt_30_60_000002	1785	XerA/XerC/pNOB8	FAMIntall_45_60_000028	32		FAMallInt_60_60_000102	3
WP_086215779@Halorubrum_sp_SD683	Phage_integrase(PF00589)	FAMallInt_25_60_000002	3881	Superfam25_002/pT26-2/SSV/pTN3/XerC/XerA	FAMallInt_30_60_000002	1785	XerA/XerC/pNOB8	FAMIntall_45_60_000028	32		FAMallInt_60_60_000102	3
ESS07351@uncultured_archaeon_A07HB70	Phage_integrase(PF00589)	FAMallInt_25_60_000002	3881	Superfam25_002/pT26-2/SSV/pTN3/XerC/XerA	FAMallInt_30_60_000002	1785	XerA/XerC/pNOB8	FAMIntall_45_60_000028	32		FAMallInt_60_60_000133	6
WP_058993831@Haloarcula_sp_CBA1127	Phage_integrase(PF00589)	FAMallInt_25_60_000002	3881	Superfam25_002/pT26-2/SSV/pTN3/XerC/XerA	FAMallInt_30_60_000002	1785	XerA/XerC/pNOB8	FAMIntall_45_60_000028	32		FAMallInt_60_60_000133	6
WP_080507152@Halorubrum_hochstenium	Phage_integrase(PF00589)	FAMallInt_25_60_000002	3881	Superfam25_002/pT26-2/SSV/pTN3/XerC/XerA	FAMallInt_30_60_000002	1785	XerA/XerC/pNOB8	FAMIntall_45_60_000028	32		FAMallInt_60_60_000133	6
WP_089807259@Halogeometricum_rufum	Phage_integrase(PF00589)	FAMallInt_25_60_000002	3881	Superfam25_002/pT26-2/SSV/pTN3/XerC/XerA	FAMallInt_30_60_000002	1785	XerA/XerC/pNOB8	FAMIntall_45_60_000028	32		FAMallInt_60_60_000133	6
WP_099288522@Halorubrum_sp_C191	Phage_int_SAM_4(PF13495),Phage_integrase(PF00589)	FAMallInt_25_60_000002	3881	Superfam25_002/pT26-2/SSV/pTN3/XerC/XerA	FAMallInt_30_60_000002	1785	XerA/XerC/pNOB8	FAMIntall_45_60_000028	32		FAMallInt_60_60_000133	6
WP_117595167@Haloprofundus_sp_NK23	Phage_integrase(PF00589)	FAMallInt_25_60_000002	3881	Superfam25_002/pT26-2/SSV/pTN3/XerC/XerA	FAMallInt_30_60_000002	1785	XerA/XerC/pNOB8	FAMIntall_45_60_000028	32		FAMallInt_60_60_000133	6
WP_089880676@Halogeometricum_limi	Phage_integrase(PF00589)	FAMallInt_25_60_000002	3881	Superfam25_002/pT26-2/SSV/pTN3/XerC/XerA	FAMallInt_30_60_000002	1785	XerA/XerC/pNOB8	FAMIntall_45_60_000028	32		FAMallInt_60_60_000410	2
WP_094558432@Halorubrum_sp_Ea1	Phage_integrase(PF00589)	FAMallInt_25_60_000002	3881	Superfam25_002/pT26-2/SSV/pTN3/XerC/XerA	FAMallInt_30_60_000002	1785	XerA/XerC/pNOB8	FAMIntall_45_60_000028	32		FAMallInt_60_60_000410	2
WP_006078716@Halococcus_saccharolyticus	Phage_integrase(PF00589)	FAMallInt_25_60_000002	3881	Superfam25_002/pT26-2/SSV/pTN3/XerC/XerA	FAMallInt_30_60_000002	1785	XerA/XerC/pNOB8	FAMIntall_45_60_000028	32		FAMallInt_60_60_000414	4
WP_049935120@Haloplanus_natans	Phage_integrase(PF00589)	FAMallInt_25_60_000002	3881	Superfam25_002/pT26-2/SSV/pTN3/XerC/XerA	FAMallInt_30_60_000002	1785	XerA/XerC/pNOB8	FAMIntall_45_60_000028	32		FAMallInt_60_60_000414	4
WP_123113868@Halorubrum_sp_CBA1229	Phage_integrase(PF00589)	FAMallInt_25_60_000002	3881	Superfam25_002/pT26-2/SSV/pTN3/XerC/XerA	FAMallInt_30_60_000002	1785	XerA/XerC/pNOB8	FAMIntall_45_60_000028	32		FAMallInt_60_60_000414	4
WP_123538190@Halosimplex_sp_YPL4	Phage_integrase(PF00589)	FAMallInt_25_60_000002	3881	Superfam25_002/pT26-2/SSV/pTN3/XerC/XerA	FAMallInt_30_60_000002	1785	XerA/XerC/pNOB8	FAMIntall_45_60_000028	32		FAMallInt_60_60_000414	4
WP_050033112@Halorubrum_halophilum	Phage_integrase(PF00589)	FAMallInt_25_60_000002	3881	Superfam25_002/pT26-2/SSV/pTN3/XerC/XerA	FAMallInt_30_60_000002	1785	XerA/XerC/pNOB8	FAMIntall_45_60_000028	32		FAMallInt_60_60_000415	2
WP_113275062@halophilic_archaeon	Phage_integrase(PF00589)	FAMallInt_25_60_000002	3881	Superfam25_002/pT26-2/SSV/pTN3/XerC/XerA	FAMallInt_30_60_000002	1785	XerA/XerC/pNOB8	FAMIntall_45_60_000028	32		FAMallInt_60_60_000415	2
WP_084510175@Haloplanus_natans	DNA_BRE_C(cd00397)	FAMallInt_25_60_000002	3881	Superfam25_002/pT26-2/SSV/pTN3/XerC/XerA	FAMallInt_30_60_000002	1785	XerA/XerC/pNOB8	FAMIntall_45_60_000028	32		FAMallInt_60_60_000427	2
WP_114584481@Haloplanus_sp_CBA1113	DNA_BRE_C_superfamily(cl00213)	FAMallInt_25_60_000002	3881	Superfam25_002/pT26-2/SSV/pTN3/XerC/XerA	FAMallInt_30_60_000002	1785	XerA/XerC/pNOB8	FAMIntall_45_60_000028	32		FAMallInt_60_60_000427	2
AFO56184@Natrinema_sp_J7-2	Phage_integrase(PF00589)	FAMallInt_25_60_000002	3881	Superfam25_002/pT26-2/SSV/pTN3/XerC/XerA	FAMallInt_30_60_000002	1785	XerA/XerC/pNOB8	FAMIntall_45_60_000028	32		FAMallInt_60_60_000469	2
PSP64647@Halobacteriales_archaeon_QH_8_67_27	Phage_integrase(PF00589)	FAMallInt_25_60_000002	3881	Superfam25_002/pT26-2/SSV/pTN3/XerC/XerA	FAMallInt_30_60_000002	1785	XerA/XerC/pNOB8	FAMIntall_45_60_000028	32		FAMallInt_60_60_000469	2
WP_008440089@Halorubrum_californiense	Phage_integrase(PF00589)	FAMallInt_25_60_000002	3881	Superfam25_002/pT26-2/SSV/pTN3/XerC/XerA	FAMallInt_30_60_000002	1785	XerA/XerC/pNOB8	FAMIntall_45_60_000028	32		FAMallInt_60_60_000552	1
WP_008368119@Halorubrum_litoreum	DNA_BRE_C(cd00397)	FAMallInt_25_60_000002	3881	Superfam25_002/pT26-2/SSV/pTN3/XerC/XerA	FAMallInt_30_60_000002	1785	XerA/XerC/pNOB8	FAMIntall_45_60_000028	32		FAMallInt_60_60_000728	1
WP_092632992@Haloplanus_vescus	DNA_BRE_C(cd00397)	FAMallInt_25_60_000002	3881	Superfam25_002/pT26-2/SSV/pTN3/XerC/XerA	FAMallInt_30_60_000002	1785	XerA/XerC/pNOB8	FAMIntall_45_60_000028	32		FAMallInt_60_60_000902	1
WP_089385882@Halorubrum_vacuolatum	Phage_integrase(PF00589)	FAMallInt_25_60_000002	3881	Superfam25_002/pT26-2/SSV/pTN3/XerC/XerA	FAMallInt_30_60_000002	1785	XerA/XerC/pNOB8	FAMIntall_45_60_000028	32		FAMallInt_60_60_000967	1
WP_006078296@Halococcus_saccharolyticus	Phage_integrase(PF00589)	FAMallInt_25_60_000002	3881	Superfam25_002/pT26-2/SSV/pTN3/XerC/XerA	FAMallInt_30_60_000002	1785	XerA/XerC/pNOB8	FAMIntall_45_60_000028	32		FAMallInt_60_60_001136	1
WP_049994986@Halapricum_salinum	#N/A	FAMallInt_25_60_000002	3881	Superfam25_002/pT26-2/SSV/pTN3/XerC/XerA	FAMallInt_30_60_000002	1785	XerA/XerC/pNOB8	FAMIntall_45_60_000028	32		FAMallInt_60_60_001274	1
WP_115862518@Halorussus_sp_HD8-51	Phage_integrase(PF00589)	FAMallInt_25_60_000002	3881	Superfam25_002/pT26-2/SSV/pTN3/XerC/XerA	FAMallInt_30_60_000002	1785	XerA/XerC/pNOB8	FAMIntall_45_60_000028	32		FAMallInt_60_60_001760	1
AXV37126@Methanobacterium_sp_BRmetb2	Phage_integrase(PF00589)	FAMallInt_25_60_000002	3881	Superfam25_002/pT26-2/SSV/pTN3/XerC/XerA	FAMallInt_30_60_000002	1785	XerA/XerC/pNOB8	FAMIntall_45_60_000029	43		FAMallInt_60_60_000047	34
KUK00880@Methanobacteriaceae_archaeon_41_258	Phage_integrase(PF00589)	FAMallInt_25_60_000002	3881	Superfam25_002/pT26-2/SSV/pTN3/XerC/XerA	FAMallInt_30_60_000002	1785	XerA/XerC/pNOB8	FAMIntall_45_60_000029	43		FAMallInt_60_60_000047	34
KZX12134@Methanobrevibacter_filiformis	Phage_integrase(PF00589)	FAMallInt_25_60_000002	3881	Superfam25_002/pT26-2/SSV/pTN3/XerC/XerA	FAMallInt_30_60_000002	1785	XerA/XerC/pNOB8	FAMIntall_45_60_000029	43		FAMallInt_60_60_000047	34
OEC91241@Methanosphaera_sp_A6	Phage_integrase(PF00589)	FAMallInt_25_60_000002	3881	Superfam25_002/pT26-2/SSV/pTN3/XerC/XerA	FAMallInt_30_60_000002	1785	XerA/XerC/pNOB8	FAMIntall_45_60_000029	43		FAMallInt_60_60_000047	34
OPX59515@Methanobacterium_sp_PtaB_Bin024	Phage_integrase(PF00589)	FAMallInt_25_60_000002	3881	Superfam25_002/pT26-2/SSV/pTN3/XerC/XerA	FAMallInt_30_60_000002	1785	XerA/XerC/pNOB8	FAMIntall_45_60_000029	43		FAMallInt_60_60_000047	34
PKL67688@Methanobacteriales_archaeon_HGW-Methanobacteriales-1	#N/A	FAMallInt_25_60_000002	3881	Superfam25_002/pT26-2/SSV/pTN3/XerC/XerA	FAMallInt_30_60_000002	1785	XerA/XerC/pNOB8	FAMIntall_45_60_000029	43		FAMallInt_60_60_000047	34
PWL07604@Methanosphaera_cuniculi	Phage_integrase(PF00589)	FAMallInt_25_60_000002	3881	Superfam25_002/pT26-2/SSV/pTN3/XerC/XerA	FAMallInt_30_60_000002	1785	XerA/XerC/pNOB8	FAMIntall_45_60_000029	43		FAMallInt_60_60_000047	34
PWL08156@Methanosphaera_cuniculi	Phage_integrase(PF00589)	FAMallInt_25_60_000002	3881	Superfam25_002/pT26-2/SSV/pTN3/XerC/XerA	FAMallInt_30_60_000002	1785	XerA/XerC/pNOB8	FAMIntall_45_60_000029	43		FAMallInt_60_60_000047	34
RAP43795@Methanosphaera_sp_SHI1033	Phage_integrase(PF00589)	FAMallInt_25_60_000002	3881	Superfam25_002/pT26-2/SSV/pTN3/XerC/XerA	FAMallInt_30_60_000002	1785	XerA/XerC/pNOB8	FAMIntall_45_60_000029	43		FAMallInt_60_60_000047	34
RAP45277@Methanosphaera_sp_rholeuAM6	Phage_integrase(PF00589)	FAMallInt_25_60_000002	3881	Superfam25_002/pT26-2/SSV/pTN3/XerC/XerA	FAMallInt_30_60_000002	1785	XerA/XerC/pNOB8	FAMIntall_45_60_000029	43		FAMallInt_60_60_000047	34
RAP47901@Methanosphaera_sp_rholeuAM74	Phage_integrase(PF00589)	FAMallInt_25_60_000002	3881	Superfam25_002/pT26-2/SSV/pTN3/XerC/XerA	FAMallInt_30_60_000002	1785	XerA/XerC/pNOB8	FAMIntall_45_60_000029	43		FAMallInt_60_60_000047	34
RAP51832@Methanosphaera_sp_rholeuAM270	Phage_integrase(PF00589)	FAMallInt_25_60_000002	3881	Superfam25_002/pT26-2/SSV/pTN3/XerC/XerA	FAMallInt_30_60_000002	1785	XerA/XerC/pNOB8	FAMIntall_45_60_000029	43		FAMallInt_60_60_000047	34
RAP53239@Methanosphaera_sp_rholeuAM130	Phage_integrase(PF00589)	FAMallInt_25_60_000002	3881	Superfam25_002/pT26-2/SSV/pTN3/XerC/XerA	FAMallInt_30_60_000002	1785	XerA/XerC/pNOB8	FAMIntall_45_60_000029	43		FAMallInt_60_60_000047	34
RBQ24088@Methanobrevibacter_sp_NOE	Phage_integrase(PF00589)	FAMallInt_25_60_000002	3881	Superfam25_002/pT26-2/SSV/pTN3/XerC/XerA	FAMallInt_30_60_000002	1785	XerA/XerC/pNOB8	FAMIntall_45_60_000029	43		FAMallInt_60_60_000047	34
RJS48235@Methanobacterium_sp_	Phage_integrase(PF00589)	FAMallInt_25_60_000002	3881	Superfam25_002/pT26-2/SSV/pTN3/XerC/XerA	FAMallInt_30_60_000002	1785	XerA/XerC/pNOB8	FAMIntall_45_60_000029	43		FAMallInt_60_60_000047	34
SCM57801@Methanothermobacter_wolfeii	Phage_integrase(PF00589)	FAMallInt_25_60_000002	3881	Superfam25_002/pT26-2/SSV/pTN3/XerC/XerA	FAMallInt_30_60_000002	1785	XerA/XerC/pNOB8	FAMIntall_45_60_000029	43		FAMallInt_60_60_000047	34
WP_012955512@Methanobrevibacter_ruminantium	Phage_integrase(PF00589)	FAMallInt_25_60_000002	3881	Superfam25_002/pT26-2/SSV/pTN3/XerC/XerA	FAMallInt_30_60_000002	1785	XerA/XerC/pNOB8	FAMIntall_45_60_000029	43		FAMallInt_60_60_000047	34
WP_013645892@Methanobacterium_lacus	Phage_integrase(PF00589)	FAMallInt_25_60_000002	3881	Superfam25_002/pT26-2/SSV/pTN3/XerC/XerA	FAMallInt_30_60_000002	1785	XerA/XerC/pNOB8	FAMIntall_45_60_000029	43		FAMallInt_60_60_000047	34
WP_013824877@Methanobacterium_paludis	Phage_integrase(PF00589)	FAMallInt_25_60_000002	3881	Superfam25_002/pT26-2/SSV/pTN3/XerC/XerA	FAMallInt_30_60_000002	1785	XerA/XerC/pNOB8	FAMIntall_45_60_000029	43		FAMallInt_60_60_000047	34
WP_048175560@Methanothermobacter_sp_CaT2	Phage_int_SAM_4(PF13495) Phage_integrase(PF00589)	FAMallInt_25_60_000002	3881	Superfam25_002/pT26-2/SSV/pTN3/XerC/XerA	FAMallInt_30_60_000002	1785	XerA/XerC/pNOB8	FAMIntall_45_60_000029	43		FAMallInt_60_60_000047	34
WP_069583382@Methanobacterium	Phage_integrase(PF00589)	FAMallInt_25_60_000002	3881	Superfam25_002/pT26-2/SSV/pTN3/XerC/XerA	FAMallInt_30_60_000002	1785	XerA/XerC/pNOB8	FAMIntall_45_60_000029	43		FAMallInt_60_60_000047	34
WP_069592168@Methanosphaera_sp_WGK6	Phage_integrase(PF00589)	FAMallInt_25_60_000002	3881	Superfam25_002/pT26-2/SSV/pTN3/XerC/XerA	FAMallInt_30_60_000002	1785	XerA/XerC/pNOB8	FAMIntall_45_60_000029	43		FAMallInt_60_60_000047	34
WP_076621417@Methanobrevibacter_boviskoreani	Phage_integrase(PF00589)	FAMallInt_25_60_000002	3881	Superfam25_002/pT26-2/SSV/pTN3/XerC/XerA	FAMallInt_30_60_000002	1785	XerA/XerC/pNOB8	FAMIntall_45_60_000029	43		FAMallInt_60_60_000047	34
WP_081882554@Methanobacterium_sp_SMA-27	Phage_integrase(PF00589)	FAMallInt_25_60_000002	3881	Superfam25_002/pT26-2/SSV/pTN3/XerC/XerA	FAMallInt_30_60_000002	1785	XerA/XerC/pNOB8	FAMIntall_45_60_000029	43		FAMallInt_60_60_000047	34
WP_081944586@Methanobacterium_formicicum	Phage_integrase(PF00589)	FAMallInt_25_60_000002	3881	Superfam25_002/pT26-2/SSV/pTN3/XerC/XerA	FAMallInt_30_60_000002	1785	XerA/XerC/pNOB8	FAMIntall_45_60_000029	43		FAMallInt_60_60_000047	34
WP_082398047@Methanobrevibacter_arboriphilus	Phage_integrase(PF00589)	FAMallInt_25_60_000002	3881	Superfam25_002/pT26-2/SSV/pTN3/XerC/XerA	FAMallInt_30_60_000002	1785	XerA/XerC/pNOB8	FAMIntall_45_60_000029	43		FAMallInt_60_60_000047	34
WP_082762095@Methanobrevibacter_olleyae	Phage_integrase(PF00589)	FAMallInt_25_60_000002	3881	Superfam25_002/pT26-2/SSV/pTN3/XerC/XerA	FAMallInt_30_60_000002	1785	XerA/XerC/pNOB8	FAMIntall_45_60_000029	43		FAMallInt_60_60_000047	34
WP_084486392@Methanobrevibacter_wolinii	Phage_integrase(PF00589)	FAMallInt_25_60_000002	3881	Superfam25_002/pT26-2/SSV/pTN3/XerC/XerA	FAMallInt_30_60_000002	1785	XerA/XerC/pNOB8	FAMIntall_45_60_000029	43		FAMallInt_60_60_000047	34
WP_084789735@Methanobacterium_congolense	Phage_integrase(PF00589)	FAMallInt_25_60_000002	3881	Superfam25_002/pT26-2/SSV/pTN3/XerC/XerA	FAMallInt_30_60_000002	1785	XerA/XerC/pNOB8	FAMIntall_45_60_000029	43		FAMallInt_60_60_000047	34
WP_088539210@Methanobrevibacter_sp_87_7	Phage_integrase(PF00589)	FAMallInt_25_60_000002	3881	Superfam25_002/pT26-2/SSV/pTN3/XerC/XerA	FAMallInt_30_60_000002	1785	XerA/XerC/pNOB8	FAMIntall_45_60_000029	43		FAMallInt_60_60_000047	34
WP_100907485@Methanobacterium_sp_MZ-A1	Phage_integrase(PF00589)	FAMallInt_25_60_000002	3881	Superfam25_002/pT26-2/SSV/pTN3/XerC/XerA	FAMallInt_30_60_000002	1785	XerA/XerC/pNOB8	FAMIntall_45_60_000029	43		FAMallInt_60_60_000047	34
WP_112093652@Methanothermobacter_tenebrarum	Phage_integrase(PF00589)	FAMallInt_25_60_000002	3881	Superfam25_002/pT26-2/SSV/pTN3/XerC/XerA	FAMallInt_30_60_000002	1785	XerA/XerC/pNOB8	FAMIntall_45_60_000029	43		FAMallInt_60_60_000047	34
WP_112124769@Methanosphaera_sp_BMS	Phage_integrase(PF00589)	FAMallInt_25_60_000002	3881	Superfam25_002/pT26-2/SSV/pTN3/XerC/XerA	FAMallInt_30_60_000002	1785	XerA/XerC/pNOB8	FAMIntall_45_60_000029	43		FAMallInt_60_60_000047	34
WP_116669200@Methanobrevibacter_woesei	Phage_integrase(PF00589)	FAMallInt_25_60_000002	3881	Superfam25_002/pT26-2/SSV/pTN3/XerC/XerA	FAMallInt_30_60_000002	1785	XerA/XerC/pNOB8	FAMIntall_45_60_000029	43		FAMallInt_60_60_000047	34
ATZ59259@Methanobrevibacter_smithii	Phage_integrase(PF00589)	FAMallInt_25_60_000002	3881	Superfam25_002/pT26-2/SSV/pTN3/XerC/XerA	FAMallInt_30_60_000002	1785	XerA/XerC/pNOB8	FAMIntall_45_60_000029	43		FAMallInt_60_60_000068	2
WP_019264313@Methanobrevibacter_smithii	Phage_integrase(PF00589)	FAMallInt_25_60_000002	3881	Superfam25_002/pT26-2/SSV/pTN3/XerC/XerA	FAMallInt_30_60_000002	1785	XerA/XerC/pNOB8	FAMIntall_45_60_000029	43		FAMallInt_60_60_000068	2
KYC50949@Arc_I_group_archaeon_U1lsi0528_Bin055	Phage_int_SAM_4(PF13495) Phage_integrase(PF00589)	FAMallInt_25_60_000002	3881	Superfam25_002/pT26-2/SSV/pTN3/XerC/XerA	FAMallInt_30_60_000002	1785	XerA/XerC/pNOB8	FAMIntall_45_60_000029	43		FAMallInt_60_60_000184	3
KYC54329@Arc_I_group_archaeon_U1lsi0528_Bin089	Phage_int_SAM_4(PF13495) Phage_integrase(PF00589)	FAMallInt_25_60_000002	3881	Superfam25_002/pT26-2/SSV/pTN3/XerC/XerA	FAMallInt_30_60_000002	1785	XerA/XerC/pNOB8	FAMIntall_45_60_000029	43		FAMallInt_60_60_000184	3
KYC58341@Arc_I_group_archaeon_ADurb1213_Bin02801	Phage_int_SAM_4(PF13495) Phage_integrase(PF00589)	FAMallInt_25_60_000002	3881	Superfam25_002/pT26-2/SSV/pTN3/XerC/XerA	FAMallInt_30_60_000002	1785	XerA/XerC/pNOB8	FAMIntall_45_60_000029	43		FAMallInt_60_60_000184	3
WP_013413103@Methanothermus_fervidus	Phage_integrase(PF00589)	FAMallInt_25_60_000002	3881	Superfam25_002/pT26-2/SSV/pTN3/XerC/XerA	FAMallInt_30_60_000002	1785	XerA/XerC/pNOB8	FAMIntall_45_60_000029	43		FAMallInt_60_60_000850	1
KYK38510@Theionarchaea_archaeon_DG-70	Phage_int_SAM_4(PF13495) Phage_integrase(PF00589)	FAMallInt_25_60_000002	3881	Superfam25_002/pT26-2/SSV/pTN3/XerC/XerA	FAMallInt_30_60_000002	1785	XerA/XerC/pNOB8	FAMIntall_45_60_000029	43		FAMallInt_60_60_001485	1
KYK30217@Theionarchaea_archaeon_DG-70-1	Phage_int_SAM_4(PF13495) Phage_integrase(PF00589)	FAMallInt_25_60_000002	3881	Superfam25_002/pT26-2/SSV/pTN3/XerC/XerA	FAMallInt_30_60_000002	1785	XerA/XerC/pNOB8	FAMIntall_45_60_000029	43		FAMallInt_60_60_001486	1
RLF93081@Thermococci_archaeon	Phage_int_SAM_4(PF13495) Phage_integrase(PF00589)	FAMallInt_25_60_000002	3881	Superfam25_002/pT26-2/SSV/pTN3/XerC/XerA	FAMallInt_30_60_000002	1785	XerA/XerC/pNOB8	FAMIntall_45_60_000029	43		FAMallInt_60_60_001733	1
PSQ51995@Halobacteriales_archaeon_SW_8_65_20	Phage_integrase(PF00589)	FAMallInt_25_60_000002	3881	Superfam25_002/pT26-2/SSV/pTN3/XerC/XerA	FAMallInt_30_60_000002	1785	XerA/XerC/pNOB8	FAMIntall_45_60_000031	29		FAMallInt_60_60_000100	2
WP_081597056@Haloferax_sp_BAB2207	Phage_integrase(PF00589)	FAMallInt_25_60_000002	3881	Superfam25_002/pT26-2/SSV/pTN3/XerC/XerA	FAMallInt_30_60_000002	1785	XerA/XerC/pNOB8	FAMIntall_45_60_000031	29		FAMallInt_60_60_000100	2
WP_080507154@Halorubrum_hochstenium	Phage_integrase(PF00589)	FAMallInt_25_60_000002	3881	Superfam25_002/pT26-2/SSV/pTN3/XerC/XerA	FAMallInt_30_60_000002	1785	XerA/XerC/pNOB8	FAMIntall_45_60_000031	29		FAMallInt_60_60_000167	3
WP_089766396@Halobellus_clavatus	Phage_integrase(PF00589)	FAMallInt_25_60_000002	3881	Superfam25_002/pT26-2/SSV/pTN3/XerC/XerA	FAMallInt_30_60_000002	1785	XerA/XerC/pNOB8	FAMIntall_45_60_000031	29		FAMallInt_60_60_000167	3
WP_096395112@Halorubrum_trapanicum	Phage_integrase(PF00589)	FAMallInt_25_60_000002	3881	Superfam25_002/pT26-2/SSV/pTN3/XerC/XerA	FAMallInt_30_60_000002	1785	XerA/XerC/pNOB8	FAMIntall_45_60_000031	29		FAMallInt_60_60_000167	3
PSQ53596@Halobacteriales_archaeon_SW_8_65_20	Phage_integrase(PF00589)	FAMallInt_25_60_000002	3881	Superfam25_002/pT26-2/SSV/pTN3/XerC/XerA	FAMallInt_30_60_000002	1785	XerA/XerC/pNOB8	FAMIntall_45_60_000031	29		FAMallInt_60_60_000228	3
WP_008440893@Halorubrum_californiense	Phage_integrase(PF00589)	FAMallInt_25_60_000002	3881	Superfam25_002/pT26-2/SSV/pTN3/XerC/XerA	FAMallInt_30_60_000002	1785	XerA/XerC/pNOB8	FAMIntall_45_60_000031	29		FAMallInt_60_60_000228	3
WP_114449749@Haloplanus_salinus	Phage_integrase(PF00589)	FAMallInt_25_60_000002	3881	Superfam25_002/pT26-2/SSV/pTN3/XerC/XerA	FAMallInt_30_60_000002	1785	XerA/XerC/pNOB8	FAMIntall_45_60_000031	29		FAMallInt_60_60_000228	3
WP_058993592@Haloarcula_sp_CBA1127	Phage_integrase(PF00589)	FAMallInt_25_60_000002	3881	Superfam25_002/pT26-2/SSV/pTN3/XerC/XerA	FAMallInt_30_60_000002	1785	XerA/XerC/pNOB8	FAMIntall_45_60_000031	29		FAMallInt_60_60_000250	6
WP_079988913@Natronomonas_sp_CBA1134	Phage_integrase(PF00589)	FAMallInt_25_60_000002	3881	Superfam25_002/pT26-2/SSV/pTN3/XerC/XerA	FAMallInt_30_60_000002	1785	XerA/XerC/pNOB8	FAMIntall_45_60_000031	29		FAMallInt_60_60_000250	6
WP_083687796@Haloterrigena_daqingensis	Phage_integrase(PF00589)	FAMallInt_25_60_000002	3881	Superfam25_002/pT26-2/SSV/pTN3/XerC/XerA	FAMallInt_30_60_000002	1785	XerA/XerC/pNOB8	FAMIntall_45_60_000031	29		FAMallInt_60_60_000250	6
WP_089777167@Haloferax_massiliensis	Phage_integrase(PF00589)	FAMallInt_25_60_000002	3881	Superfam25_002/pT26-2/SSV/pTN3/XerC/XerA	FAMallInt_30_60_000002	1785	XerA/XerC/pNOB8	FAMIntall_45_60_000031	29		FAMallInt_60_60_000250	6
WP_112079093@Halorubrum_sp_48-1-W	Phage_integrase(PF00589)	FAMallInt_25_60_000002	3881	Superfam25_002/pT26-2/SSV/pTN3/XerC/XerA	FAMallInt_30_60_000002	1785	XerA/XerC/pNOB8	FAMIntall_45_60_000031	29		FAMallInt_60_60_000250	6
WP_124178867@Natrarchaeobius_halalkaliphilus	Phage_integrase(PF00589)	FAMallInt_25_60_000002	3881	Superfam25_002/pT26-2/SSV/pTN3/XerC/XerA	FAMallInt_30_60_000002	1785	XerA/XerC/pNOB8	FAMIntall_45_60_000031	29		FAMallInt_60_60_000250	6
WP_089308768@Halorubrum_chaoviator	Phage_integrase(PF00589)	FAMallInt_25_60_000002	3881	Superfam25_002/pT26-2/SSV/pTN3/XerC/XerA	FAMallInt_30_60_000002	1785	XerA/XerC/pNOB8	FAMIntall_45_60_000031	29		FAMallInt_60_60_000342	4
WP_089384259@Halorubrum_vacuolatum	Phage_integrase(PF00589)	FAMallInt_25_60_000002	3881	Superfam25_002/pT26-2/SSV/pTN3/XerC/XerA	FAMallInt_30_60_000002	1785	XerA/XerC/pNOB8	FAMIntall_45_60_000031	29		FAMallInt_60_60_000342	4
WP_099253752@Halorubrum_persicum	Phage_integrase(PF00589)	FAMallInt_25_60_000002	3881	Superfam25_002/pT26-2/SSV/pTN3/XerC/XerA	FAMallInt_30_60_000002	1785	XerA/XerC/pNOB8	FAMIntall_45_60_000031	29		FAMallInt_60_60_000342	4
WP_129452399@Halorubrum_ezzemoulense	Phage_integrase(PF00589)	FAMallInt_25_60_000002	3881	Superfam25_002/pT26-2/SSV/pTN3/XerC/XerA	FAMallInt_30_60_000002	1785	XerA/XerC/pNOB8	FAMIntall_45_60_000031	29		FAMallInt_60_60_000342	4
WP_020446048@Salinarchaeum_sp_Harcht-Bsk1	Phage_integrase(PF00589)	FAMallInt_25_60_000002	3881	Superfam25_002/pT26-2/SSV/pTN3/XerC/XerA	FAMallInt_30_60_000002	1785	XerA/XerC/pNOB8	FAMIntall_45_60_000031	29		FAMallInt_60_60_000352	2
WP_089669388@Halobacterium_jilantaiense	Phage_integrase(PF00589)	FAMallInt_25_60_000002	3881	Superfam25_002/pT26-2/SSV/pTN3/XerC/XerA	FAMallInt_30_60_000002	1785	XerA/XerC/pNOB8	FAMIntall_45_60_000031	29		FAMallInt_60_60_000352	2
AUG48915@Haloarcula_taiwanensis	Phage_integrase(PF00589)	FAMallInt_25_60_000002	3881	Superfam25_002/pT26-2/SSV/pTN3/XerC/XerA	FAMallInt_30_60_000002	1785	XerA/XerC/pNOB8	FAMIntall_45_60_000031	29		FAMallInt_60_60_000425	2
WP_127014096@Haloarcula_salaria	Phage_integrase(PF00589)	FAMallInt_25_60_000002	3881	Superfam25_002/pT26-2/SSV/pTN3/XerC/XerA	FAMallInt_30_60_000002	1785	XerA/XerC/pNOB8	FAMIntall_45_60_000031	29		FAMallInt_60_60_000425	2
WP_094525990@Halorubrum_sp_Ea8	Phage_integrase(PF00589)	FAMallInt_25_60_000002	3881	Superfam25_002/pT26-2/SSV/pTN3/XerC/XerA	FAMallInt_30_60_000002	1785	XerA/XerC/pNOB8	FAMIntall_45_60_000031	29		FAMallInt_60_60_000506	1
WP_015410783@Natronomonas_moolapensis	Phage_integrase(PF00589)	FAMallInt_25_60_000002	3881	Superfam25_002/pT26-2/SSV/pTN3/XerC/XerA	FAMallInt_30_60_000002	1785	XerA/XerC/pNOB8	FAMIntall_45_60_000031	29		FAMallInt_60_60_000858	1
WP_015789149@Halorhabdus_utahensis	Phage_integrase(PF00589)	FAMallInt_25_60_000002	3881	Superfam25_002/pT26-2/SSV/pTN3/XerC/XerA	FAMallInt_30_60_000002	1785	XerA/XerC/pNOB8	FAMIntall_45_60_000031	29		FAMallInt_60_60_000892	1
PSQ36560@Halobacteriales_archaeon_QS_9_70_65	Phage_integrase(PF00589)	FAMallInt_25_60_000002	3881	Superfam25_002/pT26-2/SSV/pTN3/XerC/XerA	FAMallInt_30_60_000002	1785	XerA/XerC/pNOB8	FAMIntall_45_60_000031	29		FAMallInt_60_60_001353	1
PSQ07684@Halobacteriales_archaeon_QS_6_71_20	Phage_integrase(PF00589)	FAMallInt_25_60_000002	3881	Superfam25_002/pT26-2/SSV/pTN3/XerC/XerA	FAMallInt_30_60_000002	1785	XerA/XerC/pNOB8	FAMIntall_45_60_000031	29		FAMallInt_60_60_001647	1
PSQ42511@Halobacteriales_archaeon_SW_7_68_16	Phage_integrase(PF00589),DZR(PF12773),zf-ribbon_3(PF13248),	FAMallInt_25_60_000002	3881	Superfam25_002/pT26-2/SSV/pTN3/XerC/XerA	FAMallInt_30_60_000002	1785	XerA/XerC/pNOB8	FAMIntall_45_60_000031	29		FAMallInt_60_60_001930	1
WP_049903899@Halococcus_agarilyticus	Phage_integrase(PF00589)	FAMallInt_25_60_000002	3881	Superfam25_002/pT26-2/SSV/pTN3/XerC/XerA	FAMallInt_30_60_000002	1785	XerA/XerC/pNOB8	FAMIntall_45_60_000031	29		FAMallInt_60_60_002193	1
ABD40948@Methanospirillum_hungatei_JF-1	Phage_integrase(PF00589)	FAMallInt_25_60_000002	3881	Superfam25_002/pT26-2/SSV/pTN3/XerC/XerA	FAMallInt_30_60_000002	1785	XerA/XerC/pNOB8	FAMIntall_45_60_000033	27		FAMallInt_60_60_000062	22
KQC03600@Methanoculleus_sp_SDB	Phage_int_SAM_4(PF13495) Phage_integrase(PF00589)	FAMallInt_25_60_000002	3881	Superfam25_002/pT26-2/SSV/pTN3/XerC/XerA	FAMallInt_30_60_000002	1785	XerA/XerC/pNOB8	FAMIntall_45_60_000033	27		FAMallInt_60_60_000062	22
KQC11440@Methanolinea_sp_SDB	Phage_int_SAM_4(PF13495),Phage_integrase(PF00589)	FAMallInt_25_60_000002	3881	Superfam25_002/pT26-2/SSV/pTN3/XerC/XerA	FAMallInt_30_60_000002	1785	XerA/XerC/pNOB8	FAMIntall_45_60_000033	27		FAMallInt_60_60_000062	22
PKG31971@Methanoregula_sp_	Phage_int_SAM_4(PF13495) Phage_integrase(PF00589)	FAMallInt_25_60_000002	3881	Superfam25_002/pT26-2/SSV/pTN3/XerC/XerA	FAMallInt_30_60_000002	1785	XerA/XerC/pNOB8	FAMIntall_45_60_000033	27		FAMallInt_60_60_000062	22
PKL60906@Methanomicrobiales_archaeon_HGW-Methanomicrobiales-4	Phage_int_SAM_4(PF13495) Phage_integrase(PF00589)	FAMallInt_25_60_000002	3881	Superfam25_002/pT26-2/SSV/pTN3/XerC/XerA	FAMallInt_30_60_000002	1785	XerA/XerC/pNOB8	FAMIntall_45_60_000033	27		FAMallInt_60_60_000062	22
PKL61574@Methanomicrobiales_archaeon_HGW-Methanomicrobiales-2	Phage_int_SAM_4(PF13495) Phage_integrase(PF00589)	FAMallInt_25_60_000002	3881	Superfam25_002/pT26-2/SSV/pTN3/XerC/XerA	FAMallInt_30_60_000002	1785	XerA/XerC/pNOB8	FAMIntall_45_60_000033	27		FAMallInt_60_60_000062	22
PKL65572@Methanomicrobiales_archaeon_HGW-Methanomicrobiales-3	Phage_int_SAM_4(PF13495) Phage_integrase(PF00589)	FAMallInt_25_60_000002	3881	Superfam25_002/pT26-2/SSV/pTN3/XerC/XerA	FAMallInt_30_60_000002	1785	XerA/XerC/pNOB8	FAMIntall_45_60_000033	27		FAMallInt_60_60_000062	22
PKL68190@Methanomicrobiales_archaeon_HGW-Methanomicrobiales-1	Phage_int_SAM_4(PF13495) Phage_integrase(PF00589)	FAMallInt_25_60_000002	3881	Superfam25_002/pT26-2/SSV/pTN3/XerC/XerA	FAMallInt_30_60_000002	1785	XerA/XerC/pNOB8	FAMIntall_45_60_000033	27		FAMallInt_60_60_000062	22
WP_004039182@Methanofollis_liminatans	Phage_integrase(PF00589)	FAMallInt_25_60_000002	3881	Superfam25_002/pT26-2/SSV/pTN3/XerC/XerA	FAMallInt_30_60_000002	1785	XerA/XerC/pNOB8	FAMIntall_45_60_000033	27		FAMallInt_60_60_000062	22
WP_004077587@Methanoplanus_limicola	Phage_integrase(PF00589)	FAMallInt_25_60_000002	3881	Superfam25_002/pT26-2/SSV/pTN3/XerC/XerA	FAMallInt_30_60_000002	1785	XerA/XerC/pNOB8	FAMIntall_45_60_000033	27		FAMallInt_60_60_000062	22
WP_007314270@Methanolinea_tarda	Phage_int_SAM_4(PF13495) Phage_integrase(PF00589)	FAMallInt_25_60_000002	3881	Superfam25_002/pT26-2/SSV/pTN3/XerC/XerA	FAMallInt_30_60_000002	1785	XerA/XerC/pNOB8	FAMIntall_45_60_000033	27		FAMallInt_60_60_000062	22
WP_012106263@Methanoregula_boonei	Phage_int_SAM_4(PF13495) Phage_integrase(PF00589)	FAMallInt_25_60_000002	3881	Superfam25_002/pT26-2/SSV/pTN3/XerC/XerA	FAMallInt_30_60_000002	1785	XerA/XerC/pNOB8	FAMIntall_45_60_000033	27		FAMallInt_60_60_000062	22
WP_012618316@Methanosphaerula_palustris	Phage_int_SAM_1(PF02899) Phage_integrase(PF00589)	FAMallInt_25_60_000002	3881	Superfam25_002/pT26-2/SSV/pTN3/XerC/XerA	FAMallInt_30_60_000002	1785	XerA/XerC/pNOB8	FAMIntall_45_60_000033	27		FAMallInt_60_60_000062	22
WP_042706485@Methanomicrobium_mobile	Phage_int_SAM_4(PF13495) Phage_integrase(PF00589)	FAMallInt_25_60_000002	3881	Superfam25_002/pT26-2/SSV/pTN3/XerC/XerA	FAMallInt_30_60_000002	1785	XerA/XerC/pNOB8	FAMIntall_45_60_000033	27		FAMallInt_60_60_000062	22
WP_048150780@Methanolacinia_paynteri	Phage_int_SAM_4(PF13495) Phage_integrase(PF00589)	FAMallInt_25_60_000002	3881	Superfam25_002/pT26-2/SSV/pTN3/XerC/XerA	FAMallInt_30_60_000002	1785	XerA/XerC/pNOB8	FAMIntall_45_60_000033	27		FAMallInt_60_60_000062	22
WP_066954900@Methanoculleus_thermophilus	Phage_int_SAM_4(PF13495) Phage_integrase(PF00589)	FAMallInt_25_60_000002	3881	Superfam25_002/pT26-2/SSV/pTN3/XerC/XerA	FAMallInt_30_60_000002	1785	XerA/XerC/pNOB8	FAMIntall_45_60_000033	27		FAMallInt_60_60_000062	22
WP_067051988@Methanofollis_ethanolicus	Phage_integrase(PF00589)	FAMallInt_25_60_000002	3881	Superfam25_002/pT26-2/SSV/pTN3/XerC/XerA	FAMallInt_30_60_000002	1785	XerA/XerC/pNOB8	FAMIntall_45_60_000033	27		FAMallInt_60_60_000062	22
WP_074175332@Methanoculleus_bourgensis	Phage_int_SAM_4(PF13495) Phage_integrase(PF00589)	FAMallInt_25_60_000002	3881	Superfam25_002/pT26-2/SSV/pTN3/XerC/XerA	FAMallInt_30_60_000002	1785	XerA/XerC/pNOB8	FAMIntall_45_60_000033	27		FAMallInt_60_60_000062	22
WP_074369310@Methanoculleus_chikugoensis	Phage_int_SAM_4(PF13495) Phage_integrase(PF00589)	FAMallInt_25_60_000002	3881	Superfam25_002/pT26-2/SSV/pTN3/XerC/XerA	FAMallInt_30_60_000002	1785	XerA/XerC/pNOB8	FAMIntall_45_60_000033	27		FAMallInt_60_60_000062	22
WP_109941122@Methanospirillum_stamsii	Phage_integrase(PF00589)	FAMallInt_25_60_000002	3881	Superfam25_002/pT26-2/SSV/pTN3/XerC/XerA	FAMallInt_30_60_000002	1785	XerA/XerC/pNOB8	FAMIntall_45_60_000033	27		FAMallInt_60_60_000062	22
WP_109967889@Methanospirillum_lacunae	Phage_integrase(PF00589)	FAMallInt_25_60_000002	3881	Superfam25_002/pT26-2/SSV/pTN3/XerC/XerA	FAMallInt_30_60_000002	1785	XerA/XerC/pNOB8	FAMIntall_45_60_000033	27		FAMallInt_60_60_000062	22
WP_128693612@Methanoculleus_taiwanensis	Phage_int_SAM_1(PF02899) Phage_integrase(PF00589)	FAMallInt_25_60_000002	3881	Superfam25_002/pT26-2/SSV/pTN3/XerC/XerA	FAMallInt_30_60_000002	1785	XerA/XerC/pNOB8	FAMIntall_45_60_000033	27		FAMallInt_60_60_000062	22
PAV09746@Methanocorpusculum_parvum	Phage_int_SAM_4(PF13495) Phage_integrase(PF00589)	FAMallInt_25_60_000002	3881	Superfam25_002/pT26-2/SSV/pTN3/XerC/XerA	FAMallInt_30_60_000002	1785	XerA/XerC/pNOB8	FAMIntall_45_60_000033	27		FAMallInt_60_60_000208	2
WP_011833159@Methanocorpusculum_labreanum	Phage_int_SAM_4(PF13495) Phage_integrase(PF00589)	FAMallInt_25_60_000002	3881	Superfam25_002/pT26-2/SSV/pTN3/XerC/XerA	FAMallInt_30_60_000002	1785	XerA/XerC/pNOB8	FAMIntall_45_60_000033	27		FAMallInt_60_60_000208	2
KUL04705@Methanomicrobiales_archaeon_53_19	Phage_int_SAM_1(PF02899) Phage_integrase(PF00589)	FAMallInt_25_60_000002	3881	Superfam25_002/pT26-2/SSV/pTN3/XerC/XerA	FAMallInt_30_60_000002	1785	XerA/XerC/pNOB8	FAMIntall_45_60_000033	27		FAMallInt_60_60_000381	3
RQD78981@Methanocalculus_sp_MSAO_Arc1	Phage_int_SAM_1(PF02899) Phage_integrase(PF00589)	FAMallInt_25_60_000002	3881	Superfam25_002/pT26-2/SSV/pTN3/XerC/XerA	FAMallInt_30_60_000002	1785	XerA/XerC/pNOB8	FAMIntall_45_60_000033	27		FAMallInt_60_60_000381	3
RQD82576@Methanocalculus_sp_MSAO_Arc2	Phage_int_SAM_1(PF02899) Phage_integrase(PF00589)	FAMallInt_25_60_000002	3881	Superfam25_002/pT26-2/SSV/pTN3/XerC/XerA	FAMallInt_30_60_000002	1785	XerA/XerC/pNOB8	FAMIntall_45_60_000033	27		FAMallInt_60_60_000381	3
KFM17990@Marine_Group_I_thaumarchaeote_SCGC_AAA799-P11	Phage_integrase(PF00589)	FAMallInt_25_60_000002	3881	Superfam25_002/pT26-2/SSV/pTN3/XerC/XerA	FAMallInt_30_60_000002	1785	XerA/XerC/pNOB8	FAMIntall_45_60_000036	10		FAMallInt_60_60_000067	2
RDJ37544@Crenarchaeota_archaeon	Phage_integrase(PF00589)	FAMallInt_25_60_000002	3881	Superfam25_002/pT26-2/SSV/pTN3/XerC/XerA	FAMallInt_30_60_000002	1785	XerA/XerC/pNOB8	FAMIntall_45_60_000036	10		FAMallInt_60_60_000067	2
ABX13220@Nitrosopumilus_maritimus_SCM1	Phage_integrase(PF00589)	FAMallInt_25_60_000002	3881	Superfam25_002/pT26-2/SSV/pTN3/XerC/XerA	FAMallInt_30_60_000002	1785	XerA/XerC/pNOB8	FAMIntall_45_60_000036	10		FAMallInt_60_60_000483	2
PBO84221@Thaumarchaeota_archaeon	Phage_integrase(PF00589)	FAMallInt_25_60_000002	3881	Superfam25_002/pT26-2/SSV/pTN3/XerC/XerA	FAMallInt_30_60_000002	1785	XerA/XerC/pNOB8	FAMIntall_45_60_000036	10		FAMallInt_60_60_000483	2
KFM20035@Marine_Group_I_thaumarchaeote_SCGC_AAA799-P11	#N/A	FAMallInt_25_60_000002	3881	Superfam25_002/pT26-2/SSV/pTN3/XerC/XerA	FAMallInt_30_60_000002	1785	XerA/XerC/pNOB8	FAMIntall_45_60_000036	10		FAMallInt_60_60_000734	1
WP_007551168@Nitrosarchaeum_koreense	Phage_integrase(PF00589)	FAMallInt_25_60_000002	3881	Superfam25_002/pT26-2/SSV/pTN3/XerC/XerA	FAMallInt_30_60_000002	1785	XerA/XerC/pNOB8	FAMIntall_45_60_000036	10		FAMallInt_60_60_000948	1
OLE40223@Thaumarchaeota_archaeon_13_1_20CM_2_39_20	Phage_integrase(PF00589)	FAMallInt_25_60_000002	3881	Superfam25_002/pT26-2/SSV/pTN3/XerC/XerA	FAMallInt_30_60_000002	1785	XerA/XerC/pNOB8	FAMIntall_45_60_000036	10		FAMallInt_60_60_001024	1
WP_052661896@Candidatus_Nitrosopumilus_adriaticus	Phage_integrase(PF00589)	FAMallInt_25_60_000002	3881	Superfam25_002/pT26-2/SSV/pTN3/XerC/XerA	FAMallInt_30_60_000002	1785	XerA/XerC/pNOB8	FAMIntall_45_60_000036	10	Xer_Casposon	FAMallInt_60_60_001172	1
WP_100182090@Candidatus_Nitrosotenuis_aquarius	Phage_integrase(PF00589)	FAMallInt_25_60_000002	3881	Superfam25_002/pT26-2/SSV/pTN3/XerC/XerA	FAMallInt_30_60_000002	1785	XerA/XerC/pNOB8	FAMIntall_45_60_000036	10		FAMallInt_60_60_001740	1
WP_100182270@Candidatus_Nitrosotenuis_aquarius	Phage_integrase(PF00589)	FAMallInt_25_60_000002	3881	Superfam25_002/pT26-2/SSV/pTN3/XerC/XerA	FAMallInt_30_60_000002	1785	XerA/XerC/pNOB8	FAMIntall_45_60_000036	10		FAMallInt_60_60_002099	1
AGO61398@Ferroplasma_acidarmanus_fer1	Phage_integrase(PF00589)	FAMallInt_25_60_000002	3881	Superfam25_002/pT26-2/SSV/pTN3/XerC/XerA	FAMallInt_30_60_000002	1785	XerA/XerC/pNOB8	FAMIntall_45_60_000038	10		FAMallInt_60_60_000072	3
ARD84178@Ferroplasma_acidiphilum	Phage_integrase(PF00589)	FAMallInt_25_60_000002	3881	Superfam25_002/pT26-2/SSV/pTN3/XerC/XerA	FAMallInt_30_60_000002	1785	XerA/XerC/pNOB8	FAMIntall_45_60_000038	10		FAMallInt_60_60_000072	3
WP_055040901@Acidiplasma_cupricumulans	Phage_integrase(PF00589)	FAMallInt_25_60_000002	3881	Superfam25_002/pT26-2/SSV/pTN3/XerC/XerA	FAMallInt_30_60_000002	1785	XerA/XerC/pNOB8	FAMIntall_45_60_000038	10		FAMallInt_60_60_000072	3
KQB33803@Acidiplasma_aeolicum	Phage_integrase(PF00589)	FAMallInt_25_60_000002	3881	Superfam25_002/pT26-2/SSV/pTN3/XerC/XerA	FAMallInt_30_60_000002	1785	XerA/XerC/pNOB8	FAMIntall_45_60_000038	10		FAMallInt_60_60_000089	2
WP_011177163@Picrophilus_torridus	Phage_integrase(PF00589)	FAMallInt_25_60_000002	3881	Superfam25_002/pT26-2/SSV/pTN3/XerC/XerA	FAMallInt_30_60_000002	1785	XerA/XerC/pNOB8	FAMIntall_45_60_000038	10		FAMallInt_60_60_000089	2
WP_077076369@Cuniculiplasma_divulgatum	Phage_integrase(PF00589)	FAMallInt_25_60_000002	3881	Superfam25_002/pT26-2/SSV/pTN3/XerC/XerA	FAMallInt_30_60_000002	1785	XerA/XerC/pNOB8	FAMIntall_45_60_000038	10		FAMallInt_60_60_000581	1
WP_055040771@Acidiplasma_cupricumulans	Phage_integrase(PF00589)	FAMallInt_25_60_000002	3881	Superfam25_002/pT26-2/SSV/pTN3/XerC/XerA	FAMallInt_30_60_000002	1785	XerA/XerC/pNOB8	FAMIntall_45_60_000038	10		FAMallInt_60_60_000908	1
EQB65370@Thermoplasmatales_archaeon_I-plasma	Phage_integrase(PF00589)	FAMallInt_25_60_000002	3881	Superfam25_002/pT26-2/SSV/pTN3/XerC/XerA	FAMallInt_30_60_000002	1785	XerA/XerC/pNOB8	FAMIntall_45_60_000038	10		FAMallInt_60_60_001573	1
EQB67091@Thermoplasmatales_archaeon_E-plasma	Phage_integrase(PF00589)	FAMallInt_25_60_000002	3881	Superfam25_002/pT26-2/SSV/pTN3/XerC/XerA	FAMallInt_30_60_000002	1785	XerA/XerC/pNOB8	FAMIntall_45_60_000038	10		FAMallInt_60_60_001643	1
AKA48712@uncultured_archaeon	Phage_integrase(PF00589)	FAMallInt_25_60_000002	3881	Superfam25_002/pT26-2/SSV/pTN3/XerC/XerA	FAMallInt_30_60_000002	1785	XerA/XerC/pNOB8	FAMIntall_45_60_000038	10		FAMallInt_60_60_001671	1
WP_052735366@Methanosarcina_sp_1_H_A_2_2	Phage_integrase(PF00589)	FAMallInt_25_60_000002	3881	Superfam25_002/pT26-2/SSV/pTN3/XerC/XerA	FAMallInt_30_60_000002	1785	XerA/XerC/pNOB8	FAMIntall_45_60_000040	6		FAMallInt_60_60_000083	2
WP_052735716@Methanosarcina_mazei	Phage_integrase(PF00589)	FAMallInt_25_60_000002	3881	Superfam25_002/pT26-2/SSV/pTN3/XerC/XerA	FAMallInt_30_60_000002	1785	XerA/XerC/pNOB8	FAMIntall_45_60_000040	6		FAMallInt_60_60_000083	2
WP_023845997@Methanolobus_tindarius	Phage_integrase(PF00589)	FAMallInt_25_60_000002	3881	Superfam25_002/pT26-2/SSV/pTN3/XerC/XerA	FAMallInt_30_60_000002	1785	XerA/XerC/pNOB8	FAMIntall_45_60_000040	6		FAMallInt_60_60_000834	1
WP_015324662@Methanomethylovorans_hollandica	Phage_integrase(PF00589)	FAMallInt_25_60_000002	3881	Superfam25_002/pT26-2/SSV/pTN3/XerC/XerA	FAMallInt_30_60_000002	1785	XerA/XerC/pNOB8	FAMIntall_45_60_000040	6		FAMallInt_60_60_000844	1
SDF85298@Methanolobus_vulcani	Phage_integrase(PF00589)	FAMallInt_25_60_000002	3881	Superfam25_002/pT26-2/SSV/pTN3/XerC/XerA	FAMallInt_30_60_000002	1785	XerA/XerC/pNOB8	FAMIntall_45_60_000040	6		FAMallInt_60_60_001362	1
WP_049890857@Methanohalobium_evestigatum	Phage_integrase(PF00589)	FAMallInt_25_60_000002	3881	Superfam25_002/pT26-2/SSV/pTN3/XerC/XerA	FAMallInt_30_60_000002	1785	XerA/XerC/pNOB8	FAMIntall_45_60_000040	6		FAMallInt_60_60_001803	1
WP_011976686@Methanococcus_maripaludis	Phage_integrase(PF00589)	FAMallInt_25_60_000002	3881	Superfam25_002/pT26-2/SSV/pTN3/XerC/XerA	FAMallInt_30_60_000002	1785	XerA/XerC/pNOB8	FAMIntall_45_60_000043	9		FAMallInt_60_60_000268	2
WP_012193370@Methanococcus_maripaludis	Phage_integrase(PF00589)	FAMallInt_25_60_000002	3881	Superfam25_002/pT26-2/SSV/pTN3/XerC/XerA	FAMallInt_30_60_000002	1785	XerA/XerC/pNOB8	FAMIntall_45_60_000043	9		FAMallInt_60_60_000268	2
WP_011868709@Methanococcus_maripaludis	Phage_integrase(PF00589)	FAMallInt_25_60_000002	3881	Superfam25_002/pT26-2/SSV/pTN3/XerC/XerA	FAMallInt_30_60_000002	1785	XerA/XerC/pNOB8	FAMIntall_45_60_000043	9		FAMallInt_60_60_000330	2
WP_013999007@Methanococcus_maripaludis	Phage_integrase(PF00589)	FAMallInt_25_60_000002	3881	Superfam25_002/pT26-2/SSV/pTN3/XerC/XerA	FAMallInt_30_60_000002	1785	XerA/XerC/pNOB8	FAMIntall_45_60_000043	9		FAMallInt_60_60_000330	2
WP_048055768@Methanococcus_maripaludis	Phage_integrase(PF00589)	FAMallInt_25_60_000002	3881	Superfam25_002/pT26-2/SSV/pTN3/XerC/XerA	FAMallInt_30_60_000002	1785	XerA/XerC/pNOB8	FAMIntall_45_60_000043	9		FAMallInt_60_60_000518	1
WP_104837705@Methanococcus_maripaludis	Phage_integrase(PF00589)	FAMallInt_25_60_000002	3881	Superfam25_002/pT26-2/SSV/pTN3/XerC/XerA	FAMallInt_30_60_000002	1785	XerA/XerC/pNOB8	FAMIntall_45_60_000043	9		FAMallInt_60_60_000524	1
WP_013179714@Methanococcus_voltae	Phage_integrase(PF00589)	FAMallInt_25_60_000002	3881	Superfam25_002/pT26-2/SSV/pTN3/XerC/XerA	FAMallInt_30_60_000002	1785	XerA/XerC/pNOB8	FAMIntall_45_60_000043	9		FAMallInt_60_60_000561	1
WP_013866556@Methanothermococcus_okinawensis	Phage_integrase(PF00589)	FAMallInt_25_60_000002	3881	Superfam25_002/pT26-2/SSV/pTN3/XerC/XerA	FAMallInt_30_60_000002	1785	XerA/XerC/pNOB8	FAMIntall_45_60_000043	9		FAMallInt_60_60_000676	1
WP_011868013@Methanococcus_maripaludis	Phage_integrase(PF00589)	FAMallInt_25_60_000002	3881	Superfam25_002/pT26-2/SSV/pTN3/XerC/XerA	FAMallInt_30_60_000002	1785	XerA/XerC/pNOB8	FAMIntall_45_60_000043	9		FAMallInt_60_60_000678	1
POG53816@Haloferax_sp_SB3	Phage_integrase(PF00589)	FAMallInt_25_60_000002	3881	Superfam25_002/pT26-2/SSV/pTN3/XerC/XerA	FAMallInt_30_60_000002	1785	XerA/XerC/pNOB8	FAMIntall_45_60_000044	7		FAMallInt_60_60_000093	5
WP_008387681@Halogeometricum_pallidum	Phage_integrase(PF00589)	FAMallInt_25_60_000002	3881	Superfam25_002/pT26-2/SSV/pTN3/XerC/XerA	FAMallInt_30_60_000002	1785	XerA/XerC/pNOB8	FAMIntall_45_60_000044	7		FAMallInt_60_60_000093	5
WP_089804701@Halogeometricum_rufum	Phage_integrase(PF00589)	FAMallInt_25_60_000002	3881	Superfam25_002/pT26-2/SSV/pTN3/XerC/XerA	FAMallInt_30_60_000002	1785	XerA/XerC/pNOB8	FAMIntall_45_60_000044	7		FAMallInt_60_60_000093	5
WP_089870118@Halogranum_rubrum	Phage_integrase(PF00589)	FAMallInt_25_60_000002	3881	Superfam25_002/pT26-2/SSV/pTN3/XerC/XerA	FAMallInt_30_60_000002	1785	XerA/XerC/pNOB8	FAMIntall_45_60_000044	7		FAMallInt_60_60_000093	5
WP_092888213@Halopelagius_inordinatus	Phage_integrase(PF00589)	FAMallInt_25_60_000002	3881	Superfam25_002/pT26-2/SSV/pTN3/XerC/XerA	FAMallInt_30_60_000002	1785	XerA/XerC/pNOB8	FAMIntall_45_60_000044	7		FAMallInt_60_60_000093	5
POG53815@Haloferax_sp_SB3	Phage_integrase(PF00589)	FAMallInt_25_60_000002	3881	Superfam25_002/pT26-2/SSV/pTN3/XerC/XerA	FAMallInt_30_60_000002	1785	XerA/XerC/pNOB8	FAMIntall_45_60_000044	7		FAMallInt_60_60_000795	1
SFL21654@Halogranum_rubrum	Phage_integrase(PF00589)	FAMallInt_25_60_000002	3881	Superfam25_002/pT26-2/SSV/pTN3/XerC/XerA	FAMallInt_30_60_000002	1785	XerA/XerC/pNOB8	FAMIntall_45_60_000044	7		FAMallInt_60_60_001042	1
WP_079233120@Halolamina_sp_CBA1230	Phage_integrase(PF00589)	FAMallInt_25_60_000002	3881	Superfam25_002/pT26-2/SSV/pTN3/XerC/XerA	FAMallInt_30_60_000002	1785	XerA/XerC/pNOB8	FAMIntall_45_60_000045	3		FAMallInt_60_60_000096	3
WP_089384842@Halorubrum_vacuolatum	Phage_integrase(PF00589)	FAMallInt_25_60_000002	3881	Superfam25_002/pT26-2/SSV/pTN3/XerC/XerA	FAMallInt_30_60_000002	1785	XerA/XerC/pNOB8	FAMIntall_45_60_000045	3		FAMallInt_60_60_000096	3
WP_099253923@Halorubrum_persicum	Phage_integrase(PF00589)	FAMallInt_25_60_000002	3881	Superfam25_002/pT26-2/SSV/pTN3/XerC/XerA	FAMallInt_30_60_000002	1785	XerA/XerC/pNOB8	FAMIntall_45_60_000045	3		FAMallInt_60_60_000096	3
OBZ35513@Methanohalophilus_sp_DAL1	#N/A	FAMallInt_25_60_000002	3881	Superfam25_002/pT26-2/SSV/pTN3/XerC/XerA	FAMallInt_30_60_000002	1785	XerA/XerC/pNOB8	FAMIntall_45_60_000046	2		FAMallInt_60_60_000099	2
RNI08781@Methanohalophilus_portucalensis_FDF-1	Phage_integrase(PF00589)	FAMallInt_25_60_000002	3881	Superfam25_002/pT26-2/SSV/pTN3/XerC/XerA	FAMallInt_30_60_000002	1785	XerA/XerC/pNOB8	FAMIntall_45_60_000046	2		FAMallInt_60_60_000099	2
PSQ56468@Halobacteriales_archaeon_SW_8_68_21	Phage_integrase(PF00589)	FAMallInt_25_60_000002	3881	Superfam25_002/pT26-2/SSV/pTN3/XerC/XerA	FAMallInt_30_60_000002	1785	XerA/XerC/pNOB8	FAMIntall_45_60_000049	8		FAMallInt_60_60_000104	5
WP_005535802@Haloarcula_argentinensis	Phage_integrase(PF00589)	FAMallInt_25_60_000002	3881	Superfam25_002/pT26-2/SSV/pTN3/XerC/XerA	FAMallInt_30_60_000002	1785	XerA/XerC/pNOB8	FAMIntall_45_60_000049	8		FAMallInt_60_60_000104	5
WP_092732673@Halopenitus_persicus	Phage_integrase(PF00589)	FAMallInt_25_60_000002	3881	Superfam25_002/pT26-2/SSV/pTN3/XerC/XerA	FAMallInt_30_60_000002	1785	XerA/XerC/pNOB8	FAMIntall_45_60_000049	8		FAMallInt_60_60_000104	5
WP_094583639@Halorubrum_ezzemoulense	Phage_integrase(PF00589)	FAMallInt_25_60_000002	3881	Superfam25_002/pT26-2/SSV/pTN3/XerC/XerA	FAMallInt_30_60_000002	1785	XerA/XerC/pNOB8	FAMIntall_45_60_000049	8		FAMallInt_60_60_000104	5
WP_128908503@Halorubrum_sp_BOL3-1	Phage_integrase(PF00589)	FAMallInt_25_60_000002	3881	Superfam25_002/pT26-2/SSV/pTN3/XerC/XerA	FAMallInt_30_60_000002	1785	XerA/XerC/pNOB8	FAMIntall_45_60_000049	8		FAMallInt_60_60_000104	5
WP_094582057@Halorubrum_sp_Ib24	Phage_integrase(PF00589)	FAMallInt_25_60_000002	3881	Superfam25_002/pT26-2/SSV/pTN3/XerC/XerA	FAMallInt_30_60_000002	1785	XerA/XerC/pNOB8	FAMIntall_45_60_000049	8		FAMallInt_60_60_000732	1
WP_049996071@Halococcus_sediminicola	Phage_integrase(PF00589)	FAMallInt_25_60_000002	3881	Superfam25_002/pT26-2/SSV/pTN3/XerC/XerA	FAMallInt_30_60_000002	1785	XerA/XerC/pNOB8	FAMIntall_45_60_000049	8		FAMallInt_60_60_002033	1
WP_079890869@Halococcus_agarilyticus	Phage_integrase(PF00589)	FAMallInt_25_60_000002	3881	Superfam25_002/pT26-2/SSV/pTN3/XerC/XerA	FAMallInt_30_60_000002	1785	XerA/XerC/pNOB8	FAMIntall_45_60_000049	8		FAMallInt_60_60_002034	1
KYC45935@Arc_I_group_archaeon_U1lsi0528_Bin055	Phage_integrase(PF00589)	FAMallInt_25_60_000002	3881	Superfam25_002/pT26-2/SSV/pTN3/XerC/XerA	FAMallInt_30_60_000002	1785	XerA/XerC/pNOB8	FAMIntall_45_60_000050	7		FAMallInt_60_60_000105	7
KYC49264@Arc_I_group_archaeon_BMIXfssc0709_Meth_Bin006	Phage_integrase(PF00589)	FAMallInt_25_60_000002	3881	Superfam25_002/pT26-2/SSV/pTN3/XerC/XerA	FAMallInt_30_60_000002	1785	XerA/XerC/pNOB8	FAMIntall_45_60_000050	7		FAMallInt_60_60_000105	7
KYC49811@Arc_I_group_archaeon_BMIXfssc0709_Meth_Bin006	Phage_integrase(PF00589)	FAMallInt_25_60_000002	3881	Superfam25_002/pT26-2/SSV/pTN3/XerC/XerA	FAMallInt_30_60_000002	1785	XerA/XerC/pNOB8	FAMIntall_45_60_000050	7		FAMallInt_60_60_000105	7
KYC50857@Arc_I_group_archaeon_BMIXfssc0709_Meth_Bin006	Phage_integrase(PF00589)	FAMallInt_25_60_000002	3881	Superfam25_002/pT26-2/SSV/pTN3/XerC/XerA	FAMallInt_30_60_000002	1785	XerA/XerC/pNOB8	FAMIntall_45_60_000050	7		FAMallInt_60_60_000105	7
KYC51307@Arc_I_group_archaeon_BMIXfssc0709_Meth_Bin006	Phage_integrase(PF00589)	FAMallInt_25_60_000002	3881	Superfam25_002/pT26-2/SSV/pTN3/XerC/XerA	FAMallInt_30_60_000002	1785	XerA/XerC/pNOB8	FAMIntall_45_60_000050	7		FAMallInt_60_60_000105	7
KYC53414@Arc_I_group_archaeon_ADurb1013_Bin02101	Phage_integrase(PF00589)	FAMallInt_25_60_000002	3881	Superfam25_002/pT26-2/SSV/pTN3/XerC/XerA	FAMallInt_30_60_000002	1785	XerA/XerC/pNOB8	FAMIntall_45_60_000050	7		FAMallInt_60_60_000105	7
KYC55674@Arc_I_group_archaeon_ADurb1113_Bin01801	Phage_integrase(PF00589)	FAMallInt_25_60_000002	3881	Superfam25_002/pT26-2/SSV/pTN3/XerC/XerA	FAMallInt_30_60_000002	1785	XerA/XerC/pNOB8	FAMIntall_45_60_000050	7		FAMallInt_60_60_000105	7
WP_121563152@Halorubrum_sp_Atlit-8R	Phage_integrase(PF00589)	FAMallInt_25_60_000002	3881	Superfam25_002/pT26-2/SSV/pTN3/XerC/XerA	FAMallInt_30_60_000002	1785	XerA/XerC/pNOB8	FAMIntall_45_60_000051	2		FAMallInt_60_60_000106	2
WP_122106619@Halobellus_sp_ZY21	DNA_BRE_C(cd00397)	FAMallInt_25_60_000002	3881	Superfam25_002/pT26-2/SSV/pTN3/XerC/XerA	FAMallInt_30_60_000002	1785	XerA/XerC/pNOB8	FAMIntall_45_60_000051	2		FAMallInt_60_60_000106	2
AJB42420@Thermofilum_carboxyditrophus_1505	Phage_integrase(PF00589)	FAMallInt_25_60_000002	3881	Superfam25_002/pT26-2/SSV/pTN3/XerC/XerA	FAMallInt_30_60_000002	1785	XerA/XerC/pNOB8	FAMIntall_45_60_000054	14		FAMallInt_60_60_000199	5
AKG39275@Thermofilum_uzonense	Phage_integrase(PF00589)	FAMallInt_25_60_000002	3881	Superfam25_002/pT26-2/SSV/pTN3/XerC/XerA	FAMallInt_30_60_000002	1785	XerA/XerC/pNOB8	FAMIntall_45_60_000054	14		FAMallInt_60_60_000199	5
PLJ77832@Thermofilum_sp_NZ13	Phage_integrase(PF00589)	FAMallInt_25_60_000002	3881	Superfam25_002/pT26-2/SSV/pTN3/XerC/XerA	FAMallInt_30_60_000002	1785	XerA/XerC/pNOB8	FAMIntall_45_60_000054	14		FAMallInt_60_60_000199	5
RLE61459@Thermoprotei_archaeon	Phage_integrase(PF00589)	FAMallInt_25_60_000002	3881	Superfam25_002/pT26-2/SSV/pTN3/XerC/XerA	FAMallInt_30_60_000002	1785	XerA/XerC/pNOB8	FAMIntall_45_60_000054	14		FAMallInt_60_60_000199	5
WP_011751781@Thermofilum_pendens	Phage_integrase(PF00589)	FAMallInt_25_60_000002	3881	Superfam25_002/pT26-2/SSV/pTN3/XerC/XerA	FAMallInt_30_60_000002	1785	XerA/XerC/pNOB8	FAMIntall_45_60_000054	14		FAMallInt_60_60_000199	5
RLF04751@Thermoprotei_archaeon	Phage_int_SAM_4(PF13495),Phage_integrase(PF00589)	FAMallInt_25_60_000002	3881	Superfam25_002/pT26-2/SSV/pTN3/XerC/XerA	FAMallInt_30_60_000002	1785	XerA/XerC/pNOB8	FAMIntall_45_60_000054	14		FAMallInt_60_60_000230	8
RLE59891@Thermoprotei_archaeon	Phage_int_SAM_4(PF13495) Phage_integrase(PF00589)	FAMallInt_25_60_000002	3881	Superfam25_002/pT26-2/SSV/pTN3/XerC/XerA	FAMallInt_30_60_000002	1785	XerA/XerC/pNOB8	FAMIntall_45_60_000054	14		FAMallInt_60_60_000230	8
RLE63531@Thermoprotei_archaeon	Phage_int_SAM_4(PF13495) Phage_integrase(PF00589)	FAMallInt_25_60_000002	3881	Superfam25_002/pT26-2/SSV/pTN3/XerC/XerA	FAMallInt_30_60_000002	1785	XerA/XerC/pNOB8	FAMIntall_45_60_000054	14		FAMallInt_60_60_000230	8
RLE70389@Thermoprotei_archaeon	Phage_int_SAM_1(PF02899) Phage_integrase(PF00589)	FAMallInt_25_60_000002	3881	Superfam25_002/pT26-2/SSV/pTN3/XerC/XerA	FAMallInt_30_60_000002	1785	XerA/XerC/pNOB8	FAMIntall_45_60_000054	14		FAMallInt_60_60_000230	8
RLE72826@Thermoprotei_archaeon	Phage_int_SAM_4(PF13495) Phage_integrase(PF00589)	FAMallInt_25_60_000002	3881	Superfam25_002/pT26-2/SSV/pTN3/XerC/XerA	FAMallInt_30_60_000002	1785	XerA/XerC/pNOB8	FAMIntall_45_60_000054	14		FAMallInt_60_60_000230	8
RLE84916@Thermoprotei_archaeon	Phage_int_SAM_1(PF02899) Phage_integrase(PF00589)	FAMallInt_25_60_000002	3881	Superfam25_002/pT26-2/SSV/pTN3/XerC/XerA	FAMallInt_30_60_000002	1785	XerA/XerC/pNOB8	FAMIntall_45_60_000054	14		FAMallInt_60_60_000230	8
RLE91686@Thermoprotei_archaeon	Phage_int_SAM_4(PF13495) Phage_integrase(PF00589)	FAMallInt_25_60_000002	3881	Superfam25_002/pT26-2/SSV/pTN3/XerC/XerA	FAMallInt_30_60_000002	1785	XerA/XerC/pNOB8	FAMIntall_45_60_000054	14		FAMallInt_60_60_000230	8
RLF00218@Thermoprotei_archaeon	Phage_int_SAM_1(PF02899) Phage_integrase(PF00589)	FAMallInt_25_60_000002	3881	Superfam25_002/pT26-2/SSV/pTN3/XerC/XerA	FAMallInt_30_60_000002	1785	XerA/XerC/pNOB8	FAMIntall_45_60_000054	14		FAMallInt_60_60_000230	8
WP_031943664@archaeon_enrichment_culture_clone_1(2010)	#N/A	FAMallInt_25_60_000002	3881	Superfam25_002/pT26-2/SSV/pTN3/XerC/XerA	FAMallInt_30_60_000002	1785	XerA/XerC/pNOB8	FAMIntall_45_60_000054	14		FAMallInt_60_60_000534	1
WP_006885597@Halosimplex_carlsbadense	Phage_integrase(PF00589)	FAMallInt_25_60_000002	3881	Superfam25_002/pT26-2/SSV/pTN3/XerC/XerA	FAMallInt_30_60_000002	1785	XerA/XerC/pNOB8	FAMIntall_45_60_000058	19		FAMallInt_60_60_000114	8
WP_083862027@Halogeometricum_pallidum	Phage_integrase(PF00589)	FAMallInt_25_60_000002	3881	Superfam25_002/pT26-2/SSV/pTN3/XerC/XerA	FAMallInt_30_60_000002	1785	XerA/XerC/pNOB8	FAMIntall_45_60_000058	19		FAMallInt_60_60_000114	8
WP_103992673@Halobellus_limi	Phage_integrase(PF00589)	FAMallInt_25_60_000002	3881	Superfam25_002/pT26-2/SSV/pTN3/XerC/XerA	FAMallInt_30_60_000002	1785	XerA/XerC/pNOB8	FAMIntall_45_60_000058	19		FAMallInt_60_60_000114	8
WP_114450473@Haloplanus_salinus	Phage_integrase(PF00589)	FAMallInt_25_60_000002	3881	Superfam25_002/pT26-2/SSV/pTN3/XerC/XerA	FAMallInt_30_60_000002	1785	XerA/XerC/pNOB8	FAMIntall_45_60_000058	19		FAMallInt_60_60_000114	8
WP_115864233@Halorussus_sp_HD8-51	Phage_integrase(PF00589)	FAMallInt_25_60_000002	3881	Superfam25_002/pT26-2/SSV/pTN3/XerC/XerA	FAMallInt_30_60_000002	1785	XerA/XerC/pNOB8	FAMIntall_45_60_000058	19		FAMallInt_60_60_000114	8
WP_120246949@Halopiger_aswanensis	Phage_integrase(PF00589)	FAMallInt_25_60_000002	3881	Superfam25_002/pT26-2/SSV/pTN3/XerC/XerA	FAMallInt_30_60_000002	1785	XerA/XerC/pNOB8	FAMIntall_45_60_000058	19		FAMallInt_60_60_000114	8
WP_122105605@Halobellus_sp_ZY21	Phage_integrase(PF00589)	FAMallInt_25_60_000002	3881	Superfam25_002/pT26-2/SSV/pTN3/XerC/XerA	FAMallInt_30_60_000002	1785	XerA/XerC/pNOB8	FAMIntall_45_60_000058	19		FAMallInt_60_60_000114	8
WP_123538179@Halosimplex_sp_YPL4	Phage_integrase(PF00589)	FAMallInt_25_60_000002	3881	Superfam25_002/pT26-2/SSV/pTN3/XerC/XerA	FAMallInt_30_60_000002	1785	XerA/XerC/pNOB8	FAMIntall_45_60_000058	19		FAMallInt_60_60_000114	8
WP_012964716@Ferroglobus_placidus	Phage_integrase(PF00589)	FAMallInt_25_60_000002	3881	Superfam25_002/pT26-2/SSV/pTN3/XerC/XerA	FAMallInt_30_60_000002	1785	XerA/XerC/pNOB8	FAMIntall_45_60_000058	19		FAMallInt_60_60_000426	2
RLI79176@Archaeoglobales_archaeon	Phage_integrase(PF00589) DZR(PF12773)	FAMallInt_25_60_000002	3881	Superfam25_002/pT26-2/SSV/pTN3/XerC/XerA	FAMallInt_30_60_000002	1785	XerA/XerC/pNOB8	FAMIntall_45_60_000058	19		FAMallInt_60_60_000426	2
OKY78283@Candidatus_Methanohalarchaeum_thermophilum	#N/A	FAMallInt_25_60_000002	3881	Superfam25_002/pT26-2/SSV/pTN3/XerC/XerA	FAMallInt_30_60_000002	1785	XerA/XerC/pNOB8	FAMIntall_45_60_000058	19		FAMallInt_60_60_000434	2
PTD94264@archaeon_SCG-AAA382B04	Phage_int_SAM_4(PF13495) Phage_integrase(PF00589)	FAMallInt_25_60_000002	3881	Superfam25_002/pT26-2/SSV/pTN3/XerC/XerA	FAMallInt_30_60_000002	1785	XerA/XerC/pNOB8	FAMIntall_45_60_000058	19		FAMallInt_60_60_000434	2
OKY77889@Candidatus_Methanohalarchaeum_thermophilum	#N/A	FAMallInt_25_60_000002	3881	Superfam25_002/pT26-2/SSV/pTN3/XerC/XerA	FAMallInt_30_60_000002	1785	XerA/XerC/pNOB8	FAMIntall_45_60_000058	19		FAMallInt_60_60_000493	2
PTD94160@archaeon_SCG-AAA382B04	Phage_integrase(PF00589)	FAMallInt_25_60_000002	3881	Superfam25_002/pT26-2/SSV/pTN3/XerC/XerA	FAMallInt_30_60_000002	1785	XerA/XerC/pNOB8	FAMIntall_45_60_000058	19		FAMallInt_60_60_000493	2
WP_086636826@Methanonatronarchaeum_thermophilum	Phage_integrase(PF00589)	FAMallInt_25_60_000002	3881	Superfam25_002/pT26-2/SSV/pTN3/XerC/XerA	FAMallInt_30_60_000002	1785	XerA/XerC/pNOB8	FAMIntall_45_60_000058	19		FAMallInt_60_60_001067	1
PTD94648@archaeon_SCG-AAA382B04	Phage_integrase(PF00589)	FAMallInt_25_60_000002	3881	Superfam25_002/pT26-2/SSV/pTN3/XerC/XerA	FAMallInt_30_60_000002	1785	XerA/XerC/pNOB8	FAMIntall_45_60_000058	19		FAMallInt_60_60_001192	1
WP_082146638@Halostagnicola_sp_A56	Phage_integrase(PF00589)	FAMallInt_25_60_000002	3881	Superfam25_002/pT26-2/SSV/pTN3/XerC/XerA	FAMallInt_30_60_000002	1785	XerA/XerC/pNOB8	FAMIntall_45_60_000058	19		FAMallInt_60_60_001316	1
WP_058828112@Haloferax_sp_Q22	Phage_integrase(PF00589)	FAMallInt_25_60_000002	3881	Superfam25_002/pT26-2/SSV/pTN3/XerC/XerA	FAMallInt_30_60_000002	1785	XerA/XerC/pNOB8	FAMIntall_45_60_000058	19		FAMallInt_60_60_001601	1
RLI76816@Archaeoglobales_archaeon	Phage_integrase(PF00589) zinc_ribbon_2(PF13240)	FAMallInt_25_60_000002	3881	Superfam25_002/pT26-2/SSV/pTN3/XerC/XerA	FAMallInt_30_60_000002	1785	XerA/XerC/pNOB8	FAMIntall_45_60_000058	19		FAMallInt_60_60_001665	1
WP_013036933@Methanohalophilus_mahii	Phage_integrase(PF00589)	FAMallInt_25_60_000002	3881	Superfam25_002/pT26-2/SSV/pTN3/XerC/XerA	FAMallInt_30_60_000002	1785	XerA/XerC/pNOB8	FAMIntall_45_60_000059	9		FAMallInt_60_60_000117	6
WP_013193827@Methanohalobium_evestigatum	Phage_integrase(PF00589)	FAMallInt_25_60_000002	3881	Superfam25_002/pT26-2/SSV/pTN3/XerC/XerA	FAMallInt_30_60_000002	1785	XerA/XerC/pNOB8	FAMIntall_45_60_000059	9		FAMallInt_60_60_000117	6
WP_015054325@Methanolobus_psychrophilus	Phage_integrase(PF00589)	FAMallInt_25_60_000002	3881	Superfam25_002/pT26-2/SSV/pTN3/XerC/XerA	FAMallInt_30_60_000002	1785	XerA/XerC/pNOB8	FAMIntall_45_60_000059	9		FAMallInt_60_60_000117	6
WP_023844959@Methanolobus_tindarius	Phage_integrase(PF00589)	FAMallInt_25_60_000002	3881	Superfam25_002/pT26-2/SSV/pTN3/XerC/XerA	FAMallInt_30_60_000002	1785	XerA/XerC/pNOB8	FAMIntall_45_60_000059	9		FAMallInt_60_60_000117	6
WP_023846025@Methanolobus_tindarius	Phage_integrase(PF00589)	FAMallInt_25_60_000002	3881	Superfam25_002/pT26-2/SSV/pTN3/XerC/XerA	FAMallInt_30_60_000002	1785	XerA/XerC/pNOB8	FAMIntall_45_60_000059	9		FAMallInt_60_60_000117	6
WP_080936326@Methanosarcina_mazei	Phage_integrase(PF00589)	FAMallInt_25_60_000002	3881	Superfam25_002/pT26-2/SSV/pTN3/XerC/XerA	FAMallInt_30_60_000002	1785	XerA/XerC/pNOB8	FAMIntall_45_60_000059	9		FAMallInt_60_60_000117	6
OEU42014@Methanosarcina_sp_Ant1	Phage_integrase(PF00589)	FAMallInt_25_60_000002	3881	Superfam25_002/pT26-2/SSV/pTN3/XerC/XerA	FAMallInt_30_60_000002	1785	XerA/XerC/pNOB8	FAMIntall_45_60_000059	9		FAMallInt_60_60_000387	2
WP_048041651@Methanosarcina_mazei	Phage_integrase(PF00589)	FAMallInt_25_60_000002	3881	Superfam25_002/pT26-2/SSV/pTN3/XerC/XerA	FAMallInt_30_60_000002	1785	XerA/XerC/pNOB8	FAMIntall_45_60_000059	9		FAMallInt_60_60_000387	2
WP_094226488@Methanolobus_psychrotolerans	Phage_integrase(PF00589)	FAMallInt_25_60_000002	3881	Superfam25_002/pT26-2/SSV/pTN3/XerC/XerA	FAMallInt_30_60_000002	1785	XerA/XerC/pNOB8	FAMIntall_45_60_000059	9		FAMallInt_60_60_001562	1
KUK07470@Archaeoglobus_fulgidus	Phage_integrase(PF00589)	FAMallInt_25_60_000002	3881	Superfam25_002/pT26-2/SSV/pTN3/XerC/XerA	FAMallInt_30_60_000002	1785	XerA/XerC/pNOB8	FAMIntall_45_60_000061	13		FAMallInt_60_60_000120	2
OYT33390@Archaeoglobales_archaeon_ex4484_92	Phage_integrase(PF00589)	FAMallInt_25_60_000002	3881	Superfam25_002/pT26-2/SSV/pTN3/XerC/XerA	FAMallInt_30_60_000002	1785	XerA/XerC/pNOB8	FAMIntall_45_60_000061	13		FAMallInt_60_60_000120	2
KUK06417@Archaeoglobus_fulgidus	Phage_integrase(PF00589)	FAMallInt_25_60_000002	3881	Superfam25_002/pT26-2/SSV/pTN3/XerC/XerA	FAMallInt_30_60_000002	1785	XerA/XerC/pNOB8	FAMIntall_45_60_000061	13		FAMallInt_60_60_000294	8
RLI75485@Archaeoglobales_archaeon	Phage_integrase(PF00589)	FAMallInt_25_60_000002	3881	Superfam25_002/pT26-2/SSV/pTN3/XerC/XerA	FAMallInt_30_60_000002	1785	XerA/XerC/pNOB8	FAMIntall_45_60_000061	13		FAMallInt_60_60_000294	8
RLI77565@Archaeoglobales_archaeon	Phage_integrase(PF00589)	FAMallInt_25_60_000002	3881	Superfam25_002/pT26-2/SSV/pTN3/XerC/XerA	FAMallInt_30_60_000002	1785	XerA/XerC/pNOB8	FAMIntall_45_60_000061	13		FAMallInt_60_60_000294	8
RLI82729@Archaeoglobales_archaeon	DNA_BRE_C(cd00397)	FAMallInt_25_60_000002	3881	Superfam25_002/pT26-2/SSV/pTN3/XerC/XerA	FAMallInt_30_60_000002	1785	XerA/XerC/pNOB8	FAMIntall_45_60_000061	13		FAMallInt_60_60_000294	8
WP_012940858@Archaeoglobus_profundus	Phage_integrase(PF00589)	FAMallInt_25_60_000002	3881	Superfam25_002/pT26-2/SSV/pTN3/XerC/XerA	FAMallInt_30_60_000002	1785	XerA/XerC/pNOB8	FAMIntall_45_60_000061	13		FAMallInt_60_60_000294	8
WP_015591120@Archaeoglobus_sulfaticallidus	Phage_integrase(PF00589)	FAMallInt_25_60_000002	3881	Superfam25_002/pT26-2/SSV/pTN3/XerC/XerA	FAMallInt_30_60_000002	1785	XerA/XerC/pNOB8	FAMIntall_45_60_000061	13		FAMallInt_60_60_000294	8
WP_048084796@Archaeoglobus_profundus	Phage_integrase(PF00589)	FAMallInt_25_60_000002	3881	Superfam25_002/pT26-2/SSV/pTN3/XerC/XerA	FAMallInt_30_60_000002	1785	XerA/XerC/pNOB8	FAMIntall_45_60_000061	13		FAMallInt_60_60_000294	8
WP_048093634@Geoglobus_acetivorans	DNA_BRE_C_superfamily(cl00213)	FAMallInt_25_60_000002	3881	Superfam25_002/pT26-2/SSV/pTN3/XerC/XerA	FAMallInt_30_60_000002	1785	XerA/XerC/pNOB8	FAMIntall_45_60_000061	13		FAMallInt_60_60_000294	8
RLI77360@Archaeoglobales_archaeon	Phage_integrase(PF00589)	FAMallInt_25_60_000002	3881	Superfam25_002/pT26-2/SSV/pTN3/XerC/XerA	FAMallInt_30_60_000002	1785	XerA/XerC/pNOB8	FAMIntall_45_60_000061	13		FAMallInt_60_60_001453	1
RLI75249@Archaeoglobales_archaeon	Phage_integrase(PF00589)	FAMallInt_25_60_000002	3881	Superfam25_002/pT26-2/SSV/pTN3/XerC/XerA	FAMallInt_30_60_000002	1785	XerA/XerC/pNOB8	FAMIntall_45_60_000061	13		FAMallInt_60_60_001543	1
OYT34783@Archaeoglobales_archaeon_ex4484_92	Phage_integrase(PF00589)	FAMallInt_25_60_000002	3881	Superfam25_002/pT26-2/SSV/pTN3/XerC/XerA	FAMallInt_30_60_000002	1785	XerA/XerC/pNOB8	FAMIntall_45_60_000061	13		FAMallInt_60_60_001567	1
PJB97994@Nitrosopumilales_archaeon_CG_4_9_14_0_8_um_filter_34_10	Phage_integrase(PF00589)	FAMallInt_25_60_000002	3881	Superfam25_002/pT26-2/SSV/pTN3/XerC/XerA	FAMallInt_30_60_000002	1785	XerA/XerC/pNOB8	FAMIntall_45_60_000063	4		FAMallInt_60_60_000124	2
PJC51259@Nitrosopumilales_archaeon_CG_4_9_14_0_2_um_filter_34_16	Phage_integrase(PF00589)	FAMallInt_25_60_000002	3881	Superfam25_002/pT26-2/SSV/pTN3/XerC/XerA	FAMallInt_30_60_000002	1785	XerA/XerC/pNOB8	FAMIntall_45_60_000063	4		FAMallInt_60_60_000124	2
PJB98560@Nitrosopumilales_archaeon_CG_4_9_14_0_8_um_filter_34_10	Phage_integrase(PF00589)	FAMallInt_25_60_000002	3881	Superfam25_002/pT26-2/SSV/pTN3/XerC/XerA	FAMallInt_30_60_000002	1785	XerA/XerC/pNOB8	FAMIntall_45_60_000063	4		FAMallInt_60_60_000989	1
RNJ80743@Nitrosopumilus_sp_B06	Phage_integrase(PF00589)	FAMallInt_25_60_000002	3881	Superfam25_002/pT26-2/SSV/pTN3/XerC/XerA	FAMallInt_30_60_000002	1785	XerA/XerC/pNOB8	FAMIntall_45_60_000063	4		FAMallInt_60_60_001391	1
AKB35629@Methanosarcina_siciliae_C2J	Phage_integrase(PF00589)	FAMallInt_25_60_000002	3881	Superfam25_002/pT26-2/SSV/pTN3/XerC/XerA	FAMallInt_30_60_000002	1785	XerA/XerC/pNOB8	FAMIntall_45_60_000064	26		FAMallInt_60_60_000209	2
WP_052730760@Methanosarcina_horonobensis	Phage_integrase(PF00589)	FAMallInt_25_60_000002	3881	Superfam25_002/pT26-2/SSV/pTN3/XerC/XerA	FAMallInt_30_60_000002	1785	XerA/XerC/pNOB8	FAMIntall_45_60_000064	26		FAMallInt_60_60_000209	2
AYK14525@Methanosarcina_flavescens	Phage_integrase(PF00589)	FAMallInt_25_60_000002	3881	Superfam25_002/pT26-2/SSV/pTN3/XerC/XerA	FAMallInt_30_60_000002	1785	XerA/XerC/pNOB8	FAMIntall_45_60_000064	26		FAMallInt_60_60_000245	2
WP_052718433@Methanosarcina_sp_MTP4	Phage_integrase(PF00589)	FAMallInt_25_60_000002	3881	Superfam25_002/pT26-2/SSV/pTN3/XerC/XerA	FAMallInt_30_60_000002	1785	XerA/XerC/pNOB8	FAMIntall_45_60_000064	26		FAMallInt_60_60_000245	2
WP_091937759@Methanolobus_profundi	Phage_integrase(PF00589)	FAMallInt_25_60_000002	3881	Superfam25_002/pT26-2/SSV/pTN3/XerC/XerA	FAMallInt_30_60_000002	1785	XerA/XerC/pNOB8	FAMIntall_45_60_000064	26		FAMallInt_60_60_000368	2
SFM88048@Methanolobus_profundi	Phage_integrase(PF00589)	FAMallInt_25_60_000002	3881	Superfam25_002/pT26-2/SSV/pTN3/XerC/XerA	FAMallInt_30_60_000002	1785	XerA/XerC/pNOB8	FAMIntall_45_60_000064	26		FAMallInt_60_60_000368	2
RLI78466@Archaeoglobales_archaeon	Phage_integrase(PF00589)	FAMallInt_25_60_000002	3881	Superfam25_002/pT26-2/SSV/pTN3/XerC/XerA	FAMallInt_30_60_000002	1785	XerA/XerC/pNOB8	FAMIntall_45_60_000064	26		FAMallInt_60_60_000369	3
RLI80892@Archaeoglobales_archaeon	Phage_integrase(PF00589)	FAMallInt_25_60_000002	3881	Superfam25_002/pT26-2/SSV/pTN3/XerC/XerA	FAMallInt_30_60_000002	1785	XerA/XerC/pNOB8	FAMIntall_45_60_000064	26		FAMallInt_60_60_000369	3
WP_012964949@Ferroglobus_placidus	Phage_integrase(PF00589)	FAMallInt_25_60_000002	3881	Superfam25_002/pT26-2/SSV/pTN3/XerC/XerA	FAMallInt_30_60_000002	1785	XerA/XerC/pNOB8	FAMIntall_45_60_000064	26		FAMallInt_60_60_000369	3
OED04131@Methanosarcina_sp_A14	Phage_integrase(PF00589)	FAMallInt_25_60_000002	3881	Superfam25_002/pT26-2/SSV/pTN3/XerC/XerA	FAMallInt_30_60_000002	1785	XerA/XerC/pNOB8	FAMIntall_45_60_000064	26		FAMallInt_60_60_000542	1
APH38033@Methanohalophilus_halophilus	Phage_integrase(PF00589)	FAMallInt_25_60_000002	3881	Superfam25_002/pT26-2/SSV/pTN3/XerC/XerA	FAMallInt_30_60_000002	1785	XerA/XerC/pNOB8	FAMIntall_45_60_000064	26		FAMallInt_60_60_000573	1
WP_048142927@Methanosarcina_sp_2_H_T_1A_3	Phage_integrase(PF00589)	FAMallInt_25_60_000002	3881	Superfam25_002/pT26-2/SSV/pTN3/XerC/XerA	FAMallInt_30_60_000002	1785	XerA/XerC/pNOB8	FAMIntall_45_60_000064	26		FAMallInt_60_60_000685	1
WP_015054226@Methanolobus_psychrophilus	Phage_integrase(PF00589)	FAMallInt_25_60_000002	3881	Superfam25_002/pT26-2/SSV/pTN3/XerC/XerA	FAMallInt_30_60_000002	1785	XerA/XerC/pNOB8	FAMIntall_45_60_000064	26		FAMallInt_60_60_000972	1
WP_048102314@Methanosarcina_barkeri	Phage_integrase(PF00589)	FAMallInt_25_60_000002	3881	Superfam25_002/pT26-2/SSV/pTN3/XerC/XerA	FAMallInt_30_60_000002	1785	XerA/XerC/pNOB8	FAMIntall_45_60_000064	26		FAMallInt_60_60_001017	1
WP_013194083@Methanohalobium_evestigatum	Phage_integrase(PF00589)	FAMallInt_25_60_000002	3881	Superfam25_002/pT26-2/SSV/pTN3/XerC/XerA	FAMallInt_30_60_000002	1785	XerA/XerC/pNOB8	FAMIntall_45_60_000064	26		FAMallInt_60_60_001118	1
WP_123135506@Methanohalophilus_sp_RSK	Phage_integrase(PF00589)	FAMallInt_25_60_000002	3881	Superfam25_002/pT26-2/SSV/pTN3/XerC/XerA	FAMallInt_30_60_000002	1785	XerA/XerC/pNOB8	FAMIntall_45_60_000064	26		FAMallInt_60_60_001144	1
RCV63348@Methanophagales_archaeon	Phage_integrase(PF00589)	FAMallInt_25_60_000002	3881	Superfam25_002/pT26-2/SSV/pTN3/XerC/XerA	FAMallInt_30_60_000002	1785	XerA/XerC/pNOB8	FAMIntall_45_60_000064	26		FAMallInt_60_60_001214	1
AAM07145@Methanosarcina_acetivorans_C2A	Phage_integrase(PF00589)	FAMallInt_25_60_000002	3881	Superfam25_002/pT26-2/SSV/pTN3/XerC/XerA	FAMallInt_30_60_000002	1785	XerA/XerC/pNOB8	FAMIntall_45_60_000064	26		FAMallInt_60_60_001264	1
RLG68494@archaeon	Phage_integrase(PF00589)	FAMallInt_25_60_000002	3881	Superfam25_002/pT26-2/SSV/pTN3/XerC/XerA	FAMallInt_30_60_000002	1785	XerA/XerC/pNOB8	FAMIntall_45_60_000064	26		FAMallInt_60_60_001322	1
RLI90327@Candidatus_Altiarchaeales_archaeon	Phage_integrase(PF00589)	FAMallInt_25_60_000002	3881	Superfam25_002/pT26-2/SSV/pTN3/XerC/XerA	FAMallInt_30_60_000002	1785	XerA/XerC/pNOB8	FAMIntall_45_60_000064	26		FAMallInt_60_60_001331	1
WP_083754977@Methanococcoides_burtonii	Phage_integrase(PF00589)	FAMallInt_25_60_000002	3881	Superfam25_002/pT26-2/SSV/pTN3/XerC/XerA	FAMallInt_30_60_000002	1785	XerA/XerC/pNOB8	FAMIntall_45_60_000064	26		FAMallInt_60_60_001556	1
RQD82124@Methanosalsum_natronophilum	Phage_integrase(PF00589)	FAMallInt_25_60_000002	3881	Superfam25_002/pT26-2/SSV/pTN3/XerC/XerA	FAMallInt_30_60_000002	1785	XerA/XerC/pNOB8	FAMIntall_45_60_000064	26		FAMallInt_60_60_001804	1
RLG16168@Nanoarchaeota_archaeon	Phage_integrase(PF00589) DZR(PF12773)	FAMallInt_25_60_000002	3881	Superfam25_002/pT26-2/SSV/pTN3/XerC/XerA	FAMallInt_30_60_000002	1785	XerA/XerC/pNOB8	FAMIntall_45_60_000064	26		FAMallInt_60_60_001820	1
OYT33930@Archaeoglobales_archaeon_ex4484_92	Phage_integrase(PF00589)	FAMallInt_25_60_000002	3881	Superfam25_002/pT26-2/SSV/pTN3/XerC/XerA	FAMallInt_30_60_000002	1785	XerA/XerC/pNOB8	FAMIntall_45_60_000064	26		FAMallInt_60_60_001853	1
OYT33929@Archaeoglobales_archaeon_ex4484_92	Phage_integrase(PF00589)	FAMallInt_25_60_000002	3881	Superfam25_002/pT26-2/SSV/pTN3/XerC/XerA	FAMallInt_30_60_000002	1785	XerA/XerC/pNOB8	FAMIntall_45_60_000064	26		FAMallInt_60_60_001888	1
OGJ21064@Candidatus_Pacearchaeota_archaeon_RBG_13_36_9	#N/A	FAMallInt_25_60_000002	3881	Superfam25_002/pT26-2/SSV/pTN3/XerC/XerA	FAMallInt_30_60_000002	1785	XerA/XerC/pNOB8	FAMIntall_45_60_000064	26		FAMallInt_60_60_002026	1
WP_128910019@Halorubrum_sp_BOL3-1	Phage_integrase(PF00589)	FAMallInt_25_60_000002	3881	Superfam25_002/pT26-2/SSV/pTN3/XerC/XerA	FAMallInt_30_60_000002	1785	XerA/XerC/pNOB8	FAMIntall_45_60_000066	3		FAMallInt_60_60_000546	1
WP_103426577@Salinigranum_rubrum	Phage_integrase(PF00589)	FAMallInt_25_60_000002	3881	Superfam25_002/pT26-2/SSV/pTN3/XerC/XerA	FAMallInt_30_60_000002	1785	XerA/XerC/pNOB8	FAMIntall_45_60_000066	3		FAMallInt_60_60_000889	1
PSP80144@Halobacteriales_archaeon_QS_1_68_20	Phage_integrase(PF00589)	FAMallInt_25_60_000002	3881	Superfam25_002/pT26-2/SSV/pTN3/XerC/XerA	FAMallInt_30_60_000002	1785	XerA/XerC/pNOB8	FAMIntall_45_60_000066	3		FAMallInt_60_60_001738	1
AJM93032@Candidatus_Nitrosopumilus_piranensis	DNA_BRE_C(cd00397)	FAMallInt_25_60_000002	3881	Superfam25_002/pT26-2/SSV/pTN3/XerC/XerA	FAMallInt_30_60_000002	1785	XerA/XerC/pNOB8	FAMIntall_45_60_000067	2		FAMallInt_60_60_000134	2
WP_048083337@Marine_Group_I	DNA_BRE_C(cd00397)	FAMallInt_25_60_000002	3881	Superfam25_002/pT26-2/SSV/pTN3/XerC/XerA	FAMallInt_30_60_000002	1785	XerA/XerC/pNOB8	FAMIntall_45_60_000067	2		FAMallInt_60_60_000134	2
PLK19804@Natronobacterium_gregoryi_SP2	Phage_integrase(PF00589)	FAMallInt_25_60_000002	3881	Superfam25_002/pT26-2/SSV/pTN3/XerC/XerA	FAMallInt_30_60_000002	1785	XerA/XerC/pNOB8	FAMIntall_45_60_000068	4		FAMallInt_60_60_000549	1
WP_008312583@Haloarcula_amylolytica	Phage_integrase(PF00589)	FAMallInt_25_60_000002	3881	Superfam25_002/pT26-2/SSV/pTN3/XerC/XerA	FAMallInt_30_60_000002	1785	XerA/XerC/pNOB8	FAMIntall_45_60_000068	4		FAMallInt_60_60_000724	1
WP_086889150@Natronolimnobius_aegyptiacus	Phage_integrase(PF00589)	FAMallInt_25_60_000002	3881	Superfam25_002/pT26-2/SSV/pTN3/XerC/XerA	FAMallInt_30_60_000002	1785	XerA/XerC/pNOB8	FAMIntall_45_60_000068	4		FAMallInt_60_60_000781	1
WP_082230805@Haloprofundus_marisrubri	Phage_integrase(PF00589)	FAMallInt_25_60_000002	3881	Superfam25_002/pT26-2/SSV/pTN3/XerC/XerA	FAMallInt_30_60_000002	1785	XerA/XerC/pNOB8	FAMIntall_45_60_000068	4		FAMallInt_60_60_000876	1
DAC06997@Marine_Group_II_euryarchaeote	Phage_integrase(PF00589)	FAMallInt_25_60_000002	3881	Superfam25_002/pT26-2/SSV/pTN3/XerC/XerA	FAMallInt_30_60_000002	1785	XerA/XerC/pNOB8	FAMIntall_45_60_000071	53		FAMallInt_60_60_000147	21
DAC28959@Marine_Group_II_euryarchaeote	Phage_integrase(PF00589)	FAMallInt_25_60_000002	3881	Superfam25_002/pT26-2/SSV/pTN3/XerC/XerA	FAMallInt_30_60_000002	1785	XerA/XerC/pNOB8	FAMIntall_45_60_000071	53		FAMallInt_60_60_000147	21
DAC30357@Marine_Group_II_euryarchaeote	Phage_integrase(PF00589)	FAMallInt_25_60_000002	3881	Superfam25_002/pT26-2/SSV/pTN3/XerC/XerA	FAMallInt_30_60_000002	1785	XerA/XerC/pNOB8	FAMIntall_45_60_000071	53		FAMallInt_60_60_000147	21
DAC31825@Marine_Group_II_euryarchaeote	Phage_integrase(PF00589)	FAMallInt_25_60_000002	3881	Superfam25_002/pT26-2/SSV/pTN3/XerC/XerA	FAMallInt_30_60_000002	1785	XerA/XerC/pNOB8	FAMIntall_45_60_000071	53		FAMallInt_60_60_000147	21
DAC54967@Marine_Group_II_euryarchaeote	Phage_integrase(PF00589)	FAMallInt_25_60_000002	3881	Superfam25_002/pT26-2/SSV/pTN3/XerC/XerA	FAMallInt_30_60_000002	1785	XerA/XerC/pNOB8	FAMIntall_45_60_000071	53		FAMallInt_60_60_000147	21
DAC57129@Marine_Group_II_euryarchaeote	Phage_integrase(PF00589)	FAMallInt_25_60_000002	3881	Superfam25_002/pT26-2/SSV/pTN3/XerC/XerA	FAMallInt_30_60_000002	1785	XerA/XerC/pNOB8	FAMIntall_45_60_000071	53		FAMallInt_60_60_000147	21
DAC58696@Marine_Group_II_euryarchaeote	Phage_integrase(PF00589)	FAMallInt_25_60_000002	3881	Superfam25_002/pT26-2/SSV/pTN3/XerC/XerA	FAMallInt_30_60_000002	1785	XerA/XerC/pNOB8	FAMIntall_45_60_000071	53		FAMallInt_60_60_000147	21
DAC66440@Marine_Group_II_euryarchaeote	Phage_integrase(PF00589)	FAMallInt_25_60_000002	3881	Superfam25_002/pT26-2/SSV/pTN3/XerC/XerA	FAMallInt_30_60_000002	1785	XerA/XerC/pNOB8	FAMIntall_45_60_000071	53		FAMallInt_60_60_000147	21
RAH05908@Euryarchaeota_archaeon_TMED132	Phage_integrase(PF00589)	FAMallInt_25_60_000002	3881	Superfam25_002/pT26-2/SSV/pTN3/XerC/XerA	FAMallInt_30_60_000002	1785	XerA/XerC/pNOB8	FAMIntall_45_60_000071	53		FAMallInt_60_60_000147	21
RAH12957@Euryarchaeota_archaeon	Phage_integrase(PF00589)	FAMallInt_25_60_000002	3881	Superfam25_002/pT26-2/SSV/pTN3/XerC/XerA	FAMallInt_30_60_000002	1785	XerA/XerC/pNOB8	FAMIntall_45_60_000071	53		FAMallInt_60_60_000147	21
RJU79949@Marine_Group_II_euryarchaeote	Phage_integrase(PF00589)	FAMallInt_25_60_000002	3881	Superfam25_002/pT26-2/SSV/pTN3/XerC/XerA	FAMallInt_30_60_000002	1785	XerA/XerC/pNOB8	FAMIntall_45_60_000071	53		FAMallInt_60_60_000147	21
RJU89651@Marine_Group_II_euryarchaeote	Phage_integrase(PF00589)	FAMallInt_25_60_000002	3881	Superfam25_002/pT26-2/SSV/pTN3/XerC/XerA	FAMallInt_30_60_000002	1785	XerA/XerC/pNOB8	FAMIntall_45_60_000071	53		FAMallInt_60_60_000147	21
RJU90181@Marine_Group_II_euryarchaeote	Phage_integrase(PF00589)	FAMallInt_25_60_000002	3881	Superfam25_002/pT26-2/SSV/pTN3/XerC/XerA	FAMallInt_30_60_000002	1785	XerA/XerC/pNOB8	FAMIntall_45_60_000071	53		FAMallInt_60_60_000147	21
RJU90784@Marine_Group_II_euryarchaeote	Phage_integrase(PF00589)	FAMallInt_25_60_000002	3881	Superfam25_002/pT26-2/SSV/pTN3/XerC/XerA	FAMallInt_30_60_000002	1785	XerA/XerC/pNOB8	FAMIntall_45_60_000071	53		FAMallInt_60_60_000147	21
RJU94925@Marine_Group_II_euryarchaeote	Phage_integrase(PF00589)	FAMallInt_25_60_000002	3881	Superfam25_002/pT26-2/SSV/pTN3/XerC/XerA	FAMallInt_30_60_000002	1785	XerA/XerC/pNOB8	FAMIntall_45_60_000071	53		FAMallInt_60_60_000147	21
RJU96289@Marine_Group_II_euryarchaeote	Phage_integrase(PF00589)	FAMallInt_25_60_000002	3881	Superfam25_002/pT26-2/SSV/pTN3/XerC/XerA	FAMallInt_30_60_000002	1785	XerA/XerC/pNOB8	FAMIntall_45_60_000071	53		FAMallInt_60_60_000147	21
RJU96835@Marine_Group_II_euryarchaeote	Phage_integrase(PF00589)	FAMallInt_25_60_000002	3881	Superfam25_002/pT26-2/SSV/pTN3/XerC/XerA	FAMallInt_30_60_000002	1785	XerA/XerC/pNOB8	FAMIntall_45_60_000071	53		FAMallInt_60_60_000147	21
RPG71710@Euryarchaeota_archaeon_TMED99	Phage_integrase(PF00589)	FAMallInt_25_60_000002	3881	Superfam25_002/pT26-2/SSV/pTN3/XerC/XerA	FAMallInt_30_60_000002	1785	XerA/XerC/pNOB8	FAMIntall_45_60_000071	53		FAMallInt_60_60_000147	21
RPG72314@Euryarchaeota_archaeon_TMED248	Phage_integrase(PF00589)	FAMallInt_25_60_000002	3881	Superfam25_002/pT26-2/SSV/pTN3/XerC/XerA	FAMallInt_30_60_000002	1785	XerA/XerC/pNOB8	FAMIntall_45_60_000071	53		FAMallInt_60_60_000147	21
RPG73364@Euryarchaeota_archaeon_TMED141	Phage_integrase(PF00589)	FAMallInt_25_60_000002	3881	Superfam25_002/pT26-2/SSV/pTN3/XerC/XerA	FAMallInt_30_60_000002	1785	XerA/XerC/pNOB8	FAMIntall_45_60_000071	53		FAMallInt_60_60_000147	21
RPG77874@Euryarchaeota_archaeon_TMED117	Phage_integrase(PF00589)	FAMallInt_25_60_000002	3881	Superfam25_002/pT26-2/SSV/pTN3/XerC/XerA	FAMallInt_30_60_000002	1785	XerA/XerC/pNOB8	FAMIntall_45_60_000071	53		FAMallInt_60_60_000147	21
AIE91478@uncultured_marine_group_II_III_euryarchaeote_AD1000_11_G05	#N/A	FAMallInt_25_60_000002	3881	Superfam25_002/pT26-2/SSV/pTN3/XerC/XerA	FAMallInt_30_60_000002	1785	XerA/XerC/pNOB8	FAMIntall_45_60_000071	53		FAMallInt_60_60_000171	18
ANV81124@uncultured_Candidatus_Thalassoarchaea_euryarchaeote	#N/A	FAMallInt_25_60_000002	3881	Superfam25_002/pT26-2/SSV/pTN3/XerC/XerA	FAMallInt_30_60_000002	1785	XerA/XerC/pNOB8	FAMIntall_45_60_000071	53		FAMallInt_60_60_000171	18
DAC13333@Marine_Group_II_euryarchaeote	Phage_integrase(PF00589)	FAMallInt_25_60_000002	3881	Superfam25_002/pT26-2/SSV/pTN3/XerC/XerA	FAMallInt_30_60_000002	1785	XerA/XerC/pNOB8	FAMIntall_45_60_000071	53		FAMallInt_60_60_000171	18
DAC35161@Marine_Group_II_euryarchaeote	Phage_integrase(PF00589)	FAMallInt_25_60_000002	3881	Superfam25_002/pT26-2/SSV/pTN3/XerC/XerA	FAMallInt_30_60_000002	1785	XerA/XerC/pNOB8	FAMIntall_45_60_000071	53		FAMallInt_60_60_000171	18
DAC36643@Marine_Group_II_euryarchaeote	Phage_integrase(PF00589)	FAMallInt_25_60_000002	3881	Superfam25_002/pT26-2/SSV/pTN3/XerC/XerA	FAMallInt_30_60_000002	1785	XerA/XerC/pNOB8	FAMIntall_45_60_000071	53		FAMallInt_60_60_000171	18
DAC39845@Marine_Group_II_euryarchaeote	Phage_integrase(PF00589)	FAMallInt_25_60_000002	3881	Superfam25_002/pT26-2/SSV/pTN3/XerC/XerA	FAMallInt_30_60_000002	1785	XerA/XerC/pNOB8	FAMIntall_45_60_000071	53		FAMallInt_60_60_000171	18
DAC40260@Marine_Group_II_euryarchaeote	Phage_integrase(PF00589)	FAMallInt_25_60_000002	3881	Superfam25_002/pT26-2/SSV/pTN3/XerC/XerA	FAMallInt_30_60_000002	1785	XerA/XerC/pNOB8	FAMIntall_45_60_000071	53		FAMallInt_60_60_000171	18
DAC42948@Marine_Group_II_euryarchaeote	Phage_integrase(PF00589)	FAMallInt_25_60_000002	3881	Superfam25_002/pT26-2/SSV/pTN3/XerC/XerA	FAMallInt_30_60_000002	1785	XerA/XerC/pNOB8	FAMIntall_45_60_000071	53		FAMallInt_60_60_000171	18
DAC66865@Marine_Group_II_euryarchaeote	Phage_integrase(PF00589)	FAMallInt_25_60_000002	3881	Superfam25_002/pT26-2/SSV/pTN3/XerC/XerA	FAMallInt_30_60_000002	1785	XerA/XerC/pNOB8	FAMIntall_45_60_000071	53		FAMallInt_60_60_000171	18
PDH23472@Marine_Group_II_euryarchaeote_MED-G38	Phage_integrase(PF00589)	FAMallInt_25_60_000002	3881	Superfam25_002/pT26-2/SSV/pTN3/XerC/XerA	FAMallInt_30_60_000002	1785	XerA/XerC/pNOB8	FAMIntall_45_60_000071	53		FAMallInt_60_60_000171	18
PDH24584@Marine_Group_II_euryarchaeote_MED-G35	Phage_integrase(PF00589)	FAMallInt_25_60_000002	3881	Superfam25_002/pT26-2/SSV/pTN3/XerC/XerA	FAMallInt_30_60_000002	1785	XerA/XerC/pNOB8	FAMIntall_45_60_000071	53		FAMallInt_60_60_000171	18
PXF18194@Euryarchaeota_archaeon	Phage_integrase(PF00589)	FAMallInt_25_60_000002	3881	Superfam25_002/pT26-2/SSV/pTN3/XerC/XerA	FAMallInt_30_60_000002	1785	XerA/XerC/pNOB8	FAMIntall_45_60_000071	53		FAMallInt_60_60_000171	18
PXF26416@Euryarchaeota_archaeon	Phage_integrase(PF00589)	FAMallInt_25_60_000002	3881	Superfam25_002/pT26-2/SSV/pTN3/XerC/XerA	FAMallInt_30_60_000002	1785	XerA/XerC/pNOB8	FAMIntall_45_60_000071	53		FAMallInt_60_60_000171	18
RAH06698@Euryarchaeota_archaeon	Phage_integrase(PF00589)	FAMallInt_25_60_000002	3881	Superfam25_002/pT26-2/SSV/pTN3/XerC/XerA	FAMallInt_30_60_000002	1785	XerA/XerC/pNOB8	FAMIntall_45_60_000071	53		FAMallInt_60_60_000171	18
RAH16465@Euryarchaeota_archaeon	Phage_integrase(PF00589)	FAMallInt_25_60_000002	3881	Superfam25_002/pT26-2/SSV/pTN3/XerC/XerA	FAMallInt_30_60_000002	1785	XerA/XerC/pNOB8	FAMIntall_45_60_000071	53		FAMallInt_60_60_000171	18
RCH71007@Marine_Group_II_euryarchaeote	Phage_integrase(PF00589)	FAMallInt_25_60_000002	3881	Superfam25_002/pT26-2/SSV/pTN3/XerC/XerA	FAMallInt_30_60_000002	1785	XerA/XerC/pNOB8	FAMIntall_45_60_000071	53		FAMallInt_60_60_000171	18
RCH74069@Marine_Group_II_euryarchaeote	Phage_integrase(PF00589)	FAMallInt_25_60_000002	3881	Superfam25_002/pT26-2/SSV/pTN3/XerC/XerA	FAMallInt_30_60_000002	1785	XerA/XerC/pNOB8	FAMIntall_45_60_000071	53		FAMallInt_60_60_000171	18
RJU88052@Marine_Group_II_euryarchaeote	Phage_integrase(PF00589)	FAMallInt_25_60_000002	3881	Superfam25_002/pT26-2/SSV/pTN3/XerC/XerA	FAMallInt_30_60_000002	1785	XerA/XerC/pNOB8	FAMIntall_45_60_000071	53		FAMallInt_60_60_000171	18
RCH73817@Marine_Group_II_euryarchaeote	Phage_integrase(PF00589)	FAMallInt_25_60_000002	3881	Superfam25_002/pT26-2/SSV/pTN3/XerC/XerA	FAMallInt_30_60_000002	1785	XerA/XerC/pNOB8	FAMIntall_45_60_000071	53		FAMallInt_60_60_000185	2
RPG75576@Euryarchaeota_archaeon_TMED85	Phage_integrase(PF00589)	FAMallInt_25_60_000002	3881	Superfam25_002/pT26-2/SSV/pTN3/XerC/XerA	FAMallInt_30_60_000002	1785	XerA/XerC/pNOB8	FAMIntall_45_60_000071	53		FAMallInt_60_60_000185	2
DAC12273@Marine_Group_II_euryarchaeote	Phage_integrase(PF00589)	FAMallInt_25_60_000002	3881	Superfam25_002/pT26-2/SSV/pTN3/XerC/XerA	FAMallInt_30_60_000002	1785	XerA/XerC/pNOB8	FAMIntall_45_60_000071	53		FAMallInt_60_60_000196	2
RAH06019@Euryarchaeota_archaeon	Phage_integrase(PF00589)	FAMallInt_25_60_000002	3881	Superfam25_002/pT26-2/SSV/pTN3/XerC/XerA	FAMallInt_30_60_000002	1785	XerA/XerC/pNOB8	FAMIntall_45_60_000071	53		FAMallInt_60_60_000196	2
PXF21015@Euryarchaeota_archaeon	Phage_integrase(PF00589)	FAMallInt_25_60_000002	3881	Superfam25_002/pT26-2/SSV/pTN3/XerC/XerA	FAMallInt_30_60_000002	1785	XerA/XerC/pNOB8	FAMIntall_45_60_000071	53		FAMallInt_60_60_000413	2
RUA04311@Marine_Group_II_euryarchaeote	Phage_integrase(PF00589)	FAMallInt_25_60_000002	3881	Superfam25_002/pT26-2/SSV/pTN3/XerC/XerA	FAMallInt_30_60_000002	1785	XerA/XerC/pNOB8	FAMIntall_45_60_000071	53		FAMallInt_60_60_000413	2
DAC62239@Marine_Group_II_euryarchaeote	Phage_integrase(PF00589)	FAMallInt_25_60_000002	3881	Superfam25_002/pT26-2/SSV/pTN3/XerC/XerA	FAMallInt_30_60_000002	1785	XerA/XerC/pNOB8	FAMIntall_45_60_000071	53		FAMallInt_60_60_000445	2
PDH27545@Marine_Group_II_euryarchaeote_MED-G33	Phage_integrase(PF00589)	FAMallInt_25_60_000002	3881	Superfam25_002/pT26-2/SSV/pTN3/XerC/XerA	FAMallInt_30_60_000002	1785	XerA/XerC/pNOB8	FAMIntall_45_60_000071	53		FAMallInt_60_60_000445	2
RJU86197@Marine_Group_II_euryarchaeote	Phage_integrase(PF00589)	FAMallInt_25_60_000002	3881	Superfam25_002/pT26-2/SSV/pTN3/XerC/XerA	FAMallInt_30_60_000002	1785	XerA/XerC/pNOB8	FAMIntall_45_60_000071	53		FAMallInt_60_60_000500	2
RJV00113@Marine_Group_II_euryarchaeote	Phage_integrase(PF00589)	FAMallInt_25_60_000002	3881	Superfam25_002/pT26-2/SSV/pTN3/XerC/XerA	FAMallInt_30_60_000002	1785	XerA/XerC/pNOB8	FAMIntall_45_60_000071	53		FAMallInt_60_60_000500	2
PXY78370@Euryarchaeota_archaeon	Phage_int_SAM_1(PF02899)	FAMallInt_25_60_000002	3881	Superfam25_002/pT26-2/SSV/pTN3/XerC/XerA	FAMallInt_30_60_000002	1785	XerA/XerC/pNOB8	FAMIntall_45_60_000071	53		FAMallInt_60_60_000555	1
PXY73431@Euryarchaeota_archaeon	Phage_integrase(PF00589)	FAMallInt_25_60_000002	3881	Superfam25_002/pT26-2/SSV/pTN3/XerC/XerA	FAMallInt_30_60_000002	1785	XerA/XerC/pNOB8	FAMIntall_45_60_000071	53		FAMallInt_60_60_001471	1
DAC19164@Marine_Group_II_euryarchaeote	Phage_integrase(PF00589)	FAMallInt_25_60_000002	3881	Superfam25_002/pT26-2/SSV/pTN3/XerC/XerA	FAMallInt_30_60_000002	1785	XerA/XerC/pNOB8	FAMIntall_45_60_000071	53		FAMallInt_60_60_001551	1
RAH14625@Euryarchaeota_archaeon	Phage_integrase(PF00589)	FAMallInt_25_60_000002	3881	Superfam25_002/pT26-2/SSV/pTN3/XerC/XerA	FAMallInt_30_60_000002	1785	XerA/XerC/pNOB8	FAMIntall_45_60_000071	53		FAMallInt_60_60_002224	1
WP_081442146@Aciduliprofundum_boonei	Phage_integrase(PF00589)	FAMallInt_25_60_000002	3881	Superfam25_002/pT26-2/SSV/pTN3/XerC/XerA	FAMallInt_30_60_000002	1785	XerA/XerC/pNOB8	FAMIntall_45_60_000078	3		FAMallInt_60_60_000563	1
WP_008085892@Aciduliprofundum_boonei	Phage_integrase(PF00589)	FAMallInt_25_60_000002	3881	Superfam25_002/pT26-2/SSV/pTN3/XerC/XerA	FAMallInt_30_60_000002	1785	XerA/XerC/pNOB8	FAMIntall_45_60_000078	3		FAMallInt_60_60_000595	1
WP_008085346@Aciduliprofundum_boonei	Phage_integrase(PF00589)	FAMallInt_25_60_000002	3881	Superfam25_002/pT26-2/SSV/pTN3/XerC/XerA	FAMallInt_30_60_000002	1785	XerA/XerC/pNOB8	FAMIntall_45_60_000078	3		FAMallInt_60_60_001001	1
ADT84818@Thermococcus_barophilus_MP	Phage_integrase(PF00589)	FAMallInt_25_60_000002	3881	Superfam25_002/pT26-2/SSV/pTN3/XerC/XerA	FAMallInt_30_60_000002	1785	XerA/XerC/pNOB8	FAMIntall_45_60_000080	4	PYG1-like	FAMallInt_60_60_000152	3
ALM76044@Thermococcus_barophilus	Phage_integrase(PF00589)	FAMallInt_25_60_000002	3881	Superfam25_002/pT26-2/SSV/pTN3/XerC/XerA	FAMallInt_30_60_000002	1785	XerA/XerC/pNOB8	FAMIntall_45_60_000080	4	PYG1-like	FAMallInt_60_60_000152	3
WP_042702109@Thermococcus_sp_PK	Phage_integrase(PF00589)	FAMallInt_25_60_000002	3881	Superfam25_002/pT26-2/SSV/pTN3/XerC/XerA	FAMallInt_30_60_000002	1785	XerA/XerC/pNOB8	FAMIntall_45_60_000080	4	PYG1-like	FAMallInt_60_60_000152	3
KUJ99069@Thermococcales_archaeon_44_46	Phage_integrase(PF00589)	FAMallInt_25_60_000002	3881	Superfam25_002/pT26-2/SSV/pTN3/XerC/XerA	FAMallInt_30_60_000002	1785	XerA/XerC/pNOB8	FAMIntall_45_60_000080	4	PYG1-like	FAMallInt_60_60_001323	1
WP_051408204@Thermococcus_paralvinellae	DNA_BRE_C(cd00397)	FAMallInt_25_60_000002	3881	Superfam25_002/pT26-2/SSV/pTN3/XerC/XerA	FAMallInt_30_60_000002	1785	XerA/XerC/pNOB8	FAMIntall_45_60_000082	4		FAMallInt_60_60_000156	2
WP_058937728@Thermococcus_celericrescens	DNA_BRE_C(cd00397)	FAMallInt_25_60_000002	3881	Superfam25_002/pT26-2/SSV/pTN3/XerC/XerA	FAMallInt_30_60_000002	1785	XerA/XerC/pNOB8	FAMIntall_45_60_000082	4		FAMallInt_60_60_000156	2
RLI67588@Candidatus_Heimdallarchaeota_archaeon	DNA_BRE_C(cd00397)	FAMallInt_25_60_000002	3881	Superfam25_002/pT26-2/SSV/pTN3/XerC/XerA	FAMallInt_30_60_000002	1785	XerA/XerC/pNOB8	FAMIntall_45_60_000082	4		FAMallInt_60_60_000355	2
WP_004069012@Thermococcus_litoralis	Phage_integrase(PF00589)	FAMallInt_25_60_000002	3881	Superfam25_002/pT26-2/SSV/pTN3/XerC/XerA	FAMallInt_30_60_000002	1785	XerA/XerC/pNOB8	FAMIntall_45_60_000082	4		FAMallInt_60_60_000355	2
WP_094521966@Halorubrum_sp_Eb13	Phage_integrase(PF00589)	FAMallInt_25_60_000002	3881	Superfam25_002/pT26-2/SSV/pTN3/XerC/XerA	FAMallInt_30_60_000002	1785	XerA/XerC/pNOB8	FAMIntall_45_60_000084	2		FAMallInt_60_60_000570	1
WP_013878485@Halopiger_xanaduensis	Phage_integrase(PF00589)	FAMallInt_25_60_000002	3881	Superfam25_002/pT26-2/SSV/pTN3/XerC/XerA	FAMallInt_30_60_000002	1785	XerA/XerC/pNOB8	FAMIntall_45_60_000084	2		FAMallInt_60_60_000809	1
PSQ45861@Halobacteriales_archaeon_SW_7_68_16	Phage_integrase(PF00589)	FAMallInt_25_60_000002	3881	Superfam25_002/pT26-2/SSV/pTN3/XerC/XerA	FAMallInt_30_60_000002	1785	XerA/XerC/pNOB8	FAMIntall_45_60_000086	5		FAMallInt_60_60_000159	4
PSQ56976@Halobacteriales_archaeon_SW_8_68_21	Phage_integrase(PF00589)	FAMallInt_25_60_000002	3881	Superfam25_002/pT26-2/SSV/pTN3/XerC/XerA	FAMallInt_30_60_000002	1785	XerA/XerC/pNOB8	FAMIntall_45_60_000086	5		FAMallInt_60_60_000159	4
WP_004040995@Haloferax_volcanii	Phage_integrase(PF00589)	FAMallInt_25_60_000002	3881	Superfam25_002/pT26-2/SSV/pTN3/XerC/XerA	FAMallInt_30_60_000002	1785	XerA/XerC/pNOB8	FAMIntall_45_60_000086	5		FAMallInt_60_60_000159	4
WP_079234186@Halolamina_sp_CBA1230	Phage_integrase(PF00589)	FAMallInt_25_60_000002	3881	Superfam25_002/pT26-2/SSV/pTN3/XerC/XerA	FAMallInt_30_60_000002	1785	XerA/XerC/pNOB8	FAMIntall_45_60_000086	5		FAMallInt_60_60_000159	4
WP_082223301@Halosimplex_carlsbadense	Phage_integrase(PF00589)	FAMallInt_25_60_000002	3881	Superfam25_002/pT26-2/SSV/pTN3/XerC/XerA	FAMallInt_30_60_000002	1785	XerA/XerC/pNOB8	FAMIntall_45_60_000086	5		FAMallInt_60_60_001395	1
WP_073307334@Halobaculum_gomorrense	Phage_integrase(PF00589)	FAMallInt_25_60_000002	3881	Superfam25_002/pT26-2/SSV/pTN3/XerC/XerA	FAMallInt_30_60_000002	1785	XerA/XerC/pNOB8	FAMIntall_45_60_000087	3		FAMallInt_60_60_000295	2
WP_097008476@Natronoarchaeum_philippinense	Phage_integrase(PF00589)	FAMallInt_25_60_000002	3881	Superfam25_002/pT26-2/SSV/pTN3/XerC/XerA	FAMallInt_30_60_000002	1785	XerA/XerC/pNOB8	FAMIntall_45_60_000087	3		FAMallInt_60_60_000295	2
ERG97720@Haloquadratum_sp_J07HQX50	Phage_integrase(PF00589)	FAMallInt_25_60_000002	3881	Superfam25_002/pT26-2/SSV/pTN3/XerC/XerA	FAMallInt_30_60_000002	1785	XerA/XerC/pNOB8	FAMIntall_45_60_000087	3		FAMallInt_60_60_000575	1
KYK28798@Theionarchaea_archaeon_DG-70-1	Phage_int_SAM_1(PF02899) Phage_integrase(PF00589)	FAMallInt_25_60_000002	3881	Superfam25_002/pT26-2/SSV/pTN3/XerC/XerA	FAMallInt_30_60_000002	1785	XerA/XerC/pNOB8	FAMIntall_45_60_000089	4		FAMallInt_60_60_000163	4
WP_097297197@Candidatus_Methanoperedens_sp_BLZ2	Phage_int_SAM_1(PF02899) Phage_integrase(PF00589)	FAMallInt_25_60_000002	3881	Superfam25_002/pT26-2/SSV/pTN3/XerC/XerA	FAMallInt_30_60_000002	1785	XerA/XerC/pNOB8	FAMIntall_45_60_000089	4		FAMallInt_60_60_000163	4
WP_097300337@Candidatus_Methanoperedens_sp_BLZ2	Phage_int_SAM_1(PF02899) Phage_integrase(PF00589)	FAMallInt_25_60_000002	3881	Superfam25_002/pT26-2/SSV/pTN3/XerC/XerA	FAMallInt_30_60_000002	1785	XerA/XerC/pNOB8	FAMIntall_45_60_000089	4		FAMallInt_60_60_000163	4
WP_116482490@Candidatus_Methanoperedenaceae_archaeon	#N/A	FAMallInt_25_60_000002	3881	Superfam25_002/pT26-2/SSV/pTN3/XerC/XerA	FAMallInt_30_60_000002	1785	XerA/XerC/pNOB8	FAMIntall_45_60_000089	4		FAMallInt_60_60_000163	4
WP_006630197@Halorubrum_tebenquichense	Phage_integrase(PF00589)	FAMallInt_25_60_000002	3881	Superfam25_002/pT26-2/SSV/pTN3/XerC/XerA	FAMallInt_30_60_000002	1785	XerA/XerC/pNOB8	FAMIntall_45_60_000090	2		FAMallInt_60_60_000164	2
WP_094520046@Halorubrum_ezzemoulense	Phage_integrase(PF00589)	FAMallInt_25_60_000002	3881	Superfam25_002/pT26-2/SSV/pTN3/XerC/XerA	FAMallInt_30_60_000002	1785	XerA/XerC/pNOB8	FAMIntall_45_60_000090	2		FAMallInt_60_60_000164	2
RLI82037@Archaeoglobales_archaeon	Phage_integrase(PF00589)	FAMallInt_25_60_000002	3881	Superfam25_002/pT26-2/SSV/pTN3/XerC/XerA	FAMallInt_30_60_000002	1785	XerA/XerC/pNOB8	FAMIntall_45_60_000091	5		FAMallInt_60_60_000165	2
WP_081868507@Archaeoglobus_fulgidus	Phage_integrase(PF00589)	FAMallInt_25_60_000002	3881	Superfam25_002/pT26-2/SSV/pTN3/XerC/XerA	FAMallInt_30_60_000002	1785	XerA/XerC/pNOB8	FAMIntall_45_60_000091	5		FAMallInt_60_60_000165	2
RLI70499@Archaeoglobales_archaeon	Phage_integrase(PF00589)	FAMallInt_25_60_000002	3881	Superfam25_002/pT26-2/SSV/pTN3/XerC/XerA	FAMallInt_30_60_000002	1785	XerA/XerC/pNOB8	FAMIntall_45_60_000091	5		FAMallInt_60_60_001811	1
RLI89132@Archaeoglobales_archaeon	#N/A	FAMallInt_25_60_000002	3881	Superfam25_002/pT26-2/SSV/pTN3/XerC/XerA	FAMallInt_30_60_000002	1785	XerA/XerC/pNOB8	FAMIntall_45_60_000091	5		FAMallInt_60_60_001869	1
WP_048084471@Archaeoglobus_profundus	#N/A	FAMallInt_25_60_000002	3881	Superfam25_002/pT26-2/SSV/pTN3/XerC/XerA	FAMallInt_30_60_000002	1785	XerA/XerC/pNOB8	FAMIntall_45_60_000091	5		FAMallInt_60_60_001921	1
WP_090615355@Natrinema_salaciae	Phage_integrase(PF00589)	FAMallInt_25_60_000002	3881	Superfam25_002/pT26-2/SSV/pTN3/XerC/XerA	FAMallInt_30_60_000002	1785	XerA/XerC/pNOB8	FAMIntall_45_60_000092	4		FAMallInt_60_60_000351	2
WP_114578560@Saliphagus_sp_LR7	Phage_integrase(PF00589)	FAMallInt_25_60_000002	3881	Superfam25_002/pT26-2/SSV/pTN3/XerC/XerA	FAMallInt_30_60_000002	1785	XerA/XerC/pNOB8	FAMIntall_45_60_000092	4		FAMallInt_60_60_000351	2
WP_099288622@Halorubrum_sp_C191	Phage_integrase(PF00589)	FAMallInt_25_60_000002	3881	Superfam25_002/pT26-2/SSV/pTN3/XerC/XerA	FAMallInt_30_60_000002	1785	XerA/XerC/pNOB8	FAMIntall_45_60_000092	4		FAMallInt_60_60_000578	1
PSP88726@Halobacteriales_archaeon_QS_4_69_34	Phage_integrase(PF00589)	FAMallInt_25_60_000002	3881	Superfam25_002/pT26-2/SSV/pTN3/XerC/XerA	FAMallInt_30_60_000002	1785	XerA/XerC/pNOB8	FAMIntall_45_60_000092	4		FAMallInt_60_60_001491	1
KYC53593@Arc_I_group_archaeon_U1lsi0528_Bin089	Phage_integrase(PF00589)	FAMallInt_25_60_000002	3881	Superfam25_002/pT26-2/SSV/pTN3/XerC/XerA	FAMallInt_30_60_000002	1785	XerA/XerC/pNOB8	FAMIntall_45_60_000093	5		FAMallInt_60_60_000284	3
KYC53717@Arc_I_group_archaeon_U1lsi0528_Bin055	Phage_integrase(PF00589)	FAMallInt_25_60_000002	3881	Superfam25_002/pT26-2/SSV/pTN3/XerC/XerA	FAMallInt_30_60_000002	1785	XerA/XerC/pNOB8	FAMIntall_45_60_000093	5		FAMallInt_60_60_000284	3
KYC57095@Arc_I_group_archaeon_ADurb1113_Bin01801	Phage_integrase(PF00589)	FAMallInt_25_60_000002	3881	Superfam25_002/pT26-2/SSV/pTN3/XerC/XerA	FAMallInt_30_60_000002	1785	XerA/XerC/pNOB8	FAMIntall_45_60_000093	5		FAMallInt_60_60_000284	3
KYC49955@Arc_I_group_archaeon_BMIXfssc0709_Meth_Bin006	#N/A	FAMallInt_25_60_000002	3881	Superfam25_002/pT26-2/SSV/pTN3/XerC/XerA	FAMallInt_30_60_000002	1785	XerA/XerC/pNOB8	FAMIntall_45_60_000093	5		FAMallInt_60_60_000580	1
KYC57100@Arc_I_group_archaeon_ADurb1113_Bin01801	Phage_integrase(PF00589)	FAMallInt_25_60_000002	3881	Superfam25_002/pT26-2/SSV/pTN3/XerC/XerA	FAMallInt_30_60_000002	1785	XerA/XerC/pNOB8	FAMIntall_45_60_000093	5		FAMallInt_60_60_000849	1
WP_004595411@Halorubrum_distributum	DNA_BRE_C(cd00397)	FAMallInt_25_60_000002	3881	Superfam25_002/pT26-2/SSV/pTN3/XerC/XerA	FAMallInt_30_60_000002	1785	XerA/XerC/pNOB8	FAMIntall_45_60_000094	4		FAMallInt_60_60_000169	2
WP_007187952@Haloarcula_californiae	DNA_BRE_C(cd00397)	FAMallInt_25_60_000002	3881	Superfam25_002/pT26-2/SSV/pTN3/XerC/XerA	FAMallInt_30_60_000002	1785	XerA/XerC/pNOB8	FAMIntall_45_60_000094	4		FAMallInt_60_60_000169	2
WP_121563172@Halorubrum_sp_Atlit-8R	DNA_BRE_C(cd00397)	FAMallInt_25_60_000002	3881	Superfam25_002/pT26-2/SSV/pTN3/XerC/XerA	FAMallInt_30_60_000002	1785	XerA/XerC/pNOB8	FAMIntall_45_60_000094	4		FAMallInt_60_60_000939	1
WP_128904783@Halorubrum_sp_ZC67	DNA_BRE_C_superfamily(cl00213)	FAMallInt_25_60_000002	3881	Superfam25_002/pT26-2/SSV/pTN3/XerC/XerA	FAMallInt_30_60_000002	1785	XerA/XerC/pNOB8	FAMIntall_45_60_000094	4		FAMallInt_60_60_002258	1
AHZ22860@Haloferax_mediterranei_ATCC_33500	Phage_integrase(PF00589)	FAMallInt_25_60_000002	3881	Superfam25_002/pT26-2/SSV/pTN3/XerC/XerA	FAMallInt_30_60_000002	1785	XerA/XerC/pNOB8	FAMIntall_45_60_000095	8		FAMallInt_60_60_000173	6
PSP37993@Halobacteriales_archaeon_QH_7_65_31	Phage_integrase(PF00589)	FAMallInt_25_60_000002	3881	Superfam25_002/pT26-2/SSV/pTN3/XerC/XerA	FAMallInt_30_60_000002	1785	XerA/XerC/pNOB8	FAMIntall_45_60_000095	8		FAMallInt_60_60_000173	6
WP_006112543@Halorubrum_coriense	Phage_integrase(PF00589)	FAMallInt_25_60_000002	3881	Superfam25_002/pT26-2/SSV/pTN3/XerC/XerA	FAMallInt_30_60_000002	1785	XerA/XerC/pNOB8	FAMIntall_45_60_000095	8		FAMallInt_60_60_000173	6
WP_008893151@Haloterrigena_salina	Phage_integrase(PF00589)	FAMallInt_25_60_000002	3881	Superfam25_002/pT26-2/SSV/pTN3/XerC/XerA	FAMallInt_30_60_000002	1785	XerA/XerC/pNOB8	FAMIntall_45_60_000095	8		FAMallInt_60_60_000173	6
WP_049911377@Halorubrum_lipolyticum	Phage_integrase(PF00589)	FAMallInt_25_60_000002	3881	Superfam25_002/pT26-2/SSV/pTN3/XerC/XerA	FAMallInt_30_60_000002	1785	XerA/XerC/pNOB8	FAMIntall_45_60_000095	8		FAMallInt_60_60_000173	6
WP_079234109@Halolamina_sp_CBA1230	Phage_integrase(PF00589)	FAMallInt_25_60_000002	3881	Superfam25_002/pT26-2/SSV/pTN3/XerC/XerA	FAMallInt_30_60_000002	1785	XerA/XerC/pNOB8	FAMIntall_45_60_000095	8		FAMallInt_60_60_000173	6
SDF26448@Halorientalis_regularis	Phage_integrase(PF00589)	FAMallInt_25_60_000002	3881	Superfam25_002/pT26-2/SSV/pTN3/XerC/XerA	FAMallInt_30_60_000002	1785	XerA/XerC/pNOB8	FAMIntall_45_60_000095	8		FAMallInt_60_60_000837	1
PSQ51920@Halobacteriales_archaeon_SW_8_65_20	#N/A	FAMallInt_25_60_000002	3881	Superfam25_002/pT26-2/SSV/pTN3/XerC/XerA	FAMallInt_30_60_000002	1785	XerA/XerC/pNOB8	FAMIntall_45_60_000095	8		FAMallInt_60_60_001326	1
WP_086637347@Methanonatronarchaeum_thermophilum	Phage_integrase(PF00589)	FAMallInt_25_60_000002	3881	Superfam25_002/pT26-2/SSV/pTN3/XerC/XerA	FAMallInt_30_60_000002	1785	XerA/XerC/pNOB8	FAMIntall_45_60_000099	5		FAMallInt_60_60_000178	2
WP_086637593@Methanonatronarchaeum_thermophilum	Phage_integrase(PF00589)	FAMallInt_25_60_000002	3881	Superfam25_002/pT26-2/SSV/pTN3/XerC/XerA	FAMallInt_30_60_000002	1785	XerA/XerC/pNOB8	FAMIntall_45_60_000099	5		FAMallInt_60_60_000178	2
DAC72111@Thermoplasmata_archaeon	Phage_integrase(PF00589)	FAMallInt_25_60_000002	3881	Superfam25_002/pT26-2/SSV/pTN3/XerC/XerA	FAMallInt_30_60_000002	1785	XerA/XerC/pNOB8	FAMIntall_45_60_000099	5		FAMallInt_60_60_001507	1
EMR74902@Thermoplasmatales_archaeon_SCGC_AB-540-F20	#N/A	FAMallInt_25_60_000002	3881	Superfam25_002/pT26-2/SSV/pTN3/XerC/XerA	FAMallInt_30_60_000002	1785	XerA/XerC/pNOB8	FAMIntall_45_60_000099	5		FAMallInt_60_60_001907	1
RLF48632@Thermoplasmata_archaeon	Phage_integrase(PF00589)	FAMallInt_25_60_000002	3881	Superfam25_002/pT26-2/SSV/pTN3/XerC/XerA	FAMallInt_30_60_000002	1785	XerA/XerC/pNOB8	FAMIntall_45_60_000099	5		FAMallInt_60_60_001914	1
WP_079232134@Halolamina_sp_CBA1230	Phage_integrase(PF00589)	FAMallInt_25_60_000002	3881	Superfam25_002/pT26-2/SSV/pTN3/XerC/XerA	FAMallInt_30_60_000002	1785	XerA/XerC/pNOB8	FAMIntall_45_60_000100	2		FAMallInt_60_60_000179	2
WP_092735386@Halopenitus_persicus	DNA_BRE_C(cd00397)	FAMallInt_25_60_000002	3881	Superfam25_002/pT26-2/SSV/pTN3/XerC/XerA	FAMallInt_30_60_000002	1785	XerA/XerC/pNOB8	FAMIntall_45_60_000100	2		FAMallInt_60_60_000179	2
KZX13183@Methanobrevibacter_curvatus	Phage_int_SAM_4(PF13495) Phage_integrase(PF00589)	FAMallInt_25_60_000002	3881	Superfam25_002/pT26-2/SSV/pTN3/XerC/XerA	FAMallInt_30_60_000002	1785	XerA/XerC/pNOB8	FAMIntall_45_60_000107	11		FAMallInt_60_60_000198	8
RPF51858@Methanobrevibacter_gottschalkii_DSM_11977	Phage_int_SAM_4(PF13495) Phage_integrase(PF00589)	FAMallInt_25_60_000002	3881	Superfam25_002/pT26-2/SSV/pTN3/XerC/XerA	FAMallInt_30_60_000002	1785	XerA/XerC/pNOB8	FAMIntall_45_60_000107	11		FAMallInt_60_60_000198	8
WP_019262929@Methanobrevibacter_smithii	Phage_int_SAM_4(PF13495)	FAMallInt_25_60_000002	3881	Superfam25_002/pT26-2/SSV/pTN3/XerC/XerA	FAMallInt_30_60_000002	1785	XerA/XerC/pNOB8	FAMIntall_45_60_000107	11		FAMallInt_60_60_000198	8
WP_042704193@Methanobrevibacter_arboriphilus	Phage_int_SAM_4(PF13495) Phage_integrase(PF00589)	FAMallInt_25_60_000002	3881	Superfam25_002/pT26-2/SSV/pTN3/XerC/XerA	FAMallInt_30_60_000002	1785	XerA/XerC/pNOB8	FAMIntall_45_60_000107	11		FAMallInt_60_60_000198	8
WP_042705074@Methanomicrobium_mobile	Phage_int_SAM_4(PF13495) Phage_integrase(PF00589)	FAMallInt_25_60_000002	3881	Superfam25_002/pT26-2/SSV/pTN3/XerC/XerA	FAMallInt_30_60_000002	1785	XerA/XerC/pNOB8	FAMIntall_45_60_000107	11		FAMallInt_60_60_000198	8
WP_042707367@Methanobrevibacter_wolinii	Phage_int_SAM_4(PF13495) Phage_integrase(PF00589)	FAMallInt_25_60_000002	3881	Superfam25_002/pT26-2/SSV/pTN3/XerC/XerA	FAMallInt_30_60_000002	1785	XerA/XerC/pNOB8	FAMIntall_45_60_000107	11		FAMallInt_60_60_000198	8
WP_063720310@Methanobrevibacter_oralis	Phage_int_SAM_4(PF13495) Phage_integrase(PF00589)	FAMallInt_25_60_000002	3881	Superfam25_002/pT26-2/SSV/pTN3/XerC/XerA	FAMallInt_30_60_000002	1785	XerA/XerC/pNOB8	FAMIntall_45_60_000107	11		FAMallInt_60_60_000198	8
WP_094516595@Methanobrevibacter_smithii	Phage_int_SAM_4(PF13495) Phage_integrase(PF00589)	FAMallInt_25_60_000002	3881	Superfam25_002/pT26-2/SSV/pTN3/XerC/XerA	FAMallInt_30_60_000002	1785	XerA/XerC/pNOB8	FAMIntall_45_60_000107	11		FAMallInt_60_60_000198	8
CDF30120@Methanoculleus_sp_CAG:1088	Phage_int_SAM_4(PF13495) Phage_integrase(PF00589)	FAMallInt_25_60_000002	3881	Superfam25_002/pT26-2/SSV/pTN3/XerC/XerA	FAMallInt_30_60_000002	1785	XerA/XerC/pNOB8	FAMIntall_45_60_000107	11		FAMallInt_60_60_000379	2
WP_058748015@Candidatus_Methanomethylophilus_sp_1R26	#N/A	FAMallInt_25_60_000002	3881	Superfam25_002/pT26-2/SSV/pTN3/XerC/XerA	FAMallInt_30_60_000002	1785	XerA/XerC/pNOB8	FAMIntall_45_60_000107	11		FAMallInt_60_60_000379	2
WP_067258889@Methanobrevibacter_cuticularis	Phage_int_SAM_4(PF13495) Phage_integrase(PF00589)	FAMallInt_25_60_000002	3881	Superfam25_002/pT26-2/SSV/pTN3/XerC/XerA	FAMallInt_30_60_000002	1785	XerA/XerC/pNOB8	FAMIntall_45_60_000107	11		FAMallInt_60_60_000839	1
OIO26549@Candidatus_Micrarchaeota_archaeon_CG1_02_55_22	#N/A	FAMallInt_25_60_000002	3881	Superfam25_002/pT26-2/SSV/pTN3/XerC/XerA	FAMallInt_30_60_000002	1785	XerA/XerC/pNOB8	FAMIntall_45_60_000109	2		FAMallInt_60_60_000203	2
PIO02455@Candidatus_Micrarchaeota_archaeon_CG09_land_8_20_14_0_10_60_16	Phage_integrase(PF00589)	FAMallInt_25_60_000002	3881	Superfam25_002/pT26-2/SSV/pTN3/XerC/XerA	FAMallInt_30_60_000002	1785	XerA/XerC/pNOB8	FAMIntall_45_60_000109	2		FAMallInt_60_60_000203	2
WP_012718405@Sulfolobus_islandicus	Phage_integrase(PF00589)	FAMallInt_25_60_000002	3881	Superfam25_002/pT26-2/SSV/pTN3/XerC/XerA	FAMallInt_30_60_000002	1785	XerA/XerC/pNOB8	FAMIntall_45_60_000113	2		FAMallInt_60_60_000215	2
WP_016729921@Sulfolobus_islandicus	Phage_integrase(PF00589)	FAMallInt_25_60_000002	3881	Superfam25_002/pT26-2/SSV/pTN3/XerC/XerA	FAMallInt_30_60_000002	1785	XerA/XerC/pNOB8	FAMIntall_45_60_000113	2		FAMallInt_60_60_000215	2
PXF53073@Methanophagales_archaeon	Phage_integrase(PF00589)	FAMallInt_25_60_000002	3881	Superfam25_002/pT26-2/SSV/pTN3/XerC/XerA	FAMallInt_30_60_000002	1785	XerA/XerC/pNOB8	FAMIntall_45_60_000114	2		FAMallInt_60_60_000219	2
RJS73013@Methanophagales_archaeon	Phage_integrase(PF00589)	FAMallInt_25_60_000002	3881	Superfam25_002/pT26-2/SSV/pTN3/XerC/XerA	FAMallInt_30_60_000002	1785	XerA/XerC/pNOB8	FAMIntall_45_60_000114	2		FAMallInt_60_60_000219	2
RDD54079@Candidatus_Korarchaeota_archaeon_NZ13-K	Phage_integrase(PF00589)	FAMallInt_25_60_000002	3881	Superfam25_002/pT26-2/SSV/pTN3/XerC/XerA	FAMallInt_30_60_000002	1785	XerA/XerC/pNOB8	FAMIntall_45_60_000116	5		FAMallInt_60_60_000222	3
RLG44321@Candidatus_Korarchaeota_archaeon	Phage_integrase(PF00589)	FAMallInt_25_60_000002	3881	Superfam25_002/pT26-2/SSV/pTN3/XerC/XerA	FAMallInt_30_60_000002	1785	XerA/XerC/pNOB8	FAMIntall_45_60_000116	5		FAMallInt_60_60_000222	3
RSN67158@Candidatus_Korarchaeum_cryptofilum	Phage_integrase(PF00589)	FAMallInt_25_60_000002	3881	Superfam25_002/pT26-2/SSV/pTN3/XerC/XerA	FAMallInt_30_60_000002	1785	XerA/XerC/pNOB8	FAMIntall_45_60_000116	5		FAMallInt_60_60_000222	3
PNV78150@Candidatus_Korarchaeota_archaeon	Phage_integrase(PF00589)	FAMallInt_25_60_000002	3881	Superfam25_002/pT26-2/SSV/pTN3/XerC/XerA	FAMallInt_30_60_000002	1785	XerA/XerC/pNOB8	FAMIntall_45_60_000116	5		FAMallInt_60_60_000293	2
WP_125672116@Candidatus_Methanodesulfokores_washburnensis	#N/A	FAMallInt_25_60_000002	3881	Superfam25_002/pT26-2/SSV/pTN3/XerC/XerA	FAMallInt_30_60_000002	1785	XerA/XerC/pNOB8	FAMIntall_45_60_000116	5		FAMallInt_60_60_000293	2
KUO80799@Vulcanisaeta_sp_OSP_8	Phage_integrase(PF00589)	FAMallInt_25_60_000002	3881	Superfam25_002/pT26-2/SSV/pTN3/XerC/XerA	FAMallInt_30_60_000002	1785	XerA/XerC/pNOB8	FAMIntall_45_60_000117	10	pNOB8-like	FAMallInt_60_60_000223	9
KUO82242@Vulcanisaeta_sp_JCHS_4	Phage_integr_3(PF16795)	FAMallInt_25_60_000002	3881	Superfam25_002/pT26-2/SSV/pTN3/XerC/XerA	FAMallInt_30_60_000002	1785	XerA/XerC/pNOB8	FAMIntall_45_60_000117	10	pNOB8-like	FAMallInt_60_60_000223	9
KUO92513@Thermocladium_sp_ECH_B	Phage_integrase(PF00589)	FAMallInt_25_60_000002	3881	Superfam25_002/pT26-2/SSV/pTN3/XerC/XerA	FAMallInt_30_60_000002	1785	XerA/XerC/pNOB8	FAMIntall_45_60_000117	10	pNOB8-like	FAMallInt_60_60_000223	9
PLC64987@Vulcanisaeta_sp_EB80	Phage_integrase(PF00589)	FAMallInt_25_60_000002	3881	Superfam25_002/pT26-2/SSV/pTN3/XerC/XerA	FAMallInt_30_60_000002	1785	XerA/XerC/pNOB8	FAMIntall_45_60_000117	10	pNOB8-like	FAMallInt_60_60_000223	9
PLC67768@Vulcanisaeta_sp_EB80	Phage_integr_3(PF16795)	FAMallInt_25_60_000002	3881	Superfam25_002/pT26-2/SSV/pTN3/XerC/XerA	FAMallInt_30_60_000002	1785	XerA/XerC/pNOB8	FAMIntall_45_60_000117	10	pNOB8-like	FAMallInt_60_60_000223	9
PLC69028@Vulcanisaeta_sp_EB80	Phage_integrase(PF00589)	FAMallInt_25_60_000002	3881	Superfam25_002/pT26-2/SSV/pTN3/XerC/XerA	FAMallInt_30_60_000002	1785	XerA/XerC/pNOB8	FAMIntall_45_60_000117	10	pNOB8-like	FAMallInt_60_60_000223	9
WP_052885762@Vulcanisaeta_distributa	Phage_integr_3(PF16795)	FAMallInt_25_60_000002	3881	Superfam25_002/pT26-2/SSV/pTN3/XerC/XerA	FAMallInt_30_60_000002	1785	XerA/XerC/pNOB8	FAMIntall_45_60_000117	10	pNOB8-like	FAMallInt_60_60_000223	9
WP_066797986@Caldivirga_sp_MU80	Phage_integr_3(PF16795)	FAMallInt_25_60_000002	3881	Superfam25_002/pT26-2/SSV/pTN3/XerC/XerA	FAMallInt_30_60_000002	1785	XerA/XerC/pNOB8	FAMIntall_45_60_000117	10	pNOB8-like	FAMallInt_60_60_000223	9
WP_066798157@Caldivirga_sp_MU80	Phage_integr_3(PF16795)	FAMallInt_25_60_000002	3881	Superfam25_002/pT26-2/SSV/pTN3/XerC/XerA	FAMallInt_30_60_000002	1785	XerA/XerC/pNOB8	FAMIntall_45_60_000117	10	pNOB8-like	FAMallInt_60_60_000223	9
KUO92397@Thermocladium_sp_ECH_B	#N/A	FAMallInt_25_60_000002	3881	Superfam25_002/pT26-2/SSV/pTN3/XerC/XerA	FAMallInt_30_60_000002	1785	XerA/XerC/pNOB8	FAMIntall_45_60_000117	10	pNOB8-like	FAMallInt_60_60_002060	1
ERG95124@Haloquadratum_walsbyi_J07HQW2	Phage_integr_3(PF16795)	FAMallInt_25_60_000002	3881	Superfam25_002/pT26-2/SSV/pTN3/XerC/XerA	FAMallInt_30_60_000002	1785	XerA/XerC/pNOB8	FAMIntall_45_60_000118	7		FAMallInt_60_60_000224	5
WP_006114989@Halorubrum_coriense	Phage_integrase(PF00589)	FAMallInt_25_60_000002	3881	Superfam25_002/pT26-2/SSV/pTN3/XerC/XerA	FAMallInt_30_60_000002	1785	XerA/XerC/pNOB8	FAMIntall_45_60_000118	7		FAMallInt_60_60_000224	5
WP_008367213@Halorubrum_litoreum	Phage_integr_3(PF16795)	FAMallInt_25_60_000002	3881	Superfam25_002/pT26-2/SSV/pTN3/XerC/XerA	FAMallInt_30_60_000002	1785	XerA/XerC/pNOB8	FAMIntall_45_60_000118	7		FAMallInt_60_60_000224	5
WP_077260083@Haloquadratum_walsbyi	Phage_integr_3(PF16795)	FAMallInt_25_60_000002	3881	Superfam25_002/pT26-2/SSV/pTN3/XerC/XerA	FAMallInt_30_60_000002	1785	XerA/XerC/pNOB8	FAMIntall_45_60_000118	7		FAMallInt_60_60_000224	5
WP_094495686@Halorubrum_ezzemoulense	Phage_integr_3(PF16795)	FAMallInt_25_60_000002	3881	Superfam25_002/pT26-2/SSV/pTN3/XerC/XerA	FAMallInt_30_60_000002	1785	XerA/XerC/pNOB8	FAMIntall_45_60_000118	7		FAMallInt_60_60_000224	5
ERG93698@Haloquadratum_walsbyi_J07HQW2	Phage_int_SAM_4(PF13495)	FAMallInt_25_60_000002	3881	Superfam25_002/pT26-2/SSV/pTN3/XerC/XerA	FAMallInt_30_60_000002	1785	XerA/XerC/pNOB8	FAMIntall_45_60_000118	7		FAMallInt_60_60_000229	2
WP_120086309@Halonotius_pteroides	CcdA(PF07362) Phage_integr_3(PF00589)	FAMallInt_25_60_000002	3881	Superfam25_002/pT26-2/SSV/pTN3/XerC/XerA	FAMallInt_30_60_000002	1785	XerA/XerC/pNOB8	FAMIntall_45_60_000118	7		FAMallInt_60_60_000229	2
WP_084790622@Nitrososphaera_viennensis	Phage_integrase(PF00589)	FAMallInt_25_60_000002	3881	Superfam25_002/pT26-2/SSV/pTN3/XerC/XerA	FAMallInt_30_60_000002	1785	XerA/XerC/pNOB8	FAMIntall_45_60_000119	2		FAMallInt_60_60_000619	1
AIF85377@Candidatus_Nitrososphaera_evergladensis_SR1	#N/A	FAMallInt_25_60_000002	3881	Superfam25_002/pT26-2/SSV/pTN3/XerC/XerA	FAMallInt_30_60_000002	1785	XerA/XerC/pNOB8	FAMIntall_45_60_000119	2		FAMallInt_60_60_001941	1
SNR58138@Halorubrum_chaoviator	Phage_integrase(PF00589)	FAMallInt_25_60_000002	3881	Superfam25_002/pT26-2/SSV/pTN3/XerC/XerA	FAMallInt_30_60_000002	1785	XerA/XerC/pNOB8	FAMIntall_45_60_000122	5		FAMallInt_60_60_000302	3
WP_092659589@Halorientalis_persicus	Phage_int_SAM_1(PF02899) Phage_integrase(PF00589)	FAMallInt_25_60_000002	3881	Superfam25_002/pT26-2/SSV/pTN3/XerC/XerA	FAMallInt_30_60_000002	1785	XerA/XerC/pNOB8	FAMIntall_45_60_000122	5		FAMallInt_60_60_000302	3
WP_092730433@Halopenitus_persicus	Phage_integrase(PF00589)	FAMallInt_25_60_000002	3881	Superfam25_002/pT26-2/SSV/pTN3/XerC/XerA	FAMallInt_30_60_000002	1785	XerA/XerC/pNOB8	FAMIntall_45_60_000122	5		FAMallInt_60_60_000302	3
WP_081461326@Halalkalicoccus_jeotgali	Phage_integrase(PF00589)	FAMallInt_25_60_000002	3881	Superfam25_002/pT26-2/SSV/pTN3/XerC/XerA	FAMallInt_30_60_000002	1785	XerA/XerC/pNOB8	FAMIntall_45_60_000122	5		FAMallInt_60_60_000629	1
OSO94023@Halorubrum_ezzemoulense_DSM_17463	Phage_int_SAM_1(PF02899) Phage_integrase(PF00589)	FAMallInt_25_60_000002	3881	Superfam25_002/pT26-2/SSV/pTN3/XerC/XerA	FAMallInt_30_60_000002	1785	XerA/XerC/pNOB8	FAMIntall_45_60_000122	5		FAMallInt_60_60_000982	1
RLI98422@Candidatus_Aenigmarchaeota_archaeon	Phage_integrase(PF00589)	FAMallInt_25_60_000002	3881	Superfam25_002/pT26-2/SSV/pTN3/XerC/XerA	FAMallInt_30_60_000002	1785	XerA/XerC/pNOB8	FAMIntall_45_60_000123	4		FAMallInt_60_60_000468	2
RLI99542@Candidatus_Aenigmarchaeota_archaeon	Phage_integrase(PF00589)	FAMallInt_25_60_000002	3881	Superfam25_002/pT26-2/SSV/pTN3/XerC/XerA	FAMallInt_30_60_000002	1785	XerA/XerC/pNOB8	FAMIntall_45_60_000123	4		FAMallInt_60_60_000468	2
RLJ08251@Candidatus_Aenigmarchaeota_archaeon	Phage_integrase(PF00589)	FAMallInt_25_60_000002	3881	Superfam25_002/pT26-2/SSV/pTN3/XerC/XerA	FAMallInt_30_60_000002	1785	XerA/XerC/pNOB8	FAMIntall_45_60_000123	4		FAMallInt_60_60_000631	1
RLI98421@Candidatus_Aenigmarchaeota_archaeon	Phage_integrase(PF00589)	FAMallInt_25_60_000002	3881	Superfam25_002/pT26-2/SSV/pTN3/XerC/XerA	FAMallInt_30_60_000002	1785	XerA/XerC/pNOB8	FAMIntall_45_60_000123	4		FAMallInt_60_60_001520	1
ATW88268@Halohasta_litchfieldiae	DNA_BRE_C(cd00397)	FAMallInt_25_60_000002	3881	Superfam25_002/pT26-2/SSV/pTN3/XerC/XerA	FAMallInt_30_60_000002	1785	XerA/XerC/pNOB8	FAMIntall_45_60_000124	6		FAMallInt_60_60_000234	4
WP_092664289@Halorientalis_persicus	DNA_BRE_C(cd00397)	FAMallInt_25_60_000002	3881	Superfam25_002/pT26-2/SSV/pTN3/XerC/XerA	FAMallInt_30_60_000002	1785	XerA/XerC/pNOB8	FAMIntall_45_60_000124	6		FAMallInt_60_60_000234	4
WP_092695833@Halorientalis_regularis	DNA_BRE_C(cd00397)	FAMallInt_25_60_000002	3881	Superfam25_002/pT26-2/SSV/pTN3/XerC/XerA	FAMallInt_30_60_000002	1785	XerA/XerC/pNOB8	FAMIntall_45_60_000124	6		FAMallInt_60_60_000234	4
WP_122106939@Halobellus_sp_ZY21	DNA_BRE_C(cd00397)	FAMallInt_25_60_000002	3881	Superfam25_002/pT26-2/SSV/pTN3/XerC/XerA	FAMallInt_30_60_000002	1785	XerA/XerC/pNOB8	FAMIntall_45_60_000124	6		FAMallInt_60_60_000234	4
WP_006651682@Natrialba_hulunbeirensis	#N/A	FAMallInt_25_60_000002	3881	Superfam25_002/pT26-2/SSV/pTN3/XerC/XerA	FAMallInt_30_60_000002	1785	XerA/XerC/pNOB8	FAMIntall_45_60_000124	6		FAMallInt_60_60_000742	1
WP_005040877@Halococcus_salifodinae	DNA_BRE_C(cd00397)	FAMallInt_25_60_000002	3881	Superfam25_002/pT26-2/SSV/pTN3/XerC/XerA	FAMallInt_30_60_000002	1785	XerA/XerC/pNOB8	FAMIntall_45_60_000124	6		FAMallInt_60_60_001103	1
AZH26693@Haloplanus_aerogenes	Phage_integrase(PF00589)	FAMallInt_25_60_000002	3881	Superfam25_002/pT26-2/SSV/pTN3/XerC/XerA	FAMallInt_30_60_000002	1785	XerA/XerC/pNOB8	FAMIntall_45_60_000127	17		FAMallInt_60_60_000237	17
PSP57042@Halobacteriales_archaeon_QH_7_66_36	Phage_integrase(PF00589)	FAMallInt_25_60_000002	3881	Superfam25_002/pT26-2/SSV/pTN3/XerC/XerA	FAMallInt_30_60_000002	1785	XerA/XerC/pNOB8	FAMIntall_45_60_000127	17		FAMallInt_60_60_000237	17
PSP71742@Halobacteriales_archaeon_QH_9_66_26	Phage_integrase(PF00589)	FAMallInt_25_60_000002	3881	Superfam25_002/pT26-2/SSV/pTN3/XerC/XerA	FAMallInt_30_60_000002	1785	XerA/XerC/pNOB8	FAMIntall_45_60_000127	17		FAMallInt_60_60_000237	17
PSQ47255@Halobacteriales_archaeon_SW_7_65_23	Phage_integrase(PF00589)	FAMallInt_25_60_000002	3881	Superfam25_002/pT26-2/SSV/pTN3/XerC/XerA	FAMallInt_30_60_000002	1785	XerA/XerC/pNOB8	FAMIntall_45_60_000127	17		FAMallInt_60_60_000237	17
WP_004959257@Haloarcula_sinaiiensis	Phage_integrase(PF00589)	FAMallInt_25_60_000002	3881	Superfam25_002/pT26-2/SSV/pTN3/XerC/XerA	FAMallInt_30_60_000002	1785	XerA/XerC/pNOB8	FAMIntall_45_60_000127	17		FAMallInt_60_60_000237	17
WP_004975543@Haloferax_gibbonsii	Phage_integrase(PF00589)	FAMallInt_25_60_000002	3881	Superfam25_002/pT26-2/SSV/pTN3/XerC/XerA	FAMallInt_30_60_000002	1785	XerA/XerC/pNOB8	FAMIntall_45_60_000127	17		FAMallInt_60_60_000237	17
WP_011572473@Haloquadratum_walsbyi	Phage_integrase(PF00589)	FAMallInt_25_60_000002	3881	Superfam25_002/pT26-2/SSV/pTN3/XerC/XerA	FAMallInt_30_60_000002	1785	XerA/XerC/pNOB8	FAMIntall_45_60_000127	17		FAMallInt_60_60_000237	17
WP_013035521@Haloferax_volcanii	Phage_integrase(PF00589)	FAMallInt_25_60_000002	3881	Superfam25_002/pT26-2/SSV/pTN3/XerC/XerA	FAMallInt_30_60_000002	1785	XerA/XerC/pNOB8	FAMIntall_45_60_000127	17		FAMallInt_60_60_000237	17
WP_049964628@Haloterrigena_jeotgali	Phage_integrase(PF00589)	FAMallInt_25_60_000002	3881	Superfam25_002/pT26-2/SSV/pTN3/XerC/XerA	FAMallInt_30_60_000002	1785	XerA/XerC/pNOB8	FAMIntall_45_60_000127	17		FAMallInt_60_60_000237	17
WP_089386038@Halorubrum_vacuolatum	Phage_integrase(PF00589)	FAMallInt_25_60_000002	3881	Superfam25_002/pT26-2/SSV/pTN3/XerC/XerA	FAMallInt_30_60_000002	1785	XerA/XerC/pNOB8	FAMIntall_45_60_000127	17		FAMallInt_60_60_000237	17
WP_089764943@Halobellus_clavatus	Phage_integrase(PF00589)	FAMallInt_25_60_000002	3881	Superfam25_002/pT26-2/SSV/pTN3/XerC/XerA	FAMallInt_30_60_000002	1785	XerA/XerC/pNOB8	FAMIntall_45_60_000127	17		FAMallInt_60_60_000237	17
WP_090377464@Natronobacterium_texcoconense	Phage_integrase(PF00589)	FAMallInt_25_60_000002	3881	Superfam25_002/pT26-2/SSV/pTN3/XerC/XerA	FAMallInt_30_60_000002	1785	XerA/XerC/pNOB8	FAMIntall_45_60_000127	17		FAMallInt_60_60_000237	17
WP_114448562@Haloplanus_salinus	Phage_integrase(PF00589)	FAMallInt_25_60_000002	3881	Superfam25_002/pT26-2/SSV/pTN3/XerC/XerA	FAMallInt_30_60_000002	1785	XerA/XerC/pNOB8	FAMIntall_45_60_000127	17		FAMallInt_60_60_000237	17
WP_120082647@Halonotius_pteroides	Phage_integrase(PF00589)	FAMallInt_25_60_000002	3881	Superfam25_002/pT26-2/SSV/pTN3/XerC/XerA	FAMallInt_30_60_000002	1785	XerA/XerC/pNOB8	FAMIntall_45_60_000127	17		FAMallInt_60_60_000237	17
WP_120244874@Halopiger_aswanensis	Phage_integrase(PF00589)	FAMallInt_25_60_000002	3881	Superfam25_002/pT26-2/SSV/pTN3/XerC/XerA	FAMallInt_30_60_000002	1785	XerA/XerC/pNOB8	FAMIntall_45_60_000127	17		FAMallInt_60_60_000237	17
WP_122106820@Halobellus_sp_ZY21	Phage_integrase(PF00589)	FAMallInt_25_60_000002	3881	Superfam25_002/pT26-2/SSV/pTN3/XerC/XerA	FAMallInt_30_60_000002	1785	XerA/XerC/pNOB8	FAMIntall_45_60_000127	17		FAMallInt_60_60_000237	17
WP_123539393@Halosimplex_sp_YPL4	Phage_integrase(PF00589)	FAMallInt_25_60_000002	3881	Superfam25_002/pT26-2/SSV/pTN3/XerC/XerA	FAMallInt_30_60_000002	1785	XerA/XerC/pNOB8	FAMIntall_45_60_000127	17		FAMallInt_60_60_000237	17
PSQ52969@Halobacteriales_archaeon_SW_8_65_20	Phage_integrase(PF00589)	FAMallInt_25_60_000002	3881	Superfam25_002/pT26-2/SSV/pTN3/XerC/XerA	FAMallInt_30_60_000002	1785	XerA/XerC/pNOB8	FAMIntall_45_60_000128	4		FAMallInt_60_60_000238	2
WP_114585026@Haloplanus_sp_CBA1113	Phage_integrase(PF00589)	FAMallInt_25_60_000002	3881	Superfam25_002/pT26-2/SSV/pTN3/XerC/XerA	FAMallInt_30_60_000002	1785	XerA/XerC/pNOB8	FAMIntall_45_60_000128	4		FAMallInt_60_60_000238	2
PSP59466@Halobacteriales_archaeon_QH_7_66_36	Phage_integrase(PF00589)	FAMallInt_25_60_000002	3881	Superfam25_002/pT26-2/SSV/pTN3/XerC/XerA	FAMallInt_30_60_000002	1785	XerA/XerC/pNOB8	FAMIntall_45_60_000128	4		FAMallInt_60_60_001657	1
OYR85334@Halorubrum_ezzemoulense	Phage_integrase(PF00589)	FAMallInt_25_60_000002	3881	Superfam25_002/pT26-2/SSV/pTN3/XerC/XerA	FAMallInt_30_60_000002	1785	XerA/XerC/pNOB8	FAMIntall_45_60_000128	4		FAMallInt_60_60_001975	1
OLE59503@Crenarchaeota_archaeon_13_1_20CM_2_53_14	Phage_integrase(PF00589)	FAMallInt_25_60_000002	3881	Superfam25_002/pT26-2/SSV/pTN3/XerC/XerA	FAMallInt_30_60_000002	1785	XerA/XerC/pNOB8	FAMIntall_45_60_000129	2		FAMallInt_60_60_000638	1
OLD11081@Crenarchaeota_archaeon_13_1_40CM_3_52_10	Phage_integrase(PF00589)	FAMallInt_25_60_000002	3881	Superfam25_002/pT26-2/SSV/pTN3/XerC/XerA	FAMallInt_30_60_000002	1785	XerA/XerC/pNOB8	FAMIntall_45_60_000129	2		FAMallInt_60_60_001859	1
RLF03511@Thermoprotei_archaeon	Phage_integrase(PF00589) DZR(PF12773)	FAMallInt_25_60_000002	3881	Superfam25_002/pT26-2/SSV/pTN3/XerC/XerA	FAMallInt_30_60_000002	1785	XerA/XerC/pNOB8	FAMIntall_45_60_000130	5		FAMallInt_60_60_000639	1
RLE89993@Thermoprotei_archaeon	Phage_integrase(PF00589)	FAMallInt_25_60_000002	3881	Superfam25_002/pT26-2/SSV/pTN3/XerC/XerA	FAMallInt_30_60_000002	1785	XerA/XerC/pNOB8	FAMIntall_45_60_000130	5		FAMallInt_60_60_000854	1
RLE62569@Thermoprotei_archaeon	Phage_integrase(PF00589)	FAMallInt_25_60_000002	3881	Superfam25_002/pT26-2/SSV/pTN3/XerC/XerA	FAMallInt_30_60_000002	1785	XerA/XerC/pNOB8	FAMIntall_45_60_000130	5		FAMallInt_60_60_001235	1
RLE82503@Thermoprotei_archaeon	Phage_integrase(PF00589)	FAMallInt_25_60_000002	3881	Superfam25_002/pT26-2/SSV/pTN3/XerC/XerA	FAMallInt_30_60_000002	1785	XerA/XerC/pNOB8	FAMIntall_45_60_000130	5		FAMallInt_60_60_002054	1
RLE65681@Thermoprotei_archaeon	Phage_integrase(PF00589)	FAMallInt_25_60_000002	3881	Superfam25_002/pT26-2/SSV/pTN3/XerC/XerA	FAMallInt_30_60_000002	1785	XerA/XerC/pNOB8	FAMIntall_45_60_000130	5		FAMallInt_60_60_002226	1
SHL68830@Haladaptatus_paucihalophilus_DX253	Phage_integrase(PF00589) DZR(PF12773)	FAMallInt_25_60_000002	3881	Superfam25_002/pT26-2/SSV/pTN3/XerC/XerA	FAMallInt_30_60_000002	1785	XerA/XerC/pNOB8	FAMIntall_45_60_000132	8		FAMallInt_60_60_000244	2
WP_049970542@Haladaptatus_cibarius	Phage_integrase(PF00589) DZR(PF12773)	FAMallInt_25_60_000002	3881	Superfam25_002/pT26-2/SSV/pTN3/XerC/XerA	FAMallInt_30_60_000002	1785	XerA/XerC/pNOB8	FAMIntall_45_60_000132	8		FAMallInt_60_60_000244	2
AHG05030@Halobacterium_sp_DL1	Phage_integrase(PF00589)	FAMallInt_25_60_000002	3881	Superfam25_002/pT26-2/SSV/pTN3/XerC/XerA	FAMallInt_30_60_000002	1785	XerA/XerC/pNOB8	FAMIntall_45_60_000132	8		FAMallInt_60_60_000343	3
WP_009366174@Halogranum_salarium	Phage_integrase(PF00589)	FAMallInt_25_60_000002	3881	Superfam25_002/pT26-2/SSV/pTN3/XerC/XerA	FAMallInt_30_60_000002	1785	XerA/XerC/pNOB8	FAMIntall_45_60_000132	8		FAMallInt_60_60_000343	3
WP_128908315@Halorubrum_sp_BOL3-1	Phage_integrase(PF00589)	FAMallInt_25_60_000002	3881	Superfam25_002/pT26-2/SSV/pTN3/XerC/XerA	FAMallInt_30_60_000002	1785	XerA/XerC/pNOB8	FAMIntall_45_60_000132	8		FAMallInt_60_60_000343	3
WP_006079030@Halococcus_saccharolyticus	Phage_integrase(PF00589)	FAMallInt_25_60_000002	3881	Superfam25_002/pT26-2/SSV/pTN3/XerC/XerA	FAMallInt_30_60_000002	1785	XerA/XerC/pNOB8	FAMIntall_45_60_000132	8		FAMallInt_60_60_001139	1
PSQ48327@Halobacteriales_archaeon_SW_6_65_15	Phage_integrase(PF00589)	FAMallInt_25_60_000002	3881	Superfam25_002/pT26-2/SSV/pTN3/XerC/XerA	FAMallInt_30_60_000002	1785	XerA/XerC/pNOB8	FAMIntall_45_60_000132	8		FAMallInt_60_60_001201	1
PSP55994@Halobacteriales_archaeon_QS_1_67_19	Phage_integrase(PF00589)	FAMallInt_25_60_000002	3881	Superfam25_002/pT26-2/SSV/pTN3/XerC/XerA	FAMallInt_30_60_000002	1785	XerA/XerC/pNOB8	FAMIntall_45_60_000132	8		FAMallInt_60_60_001920	1
SDX27859@Haloarcula_vallismortis	Phage_integrase(PF00589)	FAMallInt_25_60_000002	3881	Superfam25_002/pT26-2/SSV/pTN3/XerC/XerA	FAMallInt_30_60_000002	1785	XerA/XerC/pNOB8	FAMIntall_45_60_000133	2		FAMallInt_60_60_000643	1
OKY77088@Candidatus_Methanohalarchaeum_thermophilum	#N/A	FAMallInt_25_60_000002	3881	Superfam25_002/pT26-2/SSV/pTN3/XerC/XerA	FAMallInt_30_60_000002	1785	XerA/XerC/pNOB8	FAMIntall_45_60_000133	2		FAMallInt_60_60_001957	1
WP_007275343@Haloferax_sulfurifontis	Phage_integrase(PF00589)	FAMallInt_25_60_000002	3881	Superfam25_002/pT26-2/SSV/pTN3/XerC/XerA	FAMallInt_30_60_000002	1785	XerA/XerC/pNOB8	FAMIntall_45_60_000136	6		FAMallInt_60_60_000287	2
WP_049913579@Haloferax_prahovense	Phage_integrase(PF00589)	FAMallInt_25_60_000002	3881	Superfam25_002/pT26-2/SSV/pTN3/XerC/XerA	FAMallInt_30_60_000002	1785	XerA/XerC/pNOB8	FAMIntall_45_60_000136	6		FAMallInt_60_60_000287	2
WP_004213693@Natrialba_magadii	Phage_integrase(PF00589)	FAMallInt_25_60_000002	3881	Superfam25_002/pT26-2/SSV/pTN3/XerC/XerA	FAMallInt_30_60_000002	1785	XerA/XerC/pNOB8	FAMIntall_45_60_000136	6		FAMallInt_60_60_000655	1
WP_023393891@Candidatus_Halobonum_tyrrellensis	Phage_integrase(PF00589)	FAMallInt_25_60_000002	3881	Superfam25_002/pT26-2/SSV/pTN3/XerC/XerA	FAMallInt_30_60_000002	1785	XerA/XerC/pNOB8	FAMIntall_45_60_000136	6		FAMallInt_60_60_000711	1
WP_008312936@Haloarcula_amylolytica	Phage_integrase(PF00589)	FAMallInt_25_60_000002	3881	Superfam25_002/pT26-2/SSV/pTN3/XerC/XerA	FAMallInt_30_60_000002	1785	XerA/XerC/pNOB8	FAMIntall_45_60_000136	6		FAMallInt_60_60_000769	1
WP_066303263@Haloterrigena_mahii	Phage_integrase(PF00589)	FAMallInt_25_60_000002	3881	Superfam25_002/pT26-2/SSV/pTN3/XerC/XerA	FAMallInt_30_60_000002	1785	XerA/XerC/pNOB8	FAMIntall_45_60_000136	6		FAMallInt_60_60_000840	1
WP_004063707@Haloferax_lucentense	Phage_integrase(PF00589)	FAMallInt_25_60_000002	3881	Superfam25_002/pT26-2/SSV/pTN3/XerC/XerA	FAMallInt_30_60_000002	1785	XerA/XerC/pNOB8	FAMIntall_45_60_000138	2		FAMallInt_60_60_000254	2
WP_006056973@Halogeometricum_borinquense	Phage_int_SAM_4(PF13495) Phage_integrase(PF00589)	FAMallInt_25_60_000002	3881	Superfam25_002/pT26-2/SSV/pTN3/XerC/XerA	FAMallInt_30_60_000002	1785	XerA/XerC/pNOB8	FAMIntall_45_60_000138	2		FAMallInt_60_60_000254	2
WP_014053552@halophilic_archaeon_DL31	Phage_integrase(PF00589)	FAMallInt_25_60_000002	3881	Superfam25_002/pT26-2/SSV/pTN3/XerC/XerA	FAMallInt_30_60_000002	1785	XerA/XerC/pNOB8	FAMIntall_45_60_000139	3		FAMallInt_60_60_000257	2
WP_094583040@Halorubrum_ezzemoulense	Phage_integrase(PF00589)	FAMallInt_25_60_000002	3881	Superfam25_002/pT26-2/SSV/pTN3/XerC/XerA	FAMallInt_30_60_000002	1785	XerA/XerC/pNOB8	FAMIntall_45_60_000139	3		FAMallInt_60_60_000257	2
WP_088901834@Halorubrum_lacusprofundi	Phage_integrase(PF00589)	FAMallInt_25_60_000002	3881	Superfam25_002/pT26-2/SSV/pTN3/XerC/XerA	FAMallInt_30_60_000002	1785	XerA/XerC/pNOB8	FAMIntall_45_60_000139	3		FAMallInt_60_60_001303	1
WP_092907463@Halostagnicola_kamekurae	Phage_integrase(PF00589)	FAMallInt_25_60_000002	3881	Superfam25_002/pT26-2/SSV/pTN3/XerC/XerA	FAMallInt_30_60_000002	1785	XerA/XerC/pNOB8	FAMIntall_45_60_000142	2		FAMallInt_60_60_000262	2
WP_121563898@Halorubrum	Phage_integrase(PF00589)	FAMallInt_25_60_000002	3881	Superfam25_002/pT26-2/SSV/pTN3/XerC/XerA	FAMallInt_30_60_000002	1785	XerA/XerC/pNOB8	FAMIntall_45_60_000142	2		FAMallInt_60_60_000262	2
WP_006180873@Natrinema_pellirubrum	HNH(PF01844) Phage_integrase(PF00589)	FAMallInt_25_60_000002	3881	Superfam25_002/pT26-2/SSV/pTN3/XerC/XerA	FAMallInt_30_60_000002	1785	XerA/XerC/pNOB8	FAMIntall_45_60_000143	2		FAMallInt_60_60_000674	1
WP_086889935@Natronolimnobius_aegyptiacus	HNH(PF01844) Phage_integrase(PF00589)	FAMallInt_25_60_000002	3881	Superfam25_002/pT26-2/SSV/pTN3/XerC/XerA	FAMallInt_30_60_000002	1785	XerA/XerC/pNOB8	FAMIntall_45_60_000143	2		FAMallInt_60_60_000995	1
WP_092817627@Halopenitus_malekzadehii	Phage_integrase(PF00589)	FAMallInt_25_60_000002	3881	Superfam25_002/pT26-2/SSV/pTN3/XerC/XerA	FAMallInt_30_60_000002	1785	XerA/XerC/pNOB8	FAMIntall_45_60_000144	2		FAMallInt_60_60_000675	1
WP_121561186@Halobellus_sp_Atlit-31R	Phage_integrase(PF00589)	FAMallInt_25_60_000002	3881	Superfam25_002/pT26-2/SSV/pTN3/XerC/XerA	FAMallInt_30_60_000002	1785	XerA/XerC/pNOB8	FAMIntall_45_60_000144	2		FAMallInt_60_60_000994	1
WP_014586747@Methanosaeta_harundinacea	Phage_integrase(PF00589)	FAMallInt_25_60_000002	3881	Superfam25_002/pT26-2/SSV/pTN3/XerC/XerA	FAMallInt_30_60_000002	1785	XerA/XerC/pNOB8	FAMIntall_45_60_000145	3		FAMallInt_60_60_000677	1
WP_013719586@Methanothrix_soehngenii	Phage_integrase(PF00589)	FAMallInt_25_60_000002	3881	Superfam25_002/pT26-2/SSV/pTN3/XerC/XerA	FAMallInt_30_60_000002	1785	XerA/XerC/pNOB8	FAMIntall_45_60_000145	3		FAMallInt_60_60_001044	1
KUK43404@Methanosaeta_harundinacea	Phage_integrase(PF00589)	FAMallInt_25_60_000002	3881	Superfam25_002/pT26-2/SSV/pTN3/XerC/XerA	FAMallInt_30_60_000002	1785	XerA/XerC/pNOB8	FAMIntall_45_60_000145	3		FAMallInt_60_60_001646	1
WP_066143278@Haladaptatus_sp_R4	Phage_integrase(PF00589)	FAMallInt_25_60_000002	3881	Superfam25_002/pT26-2/SSV/pTN3/XerC/XerA	FAMallInt_30_60_000002	1785	XerA/XerC/pNOB8	FAMIntall_45_60_000149	3		FAMallInt_60_60_000693	1
ELY34881@Halalkalicoccus_jeotgali_B3	Phage_integrase(PF00589)	FAMallInt_25_60_000002	3881	Superfam25_002/pT26-2/SSV/pTN3/XerC/XerA	FAMallInt_30_60_000002	1785	XerA/XerC/pNOB8	FAMIntall_45_60_000149	3		FAMallInt_60_60_000865	1
WP_092903271@Halostagnicola_kamekurae	Phage_integrase(PF00589)	FAMallInt_25_60_000002	3881	Superfam25_002/pT26-2/SSV/pTN3/XerC/XerA	FAMallInt_30_60_000002	1785	XerA/XerC/pNOB8	FAMIntall_45_60_000149	3		FAMallInt_60_60_002071	1
WP_094520823@Halorubrum_ezzemoulense	Phage_integrase(PF00589)	FAMallInt_25_60_000002	3881	Superfam25_002/pT26-2/SSV/pTN3/XerC/XerA	FAMallInt_30_60_000002	1785	XerA/XerC/pNOB8	FAMIntall_45_60_000150	3		FAMallInt_60_60_000696	1
WP_097010165@Natronoarchaeum_philippinense	Phage_integrase(PF00589)	FAMallInt_25_60_000002	3881	Superfam25_002/pT26-2/SSV/pTN3/XerC/XerA	FAMallInt_30_60_000002	1785	XerA/XerC/pNOB8	FAMIntall_45_60_000150	3		FAMallInt_60_60_000697	1
WP_084158339@Haloterrigena_jeotgali	Phage_integrase(PF00589)	FAMallInt_25_60_000002	3881	Superfam25_002/pT26-2/SSV/pTN3/XerC/XerA	FAMallInt_30_60_000002	1785	XerA/XerC/pNOB8	FAMIntall_45_60_000150	3		FAMallInt_60_60_001401	1
AIF10630@uncultured_marine_thaumarchaeote_KM3_46_G12	#N/A	FAMallInt_25_60_000002	3881	Superfam25_002/pT26-2/SSV/pTN3/XerC/XerA	FAMallInt_30_60_000002	1785	XerA/XerC/pNOB8	FAMIntall_45_60_000151	4		FAMallInt_60_60_000270	3
RMW40697@Candidatus_Nitrosopelagicus_sp_	Phage_integrase(PF00589)	FAMallInt_25_60_000002	3881	Superfam25_002/pT26-2/SSV/pTN3/XerC/XerA	FAMallInt_30_60_000002	1785	XerA/XerC/pNOB8	FAMIntall_45_60_000151	4		FAMallInt_60_60_000270	3
WP_048071503@Marine_Group_I_thaumarchaeote_SCGC_AAA799-P11	#N/A	FAMallInt_25_60_000002	3881	Superfam25_002/pT26-2/SSV/pTN3/XerC/XerA	FAMallInt_30_60_000002	1785	XerA/XerC/pNOB8	FAMIntall_45_60_000151	4		FAMallInt_60_60_000270	3
WP_016940390@Nitrosopumilus_sp_AR	Phage_integrase(PF00589)	FAMallInt_25_60_000002	3881	Superfam25_002/pT26-2/SSV/pTN3/XerC/XerA	FAMallInt_30_60_000002	1785	XerA/XerC/pNOB8	FAMIntall_45_60_000151	4		FAMallInt_60_60_001732	1
WP_121571282@Halobellus_sp_Atlit-38R	#N/A	FAMallInt_25_60_000002	3881	Superfam25_002/pT26-2/SSV/pTN3/XerC/XerA	FAMallInt_30_60_000002	1785	XerA/XerC/pNOB8	FAMIntall_45_60_000152	2		FAMallInt_60_60_000699	1
WP_099288819@Halorubrum_sp_C191	Phage_integrase(PF00589)	FAMallInt_25_60_000002	3881	Superfam25_002/pT26-2/SSV/pTN3/XerC/XerA	FAMallInt_30_60_000002	1785	XerA/XerC/pNOB8	FAMIntall_45_60_000152	2		FAMallInt_60_60_000867	1
WP_094580409@Halorubrum_ezzemoulense	Phage_integrase(PF00589)	FAMallInt_25_60_000002	3881	Superfam25_002/pT26-2/SSV/pTN3/XerC/XerA	FAMallInt_30_60_000002	1785	XerA/XerC/pNOB8	FAMIntall_45_60_000153	2		FAMallInt_60_60_000271	2
WP_099254443@Halorubrum_persicum	Phage_integrase(PF00589)	FAMallInt_25_60_000002	3881	Superfam25_002/pT26-2/SSV/pTN3/XerC/XerA	FAMallInt_30_60_000002	1785	XerA/XerC/pNOB8	FAMIntall_45_60_000153	2		FAMallInt_60_60_000271	2
WP_012034516@Methanocella_arvoryzae	Phage_integrase(PF00589)	FAMallInt_25_60_000002	3881	Superfam25_002/pT26-2/SSV/pTN3/XerC/XerA	FAMallInt_30_60_000002	1785	XerA/XerC/pNOB8	FAMIntall_45_60_000155	3		FAMallInt_60_60_000278	3
WP_012900237@Methanocella_paludicola	Phage_int_SAM_4(PF13495) Phage_integrase(PF00589)	FAMallInt_25_60_000002	3881	Superfam25_002/pT26-2/SSV/pTN3/XerC/XerA	FAMallInt_30_60_000002	1785	XerA/XerC/pNOB8	FAMIntall_45_60_000155	3		FAMallInt_60_60_000278	3
WP_014406301@Methanocella_conradii	Phage_int_SAM_4(PF13495) Phage_integrase(PF00589)	FAMallInt_25_60_000002	3881	Superfam25_002/pT26-2/SSV/pTN3/XerC/XerA	FAMallInt_30_60_000002	1785	XerA/XerC/pNOB8	FAMIntall_45_60_000155	3		FAMallInt_60_60_000278	3
WP_008893139@Haloterrigena_salina	#N/A	FAMallInt_25_60_000002	3881	Superfam25_002/pT26-2/SSV/pTN3/XerC/XerA	FAMallInt_30_60_000002	1785	XerA/XerC/pNOB8	FAMIntall_45_60_000156	2		FAMallInt_60_60_000279	2
WP_098727750@Natrinema_sp_CBA1119	Phage_int_SAM_5(PF13102)	FAMallInt_25_60_000002	3881	Superfam25_002/pT26-2/SSV/pTN3/XerC/XerA	FAMallInt_30_60_000002	1785	XerA/XerC/pNOB8	FAMIntall_45_60_000156	2		FAMallInt_60_60_000279	2
WP_067258754@Methanobrevibacter_cuticularis	Phage_integrase(PF00589)	FAMallInt_25_60_000002	3881	Superfam25_002/pT26-2/SSV/pTN3/XerC/XerA	FAMallInt_30_60_000002	1785	XerA/XerC/pNOB8	FAMIntall_45_60_000158	3		FAMallInt_60_60_000282	3
WP_067258765@Methanobrevibacter_cuticularis	Phage_integrase(PF00589)	FAMallInt_25_60_000002	3881	Superfam25_002/pT26-2/SSV/pTN3/XerC/XerA	FAMallInt_30_60_000002	1785	XerA/XerC/pNOB8	FAMIntall_45_60_000158	3		FAMallInt_60_60_000282	3
WP_067259925@Methanobrevibacter_cuticularis	Phage_integrase(PF00589)	FAMallInt_25_60_000002	3881	Superfam25_002/pT26-2/SSV/pTN3/XerC/XerA	FAMallInt_30_60_000002	1785	XerA/XerC/pNOB8	FAMIntall_45_60_000158	3		FAMallInt_60_60_000282	3
WP_006165208@Natrialba_chahannaoensis	Phage_int_SAM_1(PF02899),Phage_integrase(PF00589)	FAMallInt_25_60_000002	3881	Superfam25_002/pT26-2/SSV/pTN3/XerC/XerA	FAMallInt_30_60_000002	1785	XerA/XerC/pNOB8	FAMIntall_45_60_000159	2		FAMallInt_60_60_000283	2
WP_086887712@Natronolimnobius_aegyptiacus	Phage_int_SAM_1(PF02899),Phage_integrase(PF00589)	FAMallInt_25_60_000002	3881	Superfam25_002/pT26-2/SSV/pTN3/XerC/XerA	FAMallInt_30_60_000002	1785	XerA/XerC/pNOB8	FAMIntall_45_60_000159	2		FAMallInt_60_60_000283	2
WP_058572814@Haloferax_sp_SB29	Phage_integrase(PF00589)	FAMallInt_25_60_000002	3881	Superfam25_002/pT26-2/SSV/pTN3/XerC/XerA	FAMallInt_30_60_000002	1785	XerA/XerC/pNOB8	FAMIntall_45_60_000164	3		FAMallInt_60_60_000750	1
WP_121577244@Haloarcula_sp_Atlit-47R	Phage_integrase(PF00589)	FAMallInt_25_60_000002	3881	Superfam25_002/pT26-2/SSV/pTN3/XerC/XerA	FAMallInt_30_60_000002	1785	XerA/XerC/pNOB8	FAMIntall_45_60_000164	3		FAMallInt_60_60_001004	1
WP_097008559@Natronoarchaeum_philippinense	Phage_integrase(PF00589)	FAMallInt_25_60_000002	3881	Superfam25_002/pT26-2/SSV/pTN3/XerC/XerA	FAMallInt_30_60_000002	1785	XerA/XerC/pNOB8	FAMIntall_45_60_000164	3		FAMallInt_60_60_001006	1
SES90935@Methanococcoides_vulcani	Phage_integrase(PF00589)	FAMallInt_25_60_000002	3881	Superfam25_002/pT26-2/SSV/pTN3/XerC/XerA	FAMallInt_30_60_000002	1785	XerA/XerC/pNOB8	FAMIntall_45_60_000166	11		FAMallInt_60_60_000310	2
WP_011500291@Methanococcoides_burtonii	Phage_integrase(PF00589)	FAMallInt_25_60_000002	3881	Superfam25_002/pT26-2/SSV/pTN3/XerC/XerA	FAMallInt_30_60_000002	1785	XerA/XerC/pNOB8	FAMIntall_45_60_000166	11		FAMallInt_60_60_000310	2
AKB25762@Methanosarcina_sp_MTP4	Phage_int_SAM_4(PF13495) Phage_integrase(PF00589)	FAMallInt_25_60_000002	3881	Superfam25_002/pT26-2/SSV/pTN3/XerC/XerA	FAMallInt_30_60_000002	1785	XerA/XerC/pNOB8	FAMIntall_45_60_000166	11		FAMallInt_60_60_000338	6
KXS43132@Methanolobus_sp_T82-4	Phage_integrase(PF00589)	FAMallInt_25_60_000002	3881	Superfam25_002/pT26-2/SSV/pTN3/XerC/XerA	FAMallInt_30_60_000002	1785	XerA/XerC/pNOB8	FAMIntall_45_60_000166	11		FAMallInt_60_60_000338	6
RQD89936@Methanosalsum_natronophilum	Phage_int_SAM_4(PF13495) Phage_integrase(PF00589)	FAMallInt_25_60_000002	3881	Superfam25_002/pT26-2/SSV/pTN3/XerC/XerA	FAMallInt_30_60_000002	1785	XerA/XerC/pNOB8	FAMIntall_45_60_000166	11		FAMallInt_60_60_000338	6
WP_013898047@Methanosalsum_zhilinae	Phage_integrase(PF00589)	FAMallInt_25_60_000002	3881	Superfam25_002/pT26-2/SSV/pTN3/XerC/XerA	FAMallInt_30_60_000002	1785	XerA/XerC/pNOB8	FAMIntall_45_60_000166	11		FAMallInt_60_60_000338	6
WP_015324096@Methanomethylovorans_hollandica	Phage_int_SAM_4(PF13495) Phage_integrase(PF00589)	FAMallInt_25_60_000002	3881	Superfam25_002/pT26-2/SSV/pTN3/XerC/XerA	FAMallInt_30_60_000002	1785	XerA/XerC/pNOB8	FAMIntall_45_60_000166	11		FAMallInt_60_60_000338	6
WP_091932438@Methanolobus_profundi	Phage_int_SAM_4(PF13495) Phage_integrase(PF00589)	FAMallInt_25_60_000002	3881	Superfam25_002/pT26-2/SSV/pTN3/XerC/XerA	FAMallInt_30_60_000002	1785	XerA/XerC/pNOB8	FAMIntall_45_60_000166	11		FAMallInt_60_60_000338	6
WP_015053751@Methanolobus_psychrophilus	Phage_integrase(PF00589)	FAMallInt_25_60_000002	3881	Superfam25_002/pT26-2/SSV/pTN3/XerC/XerA	FAMallInt_30_60_000002	1785	XerA/XerC/pNOB8	FAMIntall_45_60_000166	11		FAMallInt_60_60_000768	1
KPQ41208@Candidatus_Methanoperedens_sp_BLZ1	Phage_integrase(PF00589)	FAMallInt_25_60_000002	3881	Superfam25_002/pT26-2/SSV/pTN3/XerC/XerA	FAMallInt_30_60_000002	1785	XerA/XerC/pNOB8	FAMIntall_45_60_000166	11		FAMallInt_60_60_001061	1
WP_013897428@Methanosalsum_zhilinae	Phage_integrase(PF00589)	FAMallInt_25_60_000002	3881	Superfam25_002/pT26-2/SSV/pTN3/XerC/XerA	FAMallInt_30_60_000002	1785	XerA/XerC/pNOB8	FAMIntall_45_60_000166	11		FAMallInt_60_60_001164	1
KXA88517@candidate_division_MSBL1_archaeon_SCGC-AAA259D14	Phage_int_SAM_4(PF13495) Phage_integrase(PF00589)	FAMallInt_25_60_000002	3881	Superfam25_002/pT26-2/SSV/pTN3/XerC/XerA	FAMallInt_30_60_000002	1785	XerA/XerC/pNOB8	FAMIntall_45_60_000168	13		FAMallInt_60_60_000438	3
KXA97295@candidate_division_MSBL1_archaeon_SCGC-AAA259I14	Phage_int_SAM_4(PF13495) Phage_integrase(PF00589)	FAMallInt_25_60_000002	3881	Superfam25_002/pT26-2/SSV/pTN3/XerC/XerA	FAMallInt_30_60_000002	1785	XerA/XerC/pNOB8	FAMIntall_45_60_000168	13		FAMallInt_60_60_000438	3
KXB07323@candidate_division_MSBL1_archaeon_SCGC-AAA382C18	Phage_int_SAM_4(PF13495) Phage_integrase(PF00589)	FAMallInt_25_60_000002	3881	Superfam25_002/pT26-2/SSV/pTN3/XerC/XerA	FAMallInt_30_60_000002	1785	XerA/XerC/pNOB8	FAMIntall_45_60_000168	13		FAMallInt_60_60_000438	3
KXA92138@candidate_division_MSBL1_archaeon_SCGC-AAA259E22	Phage_integrase(PF00589)	FAMallInt_25_60_000002	3881	Superfam25_002/pT26-2/SSV/pTN3/XerC/XerA	FAMallInt_30_60_000002	1785	XerA/XerC/pNOB8	FAMIntall_45_60_000168	13		FAMallInt_60_60_000495	2
KXA96806@candidate_division_MSBL1_archaeon_SCGC-AAA259I09	Phage_int_SAM_4(PF13495) Phage_integrase(PF00589)	FAMallInt_25_60_000002	3881	Superfam25_002/pT26-2/SSV/pTN3/XerC/XerA	FAMallInt_30_60_000002	1785	XerA/XerC/pNOB8	FAMIntall_45_60_000168	13		FAMallInt_60_60_000495	2
KXA97097@candidate_division_MSBL1_archaeon_SCGC-AAA259I14	Phage_int_SAM_4(PF13495) Phage_integr_3(PF16795)	FAMallInt_25_60_000002	3881	Superfam25_002/pT26-2/SSV/pTN3/XerC/XerA	FAMallInt_30_60_000002	1785	XerA/XerC/pNOB8	FAMIntall_45_60_000168	13		FAMallInt_60_60_000774	1
WP_125670863@Candidatus_Methanodesulfokores_washburnensis	Phage_int_SAM_4(PF13495) Phage_integrase(PF00589)	FAMallInt_25_60_000002	3881	Superfam25_002/pT26-2/SSV/pTN3/XerC/XerA	FAMallInt_30_60_000002	1785	XerA/XerC/pNOB8	FAMIntall_45_60_000168	13		FAMallInt_60_60_000860	1
KXA98309@candidate_division_MSBL1_archaeon_SCGC-AAA259I09	Phage_int_SAM_1(PF02899) Phage_integr_3(PF16795)	FAMallInt_25_60_000002	3881	Superfam25_002/pT26-2/SSV/pTN3/XerC/XerA	FAMallInt_30_60_000002	1785	XerA/XerC/pNOB8	FAMIntall_45_60_000168	13		FAMallInt_60_60_001000	1
KXA99274@candidate_division_MSBL1_archaeon_SCGC-AAA259M10	Phage_int_SAM_4(PF13495) Phage_integrase(PF00589)	FAMallInt_25_60_000002	3881	Superfam25_002/pT26-2/SSV/pTN3/XerC/XerA	FAMallInt_30_60_000002	1785	XerA/XerC/pNOB8	FAMIntall_45_60_000168	13		FAMallInt_60_60_001045	1
KXA94917@candidate_division_MSBL1_archaeon_SCGC-AAA259I07	Phage_int_SAM_4(PF13495) Phage_integrase(PF00589)	FAMallInt_25_60_000002	3881	Superfam25_002/pT26-2/SSV/pTN3/XerC/XerA	FAMallInt_30_60_000002	1785	XerA/XerC/pNOB8	FAMIntall_45_60_000168	13		FAMallInt_60_60_001116	1
RLI06072@Candidatus_Bathyarchaeota_archaeon	Phage_int_SAM_4(PF13495) Phage_integr_3(PF16795)	FAMallInt_25_60_000002	3881	Superfam25_002/pT26-2/SSV/pTN3/XerC/XerA	FAMallInt_30_60_000002	1785	XerA/XerC/pNOB8	FAMIntall_45_60_000168	13		FAMallInt_60_60_002012	1
KYK37511@Theionarchaea_archaeon_DG-70	Phage_integr_3(PF16795)	FAMallInt_25_60_000002	3881	Superfam25_002/pT26-2/SSV/pTN3/XerC/XerA	FAMallInt_30_60_000002	1785	XerA/XerC/pNOB8	FAMIntall_45_60_000168	13		FAMallInt_60_60_002058	1
RLI05401@Candidatus_Bathyarchaeota_archaeon	Phage_integrase(PF00589)	FAMallInt_25_60_000002	3881	Superfam25_002/pT26-2/SSV/pTN3/XerC/XerA	FAMallInt_30_60_000002	1785	XerA/XerC/pNOB8	FAMIntall_45_60_000168	13		FAMallInt_60_60_002253	1
WP_121597218@Halorubrum_sp_Atlit-26R	Phage_integrase(PF00589)	FAMallInt_25_60_000002	3881	Superfam25_002/pT26-2/SSV/pTN3/XerC/XerA	FAMallInt_30_60_000002	1785	XerA/XerC/pNOB8	FAMIntall_45_60_000169	2		FAMallInt_60_60_000298	2
WP_122106781@Halobellus_sp_ZY21	Phage_integrase(PF00589)	FAMallInt_25_60_000002	3881	Superfam25_002/pT26-2/SSV/pTN3/XerC/XerA	FAMallInt_30_60_000002	1785	XerA/XerC/pNOB8	FAMIntall_45_60_000169	2		FAMallInt_60_60_000298	2
WP_083858556@Natrialba_chahannaoensis	Phage_integrase(PF00589)	FAMallInt_25_60_000002	3881	Superfam25_002/pT26-2/SSV/pTN3/XerC/XerA	FAMallInt_30_60_000002	1785	XerA/XerC/pNOB8	FAMIntall_45_60_000171	8		FAMallInt_60_60_000300	3
WP_086887713@Natronolimnobius_aegyptiacus	Phage_integrase(PF00589)	FAMallInt_25_60_000002	3881	Superfam25_002/pT26-2/SSV/pTN3/XerC/XerA	FAMallInt_30_60_000002	1785	XerA/XerC/pNOB8	FAMIntall_45_60_000171	8		FAMallInt_60_60_000300	3
WP_124176709@Natrarchaeobius_halalkaliphilus	Phage_integrase(PF00589)	FAMallInt_25_60_000002	3881	Superfam25_002/pT26-2/SSV/pTN3/XerC/XerA	FAMallInt_30_60_000002	1785	XerA/XerC/pNOB8	FAMIntall_45_60_000171	8		FAMallInt_60_60_000300	3
WP_094495161@Halorubrum_ezzemoulense	Phage_integrase(PF00589)	FAMallInt_25_60_000002	3881	Superfam25_002/pT26-2/SSV/pTN3/XerC/XerA	FAMallInt_30_60_000002	1785	XerA/XerC/pNOB8	FAMIntall_45_60_000171	8		FAMallInt_60_60_000811	1
WP_074878752@Halolamina_pelagica	Phage_integrase(PF00589)	FAMallInt_25_60_000002	3881	Superfam25_002/pT26-2/SSV/pTN3/XerC/XerA	FAMallInt_30_60_000002	1785	XerA/XerC/pNOB8	FAMIntall_45_60_000171	8		FAMallInt_60_60_000843	1
POG53808@Haloferax_sp_SB3	Phage_integrase(PF00589)	FAMallInt_25_60_000002	3881	Superfam25_002/pT26-2/SSV/pTN3/XerC/XerA	FAMallInt_30_60_000002	1785	XerA/XerC/pNOB8	FAMIntall_45_60_000171	8		FAMallInt_60_60_000853	1
WP_015409148@Natronomonas_moolapensis	Phage_integrase(PF00589)	FAMallInt_25_60_000002	3881	Superfam25_002/pT26-2/SSV/pTN3/XerC/XerA	FAMallInt_30_60_000002	1785	XerA/XerC/pNOB8	FAMIntall_45_60_000171	8		FAMallInt_60_60_001169	1
WP_082238241@Halorubrum_tebenquichense	Phage_integrase(PF00589)	FAMallInt_25_60_000002	3881	Superfam25_002/pT26-2/SSV/pTN3/XerC/XerA	FAMallInt_30_60_000002	1785	XerA/XerC/pNOB8	FAMIntall_45_60_000171	8		FAMallInt_60_60_002189	1
WP_011977263@Methanococcus_maripaludis	Phage_integrase(PF00589)	FAMallInt_25_60_000002	3881	Superfam25_002/pT26-2/SSV/pTN3/XerC/XerA	FAMallInt_30_60_000002	1785	XerA/XerC/pNOB8	FAMIntall_45_60_000173	2		FAMallInt_60_60_000304	2
WP_119720455@Methanococcus_maripaludis	Phage_integrase(PF00589)	FAMallInt_25_60_000002	3881	Superfam25_002/pT26-2/SSV/pTN3/XerC/XerA	FAMallInt_30_60_000002	1785	XerA/XerC/pNOB8	FAMIntall_45_60_000173	2		FAMallInt_60_60_000304	2
KXB04363@candidate_division_MSBL1_archaeon_SCGC-AAA261O19	Phage_int_SAM_1(PF02899) Phage_integrase(PF00589)	FAMallInt_25_60_000002	3881	Superfam25_002/pT26-2/SSV/pTN3/XerC/XerA	FAMallInt_30_60_000002	1785	XerA/XerC/pNOB8	FAMIntall_45_60_000175	3		FAMallInt_60_60_000802	1
KXB07757@candidate_division_MSBL1_archaeon_SCGC-AAA382A20	Phage_int_SAM_1(PF02899) Phage_integrase(PF00589)	FAMallInt_25_60_000002	3881	Superfam25_002/pT26-2/SSV/pTN3/XerC/XerA	FAMallInt_30_60_000002	1785	XerA/XerC/pNOB8	FAMIntall_45_60_000175	3		FAMallInt_60_60_001658	1
KXB08198@candidate_division_MSBL1_archaeon_SCGC-AAA385D11	Phage_int_SAM_1(PF02899) Phage_integrase(PF00589)	FAMallInt_25_60_000002	3881	Superfam25_002/pT26-2/SSV/pTN3/XerC/XerA	FAMallInt_30_60_000002	1785	XerA/XerC/pNOB8	FAMIntall_45_60_000175	3		FAMallInt_60_60_002103	1
WP_080506578@Halolamina_pelagica	Phage_int_SAM_4(PF13495),Phage_integrase(PF00589)	FAMallInt_25_60_000002	3881	Superfam25_002/pT26-2/SSV/pTN3/XerC/XerA	FAMallInt_30_60_000002	1785	XerA/XerC/pNOB8	FAMIntall_45_60_000176	2		FAMallInt_60_60_000306	2
WP_081758039@haloarchaeon_3A1_DGR	Phage_integrase(PF00589)	FAMallInt_25_60_000002	3881	Superfam25_002/pT26-2/SSV/pTN3/XerC/XerA	FAMallInt_30_60_000002	1785	XerA/XerC/pNOB8	FAMIntall_45_60_000176	2		FAMallInt_60_60_000306	2
WP_054584354@Halolamina_pelagica	Phage_integrase(PF00589)	FAMallInt_25_60_000002	3881	Superfam25_002/pT26-2/SSV/pTN3/XerC/XerA	FAMallInt_30_60_000002	1785	XerA/XerC/pNOB8	FAMIntall_45_60_000179	4		FAMallInt_60_60_000816	1
WP_094524784@Halorubrum_sp_Eb13	Phage_integrase(PF00589)	FAMallInt_25_60_000002	3881	Superfam25_002/pT26-2/SSV/pTN3/XerC/XerA	FAMallInt_30_60_000002	1785	XerA/XerC/pNOB8	FAMIntall_45_60_000179	4		FAMallInt_60_60_000962	1
ELZ45905@Halorubrum_californiensis_DSM_19288	Phage_integrase(PF00589)	FAMallInt_25_60_000002	3881	Superfam25_002/pT26-2/SSV/pTN3/XerC/XerA	FAMallInt_30_60_000002	1785	XerA/XerC/pNOB8	FAMIntall_45_60_000179	4		FAMallInt_60_60_001110	1
WP_128226319@Halobacteriaceae_bacterium_SHR40	Phage_integrase(PF00589)	FAMallInt_25_60_000002	3881	Superfam25_002/pT26-2/SSV/pTN3/XerC/XerA	FAMallInt_30_60_000002	1785	XerA/XerC/pNOB8	FAMIntall_45_60_000179	4		FAMallInt_60_60_001605	1
WP_096204726@Candidatus_Methanoperedens_nitroreducens	Phage_integrase(PF00589)	FAMallInt_25_60_000002	3881	Superfam25_002/pT26-2/SSV/pTN3/XerC/XerA	FAMallInt_30_60_000002	1785	XerA/XerC/pNOB8	FAMIntall_45_60_000182	2		FAMallInt_60_60_000318	2
WP_096205239@Candidatus_Methanoperedens_nitroreducens	Phage_integrase(PF00589)	FAMallInt_25_60_000002	3881	Superfam25_002/pT26-2/SSV/pTN3/XerC/XerA	FAMallInt_30_60_000002	1785	XerA/XerC/pNOB8	FAMIntall_45_60_000182	2		FAMallInt_60_60_000318	2
ELZ41380@Halorubrum_saccharovorum_DSM_1137	Phage_integrase(PF00589)	FAMallInt_25_60_000002	3881	Superfam25_002/pT26-2/SSV/pTN3/XerC/XerA	FAMallInt_30_60_000002	1785	XerA/XerC/pNOB8	FAMIntall_45_60_000183	2		FAMallInt_60_60_000319	2
WP_089788627@Halobiforma_haloterrestris	Phage_integrase(PF00589)	FAMallInt_25_60_000002	3881	Superfam25_002/pT26-2/SSV/pTN3/XerC/XerA	FAMallInt_30_60_000002	1785	XerA/XerC/pNOB8	FAMIntall_45_60_000183	2		FAMallInt_60_60_000319	2
WP_007275002@Haloferax_sulfurifontis	Phage_integrase(PF00589)	FAMallInt_25_60_000002	3881	Superfam25_002/pT26-2/SSV/pTN3/XerC/XerA	FAMallInt_30_60_000002	1785	XerA/XerC/pNOB8	FAMIntall_45_60_000184	2		FAMallInt_60_60_000324	2
WP_020446038@Salinarchaeum_sp_Harcht-Bsk1	Phage_integrase(PF00589)	FAMallInt_25_60_000002	3881	Superfam25_002/pT26-2/SSV/pTN3/XerC/XerA	FAMallInt_30_60_000002	1785	XerA/XerC/pNOB8	FAMIntall_45_60_000184	2		FAMallInt_60_60_000324	2
WP_067259960@Methanobrevibacter_cuticularis	Phage_integrase(PF00589)	FAMallInt_25_60_000002	3881	Superfam25_002/pT26-2/SSV/pTN3/XerC/XerA	FAMallInt_30_60_000002	1785	XerA/XerC/pNOB8	FAMIntall_45_60_000187	2		FAMallInt_60_60_000855	1
WP_067089253@Methanobrevibacter_curvatus	Phage_integrase(PF00589)	FAMallInt_25_60_000002	3881	Superfam25_002/pT26-2/SSV/pTN3/XerC/XerA	FAMallInt_30_60_000002	1785	XerA/XerC/pNOB8	FAMIntall_45_60_000187	2		FAMallInt_60_60_000856	1
RKS83498@Haloarcula_quadrata	Phage_integrase(PF00589)	FAMallInt_25_60_000002	3881	Superfam25_002/pT26-2/SSV/pTN3/XerC/XerA	FAMallInt_30_60_000002	1785	XerA/XerC/pNOB8	FAMIntall_45_60_000189	2		FAMallInt_60_60_000332	2
WP_099289238@Halorubrum_sp_C191	Phage_integrase(PF00589)	FAMallInt_25_60_000002	3881	Superfam25_002/pT26-2/SSV/pTN3/XerC/XerA	FAMallInt_30_60_000002	1785	XerA/XerC/pNOB8	FAMIntall_45_60_000189	2		FAMallInt_60_60_000332	2
WP_006885405@Halosimplex_carlsbadense	Phage_integrase(PF00589)	FAMallInt_25_60_000002	3881	Superfam25_002/pT26-2/SSV/pTN3/XerC/XerA	FAMallInt_30_60_000002	1785	XerA/XerC/pNOB8	FAMIntall_45_60_000191	2		FAMallInt_60_60_000888	1
WP_092932529@Haloterrigena_hispanica	Phage_integrase(PF00589)	FAMallInt_25_60_000002	3881	Superfam25_002/pT26-2/SSV/pTN3/XerC/XerA	FAMallInt_30_60_000002	1785	XerA/XerC/pNOB8	FAMIntall_45_60_000191	2		FAMallInt_60_60_000933	1
EJG07987@Methanofollis_liminatans_DSM_4140	Phage_integrase(PF00589)	FAMallInt_25_60_000002	3881	Superfam25_002/pT26-2/SSV/pTN3/XerC/XerA	FAMallInt_30_60_000002	1785	XerA/XerC/pNOB8	FAMIntall_45_60_000196	14		FAMallInt_60_60_000372	2
WP_067048118@Methanofollis_ethanolicus	Phage_integrase(PF00589)	FAMallInt_25_60_000002	3881	Superfam25_002/pT26-2/SSV/pTN3/XerC/XerA	FAMallInt_30_60_000002	1785	XerA/XerC/pNOB8	FAMIntall_45_60_000196	14		FAMallInt_60_60_000372	2
WP_004038994@Methanofollis_liminatans	Phage_integrase(PF00589)	FAMallInt_25_60_000002	3881	Superfam25_002/pT26-2/SSV/pTN3/XerC/XerA	FAMallInt_30_60_000002	1785	XerA/XerC/pNOB8	FAMIntall_45_60_000196	14		FAMallInt_60_60_000909	1
WP_004038036@Methanofollis_liminatans	Phage_integrase(PF00589)	FAMallInt_25_60_000002	3881	Superfam25_002/pT26-2/SSV/pTN3/XerC/XerA	FAMallInt_30_60_000002	1785	XerA/XerC/pNOB8	FAMIntall_45_60_000196	14		FAMallInt_60_60_000913	1
WP_012106043@Methanoregula_boonei	Phage_integrase(PF00589)	FAMallInt_25_60_000002	3881	Superfam25_002/pT26-2/SSV/pTN3/XerC/XerA	FAMallInt_30_60_000002	1785	XerA/XerC/pNOB8	FAMIntall_45_60_000196	14		FAMallInt_60_60_000947	1
WP_004076202@Methanoplanus_limicola	Phage_integrase(PF00589)	FAMallInt_25_60_000002	3881	Superfam25_002/pT26-2/SSV/pTN3/XerC/XerA	FAMallInt_30_60_000002	1785	XerA/XerC/pNOB8	FAMIntall_45_60_000196	14		FAMallInt_60_60_000954	1
WP_083531466@Methanoculleus_sp_MAB1	Phage_integrase(PF00589)	FAMallInt_25_60_000002	3881	Superfam25_002/pT26-2/SSV/pTN3/XerC/XerA	FAMallInt_30_60_000002	1785	XerA/XerC/pNOB8	FAMIntall_45_60_000196	14		FAMallInt_60_60_000959	1
WP_015286444@Methanoregula_formicica	Phage_integrase(PF00589)	FAMallInt_25_60_000002	3881	Superfam25_002/pT26-2/SSV/pTN3/XerC/XerA	FAMallInt_30_60_000002	1785	XerA/XerC/pNOB8	FAMIntall_45_60_000196	14		FAMallInt_60_60_001078	1
KQC06934@Methanolinea_sp_SDB	Phage_integrase(PF00589)	FAMallInt_25_60_000002	3881	Superfam25_002/pT26-2/SSV/pTN3/XerC/XerA	FAMallInt_30_60_000002	1785	XerA/XerC/pNOB8	FAMIntall_45_60_000196	14		FAMallInt_60_60_001191	1
WP_084600734@Methanolacinia_paynteri	Phage_integrase(PF00589)	FAMallInt_25_60_000002	3881	Superfam25_002/pT26-2/SSV/pTN3/XerC/XerA	FAMallInt_30_60_000002	1785	XerA/XerC/pNOB8	FAMIntall_45_60_000196	14		FAMallInt_60_60_001199	1
PKL64991@Methanomicrobiales_archaeon_HGW-Methanomicrobiales-3	#N/A	FAMallInt_25_60_000002	3881	Superfam25_002/pT26-2/SSV/pTN3/XerC/XerA	FAMallInt_30_60_000002	1785	XerA/XerC/pNOB8	FAMIntall_45_60_000196	14		FAMallInt_60_60_001202	1
PKL64799@Methanomicrobiales_archaeon_HGW-Methanomicrobiales-3	#N/A	FAMallInt_25_60_000002	3881	Superfam25_002/pT26-2/SSV/pTN3/XerC/XerA	FAMallInt_30_60_000002	1785	XerA/XerC/pNOB8	FAMIntall_45_60_000196	14		FAMallInt_60_60_001209	1
WP_007315052@Methanolinea_tarda	Phage_integrase(PF00589)	FAMallInt_25_60_000002	3881	Superfam25_002/pT26-2/SSV/pTN3/XerC/XerA	FAMallInt_30_60_000002	1785	XerA/XerC/pNOB8	FAMIntall_45_60_000196	14		FAMallInt_60_60_001276	1
PKG31120@Methanoregula_sp_	Phage_integrase(PF00589)	FAMallInt_25_60_000002	3881	Superfam25_002/pT26-2/SSV/pTN3/XerC/XerA	FAMallInt_30_60_000002	1785	XerA/XerC/pNOB8	FAMIntall_45_60_000196	14		FAMallInt_60_60_002100	1
PSQ31982@Halobacteriales_archaeon_SW_6_65_46	Phage_integrase(PF00589)	FAMallInt_25_60_000002	3881	Superfam25_002/pT26-2/SSV/pTN3/XerC/XerA	FAMallInt_30_60_000002	1785	XerA/XerC/pNOB8	FAMIntall_45_60_000206	3		FAMallInt_60_60_000417	2
WP_089879676@Halogeometricum_limi	Phage_integrase(PF00589)	FAMallInt_25_60_000002	3881	Superfam25_002/pT26-2/SSV/pTN3/XerC/XerA	FAMallInt_30_60_000002	1785	XerA/XerC/pNOB8	FAMIntall_45_60_000206	3		FAMallInt_60_60_000417	2
WP_015409455@Natronomonas_moolapensis	Phage_integrase(PF00589)	FAMallInt_25_60_000002	3881	Superfam25_002/pT26-2/SSV/pTN3/XerC/XerA	FAMallInt_30_60_000002	1785	XerA/XerC/pNOB8	FAMIntall_45_60_000206	3		FAMallInt_60_60_000941	1
RLI77746@Archaeoglobales_archaeon	Phage_int_SAM_4(PF13495) Phage_integrase(PF00589)	FAMallInt_25_60_000002	3881	Superfam25_002/pT26-2/SSV/pTN3/XerC/XerA	FAMallInt_30_60_000002	1785	XerA/XerC/pNOB8	FAMIntall_45_60_000207	10		FAMallInt_60_60_000399	2
WP_048095873@Archaeoglobus_fulgidus	Phage_int_SAM_4(PF13495) Phage_integrase(PF00589)	FAMallInt_25_60_000002	3881	Superfam25_002/pT26-2/SSV/pTN3/XerC/XerA	FAMallInt_30_60_000002	1785	XerA/XerC/pNOB8	FAMIntall_45_60_000207	10		FAMallInt_60_60_000399	2
RLI74522@Archaeoglobales_archaeon	Phage_integrase(PF00589)	FAMallInt_25_60_000002	3881	Superfam25_002/pT26-2/SSV/pTN3/XerC/XerA	FAMallInt_30_60_000002	1785	XerA/XerC/pNOB8	FAMIntall_45_60_000207	10		FAMallInt_60_60_000442	3
RLI77651@Archaeoglobales_archaeon	Phage_integrase(PF00589)	FAMallInt_25_60_000002	3881	Superfam25_002/pT26-2/SSV/pTN3/XerC/XerA	FAMallInt_30_60_000002	1785	XerA/XerC/pNOB8	FAMIntall_45_60_000207	10		FAMallInt_60_60_000442	3
RLI82830@Archaeoglobales_archaeon	Phage_integrase(PF00589)	FAMallInt_25_60_000002	3881	Superfam25_002/pT26-2/SSV/pTN3/XerC/XerA	FAMallInt_30_60_000002	1785	XerA/XerC/pNOB8	FAMIntall_45_60_000207	10		FAMallInt_60_60_000442	3
WP_015590545@Archaeoglobus_sulfaticallidus	Phage_integrase(PF00589)	FAMallInt_25_60_000002	3881	Superfam25_002/pT26-2/SSV/pTN3/XerC/XerA	FAMallInt_30_60_000002	1785	XerA/XerC/pNOB8	FAMIntall_45_60_000207	10		FAMallInt_60_60_000951	1
WP_048092273@Geoglobus_acetivorans	Phage_integrase(PF00589)	FAMallInt_25_60_000002	3881	Superfam25_002/pT26-2/SSV/pTN3/XerC/XerA	FAMallInt_30_60_000002	1785	XerA/XerC/pNOB8	FAMIntall_45_60_000207	10		FAMallInt_60_60_001174	1
RLI81874@Archaeoglobales_archaeon	Phage_integrase(PF00589)	FAMallInt_25_60_000002	3881	Superfam25_002/pT26-2/SSV/pTN3/XerC/XerA	FAMallInt_30_60_000002	1785	XerA/XerC/pNOB8	FAMIntall_45_60_000207	10		FAMallInt_60_60_001434	1
RLG19263@Candidatus_Micrarchaeota_archaeon	Phage_integrase(PF00589)	FAMallInt_25_60_000002	3881	Superfam25_002/pT26-2/SSV/pTN3/XerC/XerA	FAMallInt_30_60_000002	1785	XerA/XerC/pNOB8	FAMIntall_45_60_000207	10		FAMallInt_60_60_001649	1
RLI78471@Archaeoglobales_archaeon	Phage_int_SAM_4(PF13495) Phage_integrase(PF00589)	FAMallInt_25_60_000002	3881	Superfam25_002/pT26-2/SSV/pTN3/XerC/XerA	FAMallInt_30_60_000002	1785	XerA/XerC/pNOB8	FAMIntall_45_60_000207	10		FAMallInt_60_60_002085	1
WP_048176928@Methanosarcina_barkeri	Phage_integrase(PF00589)	FAMallInt_25_60_000002	3881	Superfam25_002/pT26-2/SSV/pTN3/XerC/XerA	FAMallInt_30_60_000002	1785	XerA/XerC/pNOB8	FAMIntall_45_60_000209	3		FAMallInt_60_60_000370	3
WP_082092922@Methanosarcina_siciliae	Phage_integrase(PF00589)	FAMallInt_25_60_000002	3881	Superfam25_002/pT26-2/SSV/pTN3/XerC/XerA	FAMallInt_30_60_000002	1785	XerA/XerC/pNOB8	FAMIntall_45_60_000209	3		FAMallInt_60_60_000370	3
WP_091935416@Methanolobus_profundi	Phage_integrase(PF00589)	FAMallInt_25_60_000002	3881	Superfam25_002/pT26-2/SSV/pTN3/XerC/XerA	FAMallInt_30_60_000002	1785	XerA/XerC/pNOB8	FAMIntall_45_60_000209	3		FAMallInt_60_60_000370	3
RLF21175@Thermoprotei_archaeon	Phage_integrase(PF00589)	FAMallInt_25_60_000002	3881	Superfam25_002/pT26-2/SSV/pTN3/XerC/XerA	FAMallInt_30_60_000002	1785	XerA/XerC/pNOB8	FAMIntall_45_60_000210	3		FAMallInt_60_60_000371	2
RLF23138@Thermoprotei_archaeon	Phage_integrase(PF00589) DZR(PF12773)	FAMallInt_25_60_000002	3881	Superfam25_002/pT26-2/SSV/pTN3/XerC/XerA	FAMallInt_30_60_000002	1785	XerA/XerC/pNOB8	FAMIntall_45_60_000210	3		FAMallInt_60_60_000371	2
RLE91053@Thermoprotei_archaeon	Phage_integrase(PF00589)	FAMallInt_25_60_000002	3881	Superfam25_002/pT26-2/SSV/pTN3/XerC/XerA	FAMallInt_30_60_000002	1785	XerA/XerC/pNOB8	FAMIntall_45_60_000210	3		FAMallInt_60_60_001219	1
WP_079990169@Halolamina_pelagica	Phage_integrase(PF00589)	FAMallInt_25_60_000002	3881	Superfam25_002/pT26-2/SSV/pTN3/XerC/XerA	FAMallInt_30_60_000002	1785	XerA/XerC/pNOB8	FAMIntall_45_60_000213	2		FAMallInt_60_60_000964	1
WP_082238242@Halorubrum_tebenquichense	Phage_int_SAM_5(PF13102),Phage_integrase(PF00589)	FAMallInt_25_60_000002	3881	Superfam25_002/pT26-2/SSV/pTN3/XerC/XerA	FAMallInt_30_60_000002	1785	XerA/XerC/pNOB8	FAMIntall_45_60_000213	2		FAMallInt_60_60_001828	1
WP_115882066@Haloferax_sp_Atlit-12N	Phage_integrase(PF00589)	FAMallInt_25_60_000002	3881	Superfam25_002/pT26-2/SSV/pTN3/XerC/XerA	FAMallInt_30_60_000002	1785	XerA/XerC/pNOB8	FAMIntall_45_60_000217	2		FAMallInt_60_60_000978	1
PSP57054@Halobacteriales_archaeon_QH_7_66_36	Phage_integrase(PF00589)	FAMallInt_25_60_000002	3881	Superfam25_002/pT26-2/SSV/pTN3/XerC/XerA	FAMallInt_30_60_000002	1785	XerA/XerC/pNOB8	FAMIntall_45_60_000217	2		FAMallInt_60_60_002048	1
WP_007109970@Natrinema_altunense	Phage_integrase(PF00589)	FAMallInt_25_60_000002	3881	Superfam25_002/pT26-2/SSV/pTN3/XerC/XerA	FAMallInt_30_60_000002	1785	XerA/XerC/pNOB8	FAMIntall_45_60_000218	4		FAMallInt_60_60_000980	1
WP_058864550@Haloterrigena_turkmenica	Phage_integrase(PF00589)	FAMallInt_25_60_000002	3881	Superfam25_002/pT26-2/SSV/pTN3/XerC/XerA	FAMallInt_30_60_000002	1785	XerA/XerC/pNOB8	FAMIntall_45_60_000218	4		FAMallInt_60_60_001636	1
PSP57537@Halobacteriales_archaeon_QH_7_66_36	Phage_int_SAM_4(PF13495) Phage_integrase(PF00589)	FAMallInt_25_60_000002	3881	Superfam25_002/pT26-2/SSV/pTN3/XerC/XerA	FAMallInt_30_60_000002	1785	XerA/XerC/pNOB8	FAMIntall_45_60_000218	4		FAMallInt_60_60_002039	1
WP_049996426@Halococcus_sediminicola	Phage_int_SAM_1(PF02899) Phage_integrase(PF00589)	FAMallInt_25_60_000002	3881	Superfam25_002/pT26-2/SSV/pTN3/XerC/XerA	FAMallInt_30_60_000002	1785	XerA/XerC/pNOB8	FAMIntall_45_60_000218	4		FAMallInt_60_60_002220	1
OFV67926@Candidatus_Syntrophoarchaeum_caldarius	Phage_integrase(PF00589)	FAMallInt_25_60_000002	3881	Superfam25_002/pT26-2/SSV/pTN3/XerC/XerA	FAMallInt_30_60_000002	1785	XerA/XerC/pNOB8	FAMIntall_45_60_000219	3		FAMallInt_60_60_000422	2
RJS73468@Candidatus_Syntrophoarchaeum_sp_WYZ-LMO15	Phage_integrase(PF00589)	FAMallInt_25_60_000002	3881	Superfam25_002/pT26-2/SSV/pTN3/XerC/XerA	FAMallInt_30_60_000002	1785	XerA/XerC/pNOB8	FAMIntall_45_60_000219	3		FAMallInt_60_60_000422	2
WP_116482506@Candidatus_Methanoperedenaceae_archaeon	#N/A	FAMallInt_25_60_000002	3881	Superfam25_002/pT26-2/SSV/pTN3/XerC/XerA	FAMallInt_30_60_000002	1785	XerA/XerC/pNOB8	FAMIntall_45_60_000219	3		FAMallInt_60_60_000988	1
PBO84705@Thaumarchaeota_archaeon	Phage_integrase(PF00589)	FAMallInt_25_60_000002	3881	Superfam25_002/pT26-2/SSV/pTN3/XerC/XerA	FAMallInt_30_60_000002	1785	XerA/XerC/pNOB8	FAMIntall_45_60_000220	4		FAMallInt_60_60_000990	1
OLD40363@Thaumarchaeota_archaeon_13_1_40CM_2_39_4	Phage_integrase(PF00589)	FAMallInt_25_60_000002	3881	Superfam25_002/pT26-2/SSV/pTN3/XerC/XerA	FAMallInt_30_60_000002	1785	XerA/XerC/pNOB8	FAMIntall_45_60_000220	4		FAMallInt_60_60_001997	1
PBO84542@Thaumarchaeota_archaeon	Phage_integrase(PF00589)	FAMallInt_25_60_000002	3881	Superfam25_002/pT26-2/SSV/pTN3/XerC/XerA	FAMallInt_30_60_000002	1785	XerA/XerC/pNOB8	FAMIntall_45_60_000220	4		FAMallInt_60_60_002028	1
PBO85309@Thaumarchaeota_archaeon	Phage_integrase(PF00589)	FAMallInt_25_60_000002	3881	Superfam25_002/pT26-2/SSV/pTN3/XerC/XerA	FAMallInt_30_60_000002	1785	XerA/XerC/pNOB8	FAMIntall_45_60_000220	4		FAMallInt_60_60_002241	1
EQB69977@Thermoplasmatales_archaeon_Gpl	Phage_integrase(PF00589)	FAMallInt_25_60_000002	3881	Superfam25_002/pT26-2/SSV/pTN3/XerC/XerA	FAMallInt_30_60_000002	1785	XerA/XerC/pNOB8	FAMIntall_45_60_000221	3		FAMallInt_60_60_000490	2
EQB73711@Ferroplasma_sp_Type_II	Phage_integrase(PF00589)	FAMallInt_25_60_000002	3881	Superfam25_002/pT26-2/SSV/pTN3/XerC/XerA	FAMallInt_30_60_000002	1785	XerA/XerC/pNOB8	FAMIntall_45_60_000221	3		FAMallInt_60_60_000490	2
WP_082180456@Acidiplasma	Phage_integrase(PF00589)	FAMallInt_25_60_000002	3881	Superfam25_002/pT26-2/SSV/pTN3/XerC/XerA	FAMallInt_30_60_000002	1785	XerA/XerC/pNOB8	FAMIntall_45_60_000221	3		FAMallInt_60_60_000993	1
KXA94756@candidate_division_MSBL1_archaeon_SCGC-AAA259I07	Phage_integrase(PF00589)	FAMallInt_25_60_000002	3881	Superfam25_002/pT26-2/SSV/pTN3/XerC/XerA	FAMallInt_30_60_000002	1785	XerA/XerC/pNOB8	FAMIntall_45_60_000223	7		FAMallInt_60_60_000433	2
KXB08280@candidate_division_MSBL1_archaeon_SCGC-AAA385D11	Phage_integrase(PF00589)	FAMallInt_25_60_000002	3881	Superfam25_002/pT26-2/SSV/pTN3/XerC/XerA	FAMallInt_30_60_000002	1785	XerA/XerC/pNOB8	FAMIntall_45_60_000223	7		FAMallInt_60_60_000433	2
OUJ19344@Methanonatronarchaeum_thermophilum	Phage_integrase(PF00589)	FAMallInt_25_60_000002	3881	Superfam25_002/pT26-2/SSV/pTN3/XerC/XerA	FAMallInt_30_60_000002	1785	XerA/XerC/pNOB8	FAMIntall_45_60_000223	7		FAMallInt_60_60_000999	1
PTD94275@archaeon_SCG-AAA382B04	Phage_integrase(PF00589)	FAMallInt_25_60_000002	3881	Superfam25_002/pT26-2/SSV/pTN3/XerC/XerA	FAMallInt_30_60_000002	1785	XerA/XerC/pNOB8	FAMIntall_45_60_000223	7		FAMallInt_60_60_001457	1
KXB05808@candidate_division_MSBL1_archaeon_SCGC-AAA382C18	Phage_integrase(PF00589)	FAMallInt_25_60_000002	3881	Superfam25_002/pT26-2/SSV/pTN3/XerC/XerA	FAMallInt_30_60_000002	1785	XerA/XerC/pNOB8	FAMIntall_45_60_000223	7		FAMallInt_60_60_001553	1
KXA90832@candidate_division_MSBL1_archaeon_SCGC-AAA259A05	Phage_integrase(PF00589)	FAMallInt_25_60_000002	3881	Superfam25_002/pT26-2/SSV/pTN3/XerC/XerA	FAMallInt_30_60_000002	1785	XerA/XerC/pNOB8	FAMIntall_45_60_000223	7		FAMallInt_60_60_001905	1
PTD94401@archaeon_SCG-AAA382B04	Phage_integrase(PF00589)	FAMallInt_25_60_000002	3881	Superfam25_002/pT26-2/SSV/pTN3/XerC/XerA	FAMallInt_30_60_000002	1785	XerA/XerC/pNOB8	FAMIntall_45_60_000223	7		FAMallInt_60_60_002145	1
YP_009177783@Aeropyrum_pernix_spindle-shaped_virus_1	DNA_BRE_C_superfamily(cl00213)	FAMallInt_25_60_000002	3881	Superfam25_002/pT26-2/SSV/pTN3/XerC/XerA	FAMallInt_30_60_000002	1785	XerA/XerC/pNOB8	FAMIntall_45_60_000228	2		FAMallInt_60_60_001025	1
GBF08287@Aeropyrum_pernix	DNA_BRE_C_superfamily(cl00213)	FAMallInt_25_60_000002	3881	Superfam25_002/pT26-2/SSV/pTN3/XerC/XerA	FAMallInt_30_60_000002	1785	XerA/XerC/pNOB8	FAMIntall_45_60_000228	2		FAMallInt_60_60_001361	1
RLE70339@Thermoprotei_archaeon	Phage_integrase(PF00589)	FAMallInt_25_60_000002	3881	Superfam25_002/pT26-2/SSV/pTN3/XerC/XerA	FAMallInt_30_60_000002	1785	XerA/XerC/pNOB8	FAMIntall_45_60_000229	3		FAMallInt_60_60_000391	2
RLF37841@Thermoplasmata_archaeon	Phage_integrase(PF00589)	FAMallInt_25_60_000002	3881	Superfam25_002/pT26-2/SSV/pTN3/XerC/XerA	FAMallInt_30_60_000002	1785	XerA/XerC/pNOB8	FAMIntall_45_60_000229	3		FAMallInt_60_60_000391	2
RLG11130@Thaumarchaeota_archaeon	Phage_int_SAM_4(PF13495) Phage_integrase(PF00589)	FAMallInt_25_60_000002	3881	Superfam25_002/pT26-2/SSV/pTN3/XerC/XerA	FAMallInt_30_60_000002	1785	XerA/XerC/pNOB8	FAMIntall_45_60_000229	3		FAMallInt_60_60_001786	1
RLF41619@Thermoplasmata_archaeon	Phage_integrase(PF00589)	FAMallInt_25_60_000002	3881	Superfam25_002/pT26-2/SSV/pTN3/XerC/XerA	FAMallInt_30_60_000002	1785	XerA/XerC/pNOB8	FAMIntall_45_60_000230	3		FAMallInt_60_60_000392	2
RLF44628@Thermoplasmata_archaeon	Phage_integrase(PF00589)	FAMallInt_25_60_000002	3881	Superfam25_002/pT26-2/SSV/pTN3/XerC/XerA	FAMallInt_30_60_000002	1785	XerA/XerC/pNOB8	FAMIntall_45_60_000230	3		FAMallInt_60_60_000392	2
RLF45437@Thermoplasmata_archaeon	Phage_integrase(PF00589)	FAMallInt_25_60_000002	3881	Superfam25_002/pT26-2/SSV/pTN3/XerC/XerA	FAMallInt_30_60_000002	1785	XerA/XerC/pNOB8	FAMIntall_45_60_000230	3		FAMallInt_60_60_002151	1
KXA94902@candidate_division_MSBL1_archaeon_SCGC-AAA259I07	#N/A	FAMallInt_25_60_000002	3881	Superfam25_002/pT26-2/SSV/pTN3/XerC/XerA	FAMallInt_30_60_000002	1785	XerA/XerC/pNOB8	FAMIntall_45_60_000232	2		FAMallInt_60_60_001047	1
KXA96730@candidate_division_MSBL1_archaeon_SCGC-AAA259I09	#N/A	FAMallInt_25_60_000002	3881	Superfam25_002/pT26-2/SSV/pTN3/XerC/XerA	FAMallInt_30_60_000002	1785	XerA/XerC/pNOB8	FAMIntall_45_60_000232	2		FAMallInt_60_60_001862	1
OGS42125@Euryarchaeota_archaeon_RBG_16_62_10	Phage_integrase(PF00589)	FAMallInt_25_60_000002	3881	Superfam25_002/pT26-2/SSV/pTN3/XerC/XerA	FAMallInt_30_60_000002	1785	XerA/XerC/pNOB8	FAMIntall_45_60_000233	2		FAMallInt_60_60_000395	2
OGS43695@Euryarchaeota_archaeon_RBG_13_57_23	Phage_integrase(PF00589)	FAMallInt_25_60_000002	3881	Superfam25_002/pT26-2/SSV/pTN3/XerC/XerA	FAMallInt_30_60_000002	1785	XerA/XerC/pNOB8	FAMIntall_45_60_000233	2		FAMallInt_60_60_000395	2
SNR65860@Halorubrum_chaoviator	DNA_BRE_C(cd00397)	FAMallInt_25_60_000002	3881	Superfam25_002/pT26-2/SSV/pTN3/XerC/XerA	FAMallInt_30_60_000002	1785	XerA/XerC/pNOB8	FAMIntall_45_60_000234	4		FAMallInt_60_60_000396	4
WP_079890658@Halorubrum_sp_AJ67	Phage_integrase(PF00589)	FAMallInt_25_60_000002	3881	Superfam25_002/pT26-2/SSV/pTN3/XerC/XerA	FAMallInt_30_60_000002	1785	XerA/XerC/pNOB8	FAMIntall_45_60_000234	4		FAMallInt_60_60_000396	4
WP_089789745@Halobiforma_haloterrestris	DNA_BRE_C_superfamily(cl00213)	FAMallInt_25_60_000002	3881	Superfam25_002/pT26-2/SSV/pTN3/XerC/XerA	FAMallInt_30_60_000002	1785	XerA/XerC/pNOB8	FAMIntall_45_60_000234	4		FAMallInt_60_60_000396	4
WP_095638038@Halorubrum_sp_WN019	Phage_integrase(PF00589)	FAMallInt_25_60_000002	3881	Superfam25_002/pT26-2/SSV/pTN3/XerC/XerA	FAMallInt_30_60_000002	1785	XerA/XerC/pNOB8	FAMIntall_45_60_000234	4		FAMallInt_60_60_000396	4
GBC74565@archaeon_HR05	Phage_integrase(PF00589)	FAMallInt_25_60_000002	3881	Superfam25_002/pT26-2/SSV/pTN3/XerC/XerA	FAMallInt_30_60_000002	1785	XerA/XerC/pNOB8	FAMIntall_45_60_000238	3		FAMallInt_60_60_000474	2
RMF31714@Thaumarchaeota_archaeon	Phage_integrase(PF00589)	FAMallInt_25_60_000002	3881	Superfam25_002/pT26-2/SSV/pTN3/XerC/XerA	FAMallInt_30_60_000002	1785	XerA/XerC/pNOB8	FAMIntall_45_60_000238	3		FAMallInt_60_60_000474	2
WP_103287053@Candidatus_Nitrosocaldus_islandicus	Phage_integrase(PF00589)	FAMallInt_25_60_000002	3881	Superfam25_002/pT26-2/SSV/pTN3/XerC/XerA	FAMallInt_30_60_000002	1785	XerA/XerC/pNOB8	FAMIntall_45_60_000238	3		FAMallInt_60_60_001095	1
WP_114448836@Haloplanus_salinus	Phage_integrase(PF00589)	FAMallInt_25_60_000002	3881	Superfam25_002/pT26-2/SSV/pTN3/XerC/XerA	FAMallInt_30_60_000002	1785	XerA/XerC/pNOB8	FAMIntall_45_60_000239	2		FAMallInt_60_60_001098	1
PSQ42685@Halobacteriales_archaeon_QS_9_68_42	Phage_integrase(PF00589)	FAMallInt_25_60_000002	3881	Superfam25_002/pT26-2/SSV/pTN3/XerC/XerA	FAMallInt_30_60_000002	1785	XerA/XerC/pNOB8	FAMIntall_45_60_000239	2		FAMallInt_60_60_001465	1
WP_049966935@Haloterrigena_jeotgali	Phage_integrase(PF00589)	FAMallInt_25_60_000002	3881	Superfam25_002/pT26-2/SSV/pTN3/XerC/XerA	FAMallInt_30_60_000002	1785	XerA/XerC/pNOB8	FAMIntall_45_60_000240	3		FAMallInt_60_60_000404	3
WP_092817623@Halopenitus_malekzadehii	Phage_integrase(PF00589)	FAMallInt_25_60_000002	3881	Superfam25_002/pT26-2/SSV/pTN3/XerC/XerA	FAMallInt_30_60_000002	1785	XerA/XerC/pNOB8	FAMIntall_45_60_000240	3		FAMallInt_60_60_000404	3
WP_097010168@Natronoarchaeum_philippinense	Phage_integrase(PF00589)	FAMallInt_25_60_000002	3881	Superfam25_002/pT26-2/SSV/pTN3/XerC/XerA	FAMallInt_30_60_000002	1785	XerA/XerC/pNOB8	FAMIntall_45_60_000240	3		FAMallInt_60_60_000404	3
WP_049936490@Haloplanus_natans	Phage_integrase(PF00589)	FAMallInt_25_60_000002	3881	Superfam25_002/pT26-2/SSV/pTN3/XerC/XerA	FAMallInt_30_60_000002	1785	XerA/XerC/pNOB8	FAMIntall_45_60_000241	2		FAMallInt_60_60_000405	2
WP_103991663@Halobellus_limi	Phage_integrase(PF00589)	FAMallInt_25_60_000002	3881	Superfam25_002/pT26-2/SSV/pTN3/XerC/XerA	FAMallInt_30_60_000002	1785	XerA/XerC/pNOB8	FAMIntall_45_60_000241	2		FAMallInt_60_60_000405	2
OLE77425@archaeon_13_1_20CM_2_54_9	Phage_integrase(PF00589) zinc_ribbon_2(PF13240)	FAMallInt_25_60_000002	3881	Superfam25_002/pT26-2/SSV/pTN3/XerC/XerA	FAMallInt_30_60_000002	1785	XerA/XerC/pNOB8	FAMIntall_45_60_000246	2		FAMallInt_60_60_001141	1
OYT62336@Thermoplasmatales_archaeon_ex4484_30	Phage_integrase(PF00589) zinc_ribbon_2(PF13240)	FAMallInt_25_60_000002	3881	Superfam25_002/pT26-2/SSV/pTN3/XerC/XerA	FAMallInt_30_60_000002	1785	XerA/XerC/pNOB8	FAMIntall_45_60_000246	2		FAMallInt_60_60_002089	1
WP_094527980@Halorubrum_sp_Ea8	Phage_integrase(PF00589)	FAMallInt_25_60_000002	3881	Superfam25_002/pT26-2/SSV/pTN3/XerC/XerA	FAMallInt_30_60_000002	1785	XerA/XerC/pNOB8	FAMIntall_45_60_000248	2		FAMallInt_60_60_001156	1
RLM59928@Halorubrum_sp_Atlit-26R	Phage_integrase(PF00589)	FAMallInt_25_60_000002	3881	Superfam25_002/pT26-2/SSV/pTN3/XerC/XerA	FAMallInt_30_60_000002	1785	XerA/XerC/pNOB8	FAMIntall_45_60_000248	2		FAMallInt_60_60_001835	1
RLI80339@Archaeoglobales_archaeon	Phage_integrase(PF00589)	FAMallInt_25_60_000002	3881	Superfam25_002/pT26-2/SSV/pTN3/XerC/XerA	FAMallInt_30_60_000002	1785	XerA/XerC/pNOB8	FAMIntall_45_60_000249	5		FAMallInt_60_60_000423	2
WP_084063667@Geoglobus_acetivorans	Phage_integrase(PF00589)	FAMallInt_25_60_000002	3881	Superfam25_002/pT26-2/SSV/pTN3/XerC/XerA	FAMallInt_30_60_000002	1785	XerA/XerC/pNOB8	FAMIntall_45_60_000249	5		FAMallInt_60_60_000423	2
KUK07763@Archaeoglobus_fulgidus	Phage_integrase(PF00589)	FAMallInt_25_60_000002	3881	Superfam25_002/pT26-2/SSV/pTN3/XerC/XerA	FAMallInt_30_60_000002	1785	XerA/XerC/pNOB8	FAMIntall_45_60_000249	5		FAMallInt_60_60_000488	2
RLI79163@Archaeoglobales_archaeon	Phage_integrase(PF00589)	FAMallInt_25_60_000002	3881	Superfam25_002/pT26-2/SSV/pTN3/XerC/XerA	FAMallInt_30_60_000002	1785	XerA/XerC/pNOB8	FAMIntall_45_60_000249	5		FAMallInt_60_60_000488	2
WP_084174077@Methermicoccus_shengliensis	DZR(PF12773),Phage_integrase(PF00589)	FAMallInt_25_60_000002	3881	Superfam25_002/pT26-2/SSV/pTN3/XerC/XerA	FAMallInt_30_60_000002	1785	XerA/XerC/pNOB8	FAMIntall_45_60_000249	5		FAMallInt_60_60_001529	1
WP_006187263@Natrinema_pallidum	Phage_integrase(PF00589)	FAMallInt_25_60_000002	3881	Superfam25_002/pT26-2/SSV/pTN3/XerC/XerA	FAMallInt_30_60_000002	1785	XerA/XerC/pNOB8	FAMIntall_45_60_000250	2		FAMallInt_60_60_001177	1
WP_096393633@Halorubrum_trapanicum	Phage_integrase(PF00589)	FAMallInt_25_60_000002	3881	Superfam25_002/pT26-2/SSV/pTN3/XerC/XerA	FAMallInt_30_60_000002	1785	XerA/XerC/pNOB8	FAMIntall_45_60_000250	2		FAMallInt_60_60_001389	1
PKL63195@Methanomicrobiales_archaeon_HGW-Methanomicrobiales-2	#N/A	FAMallInt_25_60_000002	3881	Superfam25_002/pT26-2/SSV/pTN3/XerC/XerA	FAMallInt_30_60_000002	1785	XerA/XerC/pNOB8	FAMIntall_45_60_000251	2		FAMallInt_60_60_001179	1
WP_067051279@Methanofollis_ethanolicus	Phage_integrase(PF00589)	FAMallInt_25_60_000002	3881	Superfam25_002/pT26-2/SSV/pTN3/XerC/XerA	FAMallInt_30_60_000002	1785	XerA/XerC/pNOB8	FAMIntall_45_60_000251	2		FAMallInt_60_60_001365	1
RLG48525@Candidatus_Korarchaeota_archaeon	Phage_integrase(PF00589) zinc_ribbon_2(PF13240)	FAMallInt_25_60_000002	3881	Superfam25_002/pT26-2/SSV/pTN3/XerC/XerA	FAMallInt_30_60_000002	1785	XerA/XerC/pNOB8	FAMIntall_45_60_000253	2		FAMallInt_60_60_001193	1
RLG52232@Candidatus_Korarchaeota_archaeon	Phage_integrase(PF00589) zinc_ribbon_2(PF13240)	FAMallInt_25_60_000002	3881	Superfam25_002/pT26-2/SSV/pTN3/XerC/XerA	FAMallInt_30_60_000002	1785	XerA/XerC/pNOB8	FAMIntall_45_60_000253	2		FAMallInt_60_60_001282	1
RLI12771@Candidatus_Bathyarchaeota_archaeon	Phage_integrase(PF00589)	FAMallInt_25_60_000002	3881	Superfam25_002/pT26-2/SSV/pTN3/XerC/XerA	FAMallInt_30_60_000002	1785	XerA/XerC/pNOB8	FAMIntall_45_60_000254	4		FAMallInt_60_60_000429	2
RLI27995@Candidatus_Bathyarchaeota_archaeon	Phage_integrase(PF00589)	FAMallInt_25_60_000002	3881	Superfam25_002/pT26-2/SSV/pTN3/XerC/XerA	FAMallInt_30_60_000002	1785	XerA/XerC/pNOB8	FAMIntall_45_60_000254	4		FAMallInt_60_60_000429	2
RLG94794@Candidatus_Bathyarchaeota_archaeon	Phage_integrase(PF00589)	FAMallInt_25_60_000002	3881	Superfam25_002/pT26-2/SSV/pTN3/XerC/XerA	FAMallInt_30_60_000002	1785	XerA/XerC/pNOB8	FAMIntall_45_60_000254	4		FAMallInt_60_60_001285	1
RJS90650@Candidatus_Bathyarchaeota_archaeon	Phage_integrase(PF00589)	FAMallInt_25_60_000002	3881	Superfam25_002/pT26-2/SSV/pTN3/XerC/XerA	FAMallInt_30_60_000002	1785	XerA/XerC/pNOB8	FAMIntall_45_60_000254	4		FAMallInt_60_60_002204	1
EHK00729@Candidatus_Haloredivivus_sp_G17	Phage_integrase(PF00589)	FAMallInt_25_60_000002	3881	Superfam25_002/pT26-2/SSV/pTN3/XerC/XerA	FAMallInt_30_60_000002	1785	XerA/XerC/pNOB8	FAMIntall_45_60_000256	2		FAMallInt_60_60_001203	1
AOV94468@Nanohaloarchaea_archaeon_SG9	Phage_integrase(PF00589)	FAMallInt_25_60_000002	3881	Superfam25_002/pT26-2/SSV/pTN3/XerC/XerA	FAMallInt_30_60_000002	1785	XerA/XerC/pNOB8	FAMIntall_45_60_000256	2		FAMallInt_60_60_001600	1
KXA93094@candidate_division_MSBL1_archaeon_SCGC-AAA259E22	#N/A	FAMallInt_25_60_000002	3881	Superfam25_002/pT26-2/SSV/pTN3/XerC/XerA	FAMallInt_30_60_000002	1785	XerA/XerC/pNOB8	FAMIntall_45_60_000260	3		FAMallInt_60_60_000431	2
KXB08102@candidate_division_MSBL1_archaeon_SCGC-AAA385D11	Phage_integrase(PF00589)	FAMallInt_25_60_000002	3881	Superfam25_002/pT26-2/SSV/pTN3/XerC/XerA	FAMallInt_30_60_000002	1785	XerA/XerC/pNOB8	FAMIntall_45_60_000260	3		FAMallInt_60_60_000431	2
KXA93914@candidate_division_MSBL1_archaeon_SCGC-AAA259E22	Phage_int_SAM_4(PF13495) Phage_integrase(PF00589)	FAMallInt_25_60_000002	3881	Superfam25_002/pT26-2/SSV/pTN3/XerC/XerA	FAMallInt_30_60_000002	1785	XerA/XerC/pNOB8	FAMIntall_45_60_000260	3		FAMallInt_60_60_001242	1
PUA32623@Aigarchaeota_archaeon_NZ13_MG1	Phage_integrase(PF00589)	FAMallInt_25_60_000002	3881	Superfam25_002/pT26-2/SSV/pTN3/XerC/XerA	FAMallInt_30_60_000002	1785	XerA/XerC/pNOB8	FAMIntall_45_60_000267	4		FAMallInt_60_60_000441	3
RLG62781@archaeon	Phage_integrase(PF00589) zinc_ribbon_2(PF13240)	FAMallInt_25_60_000002	3881	Superfam25_002/pT26-2/SSV/pTN3/XerC/XerA	FAMallInt_30_60_000002	1785	XerA/XerC/pNOB8	FAMIntall_45_60_000267	4		FAMallInt_60_60_000441	3
RLI16502@Candidatus_Bathyarchaeota_archaeon	Phage_integrase(PF00589)	FAMallInt_25_60_000002	3881	Superfam25_002/pT26-2/SSV/pTN3/XerC/XerA	FAMallInt_30_60_000002	1785	XerA/XerC/pNOB8	FAMIntall_45_60_000267	4		FAMallInt_60_60_000441	3
RLG15902@Nanoarchaeota_archaeon	DZR(PF12773)	FAMallInt_25_60_000002	3881	Superfam25_002/pT26-2/SSV/pTN3/XerC/XerA	FAMallInt_30_60_000002	1785	XerA/XerC/pNOB8	FAMIntall_45_60_000267	4		FAMallInt_60_60_001437	1
OWP56970@Thermoplasmatales_archaeon_B_DKE	Phage_integrase(PF00589)	FAMallInt_25_60_000002	3881	Superfam25_002/pT26-2/SSV/pTN3/XerC/XerA	FAMallInt_30_60_000002	1785	XerA/XerC/pNOB8	FAMIntall_45_60_000268	3		FAMallInt_60_60_001283	1
WP_082180453@Acidiplasma_sp_MBA-1	Phage_integrase(PF00589)	FAMallInt_25_60_000002	3881	Superfam25_002/pT26-2/SSV/pTN3/XerC/XerA	FAMallInt_30_60_000002	1785	XerA/XerC/pNOB8	FAMIntall_45_60_000268	3		FAMallInt_60_60_001809	1
WP_084593858@Ferroplasma_acidarmanus	Phage_integrase(PF00589)	FAMallInt_25_60_000002	3881	Superfam25_002/pT26-2/SSV/pTN3/XerC/XerA	FAMallInt_30_60_000002	1785	XerA/XerC/pNOB8	FAMIntall_45_60_000268	3		FAMallInt_60_60_001959	1
PIN81518@Candidatus_Woesearchaeota_archaeon_CG10_big_fil_rev_8_21_14_0_10_32_9	#N/A	FAMallInt_25_60_000002	3881	Superfam25_002/pT26-2/SSV/pTN3/XerC/XerA	FAMallInt_30_60_000002	1785	XerA/XerC/pNOB8	FAMIntall_45_60_000269	2		FAMallInt_60_60_000444	2
PIN86877@Candidatus_Woesearchaeota_archaeon_CG10_big_fil_rev_8_21_14_0_10_44_13	#N/A	FAMallInt_25_60_000002	3881	Superfam25_002/pT26-2/SSV/pTN3/XerC/XerA	FAMallInt_30_60_000002	1785	XerA/XerC/pNOB8	FAMIntall_45_60_000269	2		FAMallInt_60_60_000444	2
RLI47588@Candidatus_Bathyarchaeota_archaeon	Phage_integrase(PF00589)	FAMallInt_25_60_000002	3881	Superfam25_002/pT26-2/SSV/pTN3/XerC/XerA	FAMallInt_30_60_000002	1785	XerA/XerC/pNOB8	FAMIntall_45_60_000270	2		FAMallInt_60_60_001295	1
RWX74285@Candidatus_Methanosuratus_sp_	Phage_integrase(PF00589)	FAMallInt_25_60_000002	3881	Superfam25_002/pT26-2/SSV/pTN3/XerC/XerA	FAMallInt_30_60_000002	1785	XerA/XerC/pNOB8	FAMIntall_45_60_000270	2		FAMallInt_60_60_001962	1
PIN74278@Candidatus_Woesearchaeota_archaeon_CG10_big_fil_rev_8_21_14_0_10_45_16	Phage_integrase(PF00589)	FAMallInt_25_60_000002	3881	Superfam25_002/pT26-2/SSV/pTN3/XerC/XerA	FAMallInt_30_60_000002	1785	XerA/XerC/pNOB8	FAMIntall_45_60_000273	3		FAMallInt_60_60_000446	3
PIN76634@Candidatus_Woesearchaeota_archaeon_CG10_big_fil_rev_8_21_14_0_10_36_11	Phage_integrase(PF00589)	FAMallInt_25_60_000002	3881	Superfam25_002/pT26-2/SSV/pTN3/XerC/XerA	FAMallInt_30_60_000002	1785	XerA/XerC/pNOB8	FAMIntall_45_60_000273	3		FAMallInt_60_60_000446	3
PIZ50863@Candidatus_Woesearchaeota_archaeon_CG_4_10_14_0_2_um_filter_33_13	#N/A	FAMallInt_25_60_000002	3881	Superfam25_002/pT26-2/SSV/pTN3/XerC/XerA	FAMallInt_30_60_000002	1785	XerA/XerC/pNOB8	FAMIntall_45_60_000273	3		FAMallInt_60_60_000446	3
RLI39608@Candidatus_Bathyarchaeota_archaeon	Phage_integrase(PF00589)	FAMallInt_25_60_000002	3881	Superfam25_002/pT26-2/SSV/pTN3/XerC/XerA	FAMallInt_30_60_000002	1785	XerA/XerC/pNOB8	FAMIntall_45_60_000275	2		FAMallInt_60_60_001328	1
RLI32810@Candidatus_Bathyarchaeota_archaeon	Phage_integr_3(PF16795)	FAMallInt_25_60_000002	3881	Superfam25_002/pT26-2/SSV/pTN3/XerC/XerA	FAMallInt_30_60_000002	1785	XerA/XerC/pNOB8	FAMIntall_45_60_000275	2		FAMallInt_60_60_002113	1
WP_042698136@Methanocorpusculum_bavaricum	Phage_integrase(PF00589)	FAMallInt_25_60_000002	3881	Superfam25_002/pT26-2/SSV/pTN3/XerC/XerA	FAMallInt_30_60_000002	1785	XerA/XerC/pNOB8	FAMIntall_45_60_000278	2		FAMallInt_60_60_001352	1
RQD79918@Methanocalculus_sp_MSAO_Arc2	Phage_integrase(PF00589)	FAMallInt_25_60_000002	3881	Superfam25_002/pT26-2/SSV/pTN3/XerC/XerA	FAMallInt_30_60_000002	1785	XerA/XerC/pNOB8	FAMIntall_45_60_000278	2		FAMallInt_60_60_001374	1
RMG36812@Euryarchaeota_archaeon	Phage_int_SAM_4(PF13495) Phage_integrase(PF00589)	FAMallInt_25_60_000002	3881	Superfam25_002/pT26-2/SSV/pTN3/XerC/XerA	FAMallInt_30_60_000002	1785	XerA/XerC/pNOB8	FAMIntall_45_60_000279	2		FAMallInt_60_60_001357	1
RMG35645@Euryarchaeota_archaeon	Phage_int_SAM_4(PF13495) Phage_integrase(PF00589)	FAMallInt_25_60_000002	3881	Superfam25_002/pT26-2/SSV/pTN3/XerC/XerA	FAMallInt_30_60_000002	1785	XerA/XerC/pNOB8	FAMIntall_45_60_000279	2		FAMallInt_60_60_002041	1
WP_067051294@Methanofollis_ethanolicus	Phage_integrase(PF00589)	FAMallInt_25_60_000002	3881	Superfam25_002/pT26-2/SSV/pTN3/XerC/XerA	FAMallInt_30_60_000002	1785	XerA/XerC/pNOB8	FAMIntall_45_60_000281	3		FAMallInt_60_60_001366	1
RQD80354@Methanocalculus_sp_MSAO_Arc2	Phage_integrase(PF00589)	FAMallInt_25_60_000002	3881	Superfam25_002/pT26-2/SSV/pTN3/XerC/XerA	FAMallInt_30_60_000002	1785	XerA/XerC/pNOB8	FAMIntall_45_60_000281	3		FAMallInt_60_60_001610	1
WP_066953719@Methanoculleus_thermophilus	Phage_integrase(PF00589),DZR(PF12773),DZR(PF12773),	FAMallInt_25_60_000002	3881	Superfam25_002/pT26-2/SSV/pTN3/XerC/XerA	FAMallInt_30_60_000002	1785	XerA/XerC/pNOB8	FAMIntall_45_60_000281	3		FAMallInt_60_60_001686	1
RJS91015@Candidatus_Bathyarchaeota_archaeon	Phage_integrase(PF00589)	FAMallInt_25_60_000002	3881	Superfam25_002/pT26-2/SSV/pTN3/XerC/XerA	FAMallInt_30_60_000002	1785	XerA/XerC/pNOB8	FAMIntall_45_60_000283	2		FAMallInt_60_60_001378	1
RLG06461@Thaumarchaeota_archaeon	Phage_integrase(PF00589)	FAMallInt_25_60_000002	3881	Superfam25_002/pT26-2/SSV/pTN3/XerC/XerA	FAMallInt_30_60_000002	1785	XerA/XerC/pNOB8	FAMIntall_45_60_000283	2		FAMallInt_60_60_001707	1
RLG79768@Thermoprotei_archaeon	Phage_int_SAM_4(PF13495) Phage_integrase(PF00589)	FAMallInt_25_60_000002	3881	Superfam25_002/pT26-2/SSV/pTN3/XerC/XerA	FAMallInt_30_60_000002	1785	XerA/XerC/pNOB8	FAMIntall_45_60_000289	2		FAMallInt_60_60_001428	1
RLG66968@archaeon	Phage_int_SAM_4(PF13495) Phage_integrase(PF00589)	FAMallInt_25_60_000002	3881	Superfam25_002/pT26-2/SSV/pTN3/XerC/XerA	FAMallInt_30_60_000002	1785	XerA/XerC/pNOB8	FAMIntall_45_60_000289	2		FAMallInt_60_60_002114	1
KYK24478@Thermoplasmatales_archaeon_SM1-50	DNA_BRE_C(cd00397)	FAMallInt_25_60_000002	3881	Superfam25_002/pT26-2/SSV/pTN3/XerC/XerA	FAMallInt_30_60_000002	1785	XerA/XerC/pNOB8	FAMIntall_45_60_000290	7		FAMallInt_60_60_001430	1
RLF53346@Thermoplasmata_archaeon	Phage_integrase(PF00589)	FAMallInt_25_60_000002	3881	Superfam25_002/pT26-2/SSV/pTN3/XerC/XerA	FAMallInt_30_60_000002	1785	XerA/XerC/pNOB8	FAMIntall_45_60_000290	7		FAMallInt_60_60_001474	1
KYK21949@Thermoplasmatales_archaeon_SG8-52-4	Phage_integrase(PF00589)	FAMallInt_25_60_000002	3881	Superfam25_002/pT26-2/SSV/pTN3/XerC/XerA	FAMallInt_30_60_000002	1785	XerA/XerC/pNOB8	FAMIntall_45_60_000290	7		FAMallInt_60_60_001640	1
KYK34586@Thermoplasmatales_archaeon_SG8-52-3	Phage_integrase(PF00589)	FAMallInt_25_60_000002	3881	Superfam25_002/pT26-2/SSV/pTN3/XerC/XerA	FAMallInt_30_60_000002	1785	XerA/XerC/pNOB8	FAMIntall_45_60_000290	7		FAMallInt_60_60_001727	1
DAC72970@Thermoplasmata_archaeon	Phage_integrase(PF00589)	FAMallInt_25_60_000002	3881	Superfam25_002/pT26-2/SSV/pTN3/XerC/XerA	FAMallInt_30_60_000002	1785	XerA/XerC/pNOB8	FAMIntall_45_60_000290	7		FAMallInt_60_60_001873	1
RLF58612@Thermoplasmata_archaeon	Phage_integrase(PF00589)	FAMallInt_25_60_000002	3881	Superfam25_002/pT26-2/SSV/pTN3/XerC/XerA	FAMallInt_30_60_000002	1785	XerA/XerC/pNOB8	FAMIntall_45_60_000290	7		FAMallInt_60_60_001902	1
KYK33346@Thermoplasmatales_archaeon_SG8-52-3	Phage_integrase(PF00589)	FAMallInt_25_60_000002	3881	Superfam25_002/pT26-2/SSV/pTN3/XerC/XerA	FAMallInt_30_60_000002	1785	XerA/XerC/pNOB8	FAMIntall_45_60_000290	7		FAMallInt_60_60_002157	1
PWU78967@Thaumarchaeota_archaeon	DZR(PF12773)	FAMallInt_25_60_000002	3881	Superfam25_002/pT26-2/SSV/pTN3/XerC/XerA	FAMallInt_30_60_000002	1785	XerA/XerC/pNOB8	FAMIntall_45_60_000292	6		FAMallInt_60_60_000459	2
PWU79308@Thaumarchaeota_archaeon	DNA_BRE_C(cd00397)	FAMallInt_25_60_000002	3881	Superfam25_002/pT26-2/SSV/pTN3/XerC/XerA	FAMallInt_30_60_000002	1785	XerA/XerC/pNOB8	FAMIntall_45_60_000292	6		FAMallInt_60_60_000459	2
PWU80102@Thaumarchaeota_archaeon	DZR(PF12773),Phage_integrase(PF00589)	FAMallInt_25_60_000002	3881	Superfam25_002/pT26-2/SSV/pTN3/XerC/XerA	FAMallInt_30_60_000002	1785	XerA/XerC/pNOB8	FAMIntall_45_60_000292	6		FAMallInt_60_60_001488	1
PWU82291@Thaumarchaeota_archaeon	#N/A	FAMallInt_25_60_000002	3881	Superfam25_002/pT26-2/SSV/pTN3/XerC/XerA	FAMallInt_30_60_000002	1785	XerA/XerC/pNOB8	FAMIntall_45_60_000292	6		FAMallInt_60_60_001882	1
PWU79630@Thaumarchaeota_archaeon	DZR(PF12773)	FAMallInt_25_60_000002	3881	Superfam25_002/pT26-2/SSV/pTN3/XerC/XerA	FAMallInt_30_60_000002	1785	XerA/XerC/pNOB8	FAMIntall_45_60_000292	6		FAMallInt_60_60_001892	1
RPJ29678@Nitrosopumilales_archaeon	#N/A	FAMallInt_25_60_000002	3881	Superfam25_002/pT26-2/SSV/pTN3/XerC/XerA	FAMallInt_30_60_000002	1785	XerA/XerC/pNOB8	FAMIntall_45_60_000292	6		FAMallInt_60_60_002023	1
RLG30468@Methanosarcinales_archaeon	Phage_integrase(PF00589)	FAMallInt_25_60_000002	3881	Superfam25_002/pT26-2/SSV/pTN3/XerC/XerA	FAMallInt_30_60_000002	1785	XerA/XerC/pNOB8	FAMIntall_45_60_000293	2		FAMallInt_60_60_001446	1
RLG30816@Methanosarcinales_archaeon	Phage_integrase(PF00589)	FAMallInt_25_60_000002	3881	Superfam25_002/pT26-2/SSV/pTN3/XerC/XerA	FAMallInt_30_60_000002	1785	XerA/XerC/pNOB8	FAMIntall_45_60_000293	2		FAMallInt_60_60_001697	1
RLE75061@Thermoprotei_archaeon	Phage_integrase(PF00589)	FAMallInt_25_60_000002	3881	Superfam25_002/pT26-2/SSV/pTN3/XerC/XerA	FAMallInt_30_60_000002	1785	XerA/XerC/pNOB8	FAMIntall_45_60_000294	4		FAMallInt_60_60_000460	4
RLF14031@Thermoprotei_archaeon	Phage_integrase(PF00589)	FAMallInt_25_60_000002	3881	Superfam25_002/pT26-2/SSV/pTN3/XerC/XerA	FAMallInt_30_60_000002	1785	XerA/XerC/pNOB8	FAMIntall_45_60_000294	4		FAMallInt_60_60_000460	4
RLI13923@Candidatus_Bathyarchaeota_archaeon	Phage_integrase(PF00589)	FAMallInt_25_60_000002	3881	Superfam25_002/pT26-2/SSV/pTN3/XerC/XerA	FAMallInt_30_60_000002	1785	XerA/XerC/pNOB8	FAMIntall_45_60_000294	4		FAMallInt_60_60_000460	4
RLI39668@Candidatus_Bathyarchaeota_archaeon	Phage_integrase(PF00589)	FAMallInt_25_60_000002	3881	Superfam25_002/pT26-2/SSV/pTN3/XerC/XerA	FAMallInt_30_60_000002	1785	XerA/XerC/pNOB8	FAMIntall_45_60_000294	4		FAMallInt_60_60_000460	4
KXB01604@candidate_division_MSBL1_archaeon_SCGC-AAA259O05	#N/A	FAMallInt_25_60_000002	3881	Superfam25_002/pT26-2/SSV/pTN3/XerC/XerA	FAMallInt_30_60_000002	1785	XerA/XerC/pNOB8	FAMIntall_45_60_000296	2		FAMallInt_60_60_001479	1
KXB03092@candidate_division_MSBL1_archaeon_SCGC-AAA261F19	#N/A	FAMallInt_25_60_000002	3881	Superfam25_002/pT26-2/SSV/pTN3/XerC/XerA	FAMallInt_30_60_000002	1785	XerA/XerC/pNOB8	FAMIntall_45_60_000296	2		FAMallInt_60_60_001899	1
RLI85019@Candidatus_Altiarchaeales_archaeon	Phage_integrase(PF00589)	FAMallInt_25_60_000002	3881	Superfam25_002/pT26-2/SSV/pTN3/XerC/XerA	FAMallInt_30_60_000002	1785	XerA/XerC/pNOB8	FAMIntall_45_60_000303	3		FAMallInt_60_60_001590	1
ODS40104@Candidatus_Altiarchaeales_archaeon_WOR_SM1_79	Phage_integrase(PF00589)	FAMallInt_25_60_000002	3881	Superfam25_002/pT26-2/SSV/pTN3/XerC/XerA	FAMallInt_30_60_000002	1785	XerA/XerC/pNOB8	FAMIntall_45_60_000303	3		FAMallInt_60_60_002160	1
ODS38678@Candidatus_Altiarchaeales_archaeon_WOR_SM1_SCG	Phage_integrase(PF00589)	FAMallInt_25_60_000002	3881	Superfam25_002/pT26-2/SSV/pTN3/XerC/XerA	FAMallInt_30_60_000002	1785	XerA/XerC/pNOB8	FAMIntall_45_60_000303	3		FAMallInt_60_60_002239	1
PKL59432@Methanomicrobiales_archaeon_HGW-Methanomicrobiales-4	Phage_integrase(PF00589)	FAMallInt_25_60_000002	3881	Superfam25_002/pT26-2/SSV/pTN3/XerC/XerA	FAMallInt_30_60_000002	1785	XerA/XerC/pNOB8	FAMIntall_45_60_000305	2		FAMallInt_60_60_000470	2
PKL60351@Methanomicrobiales_archaeon_HGW-Methanomicrobiales-4	Phage_integrase(PF00589)	FAMallInt_25_60_000002	3881	Superfam25_002/pT26-2/SSV/pTN3/XerC/XerA	FAMallInt_30_60_000002	1785	XerA/XerC/pNOB8	FAMIntall_45_60_000305	2		FAMallInt_60_60_000470	2
RLG10080@Candidatus_Pacearchaeota_archaeon	Phage_int_SAM_1(PF02899) Phage_integrase(PF00589)	FAMallInt_25_60_000002	3881	Superfam25_002/pT26-2/SSV/pTN3/XerC/XerA	FAMallInt_30_60_000002	1785	XerA/XerC/pNOB8	FAMIntall_45_60_000307	2		FAMallInt_60_60_000475	2
RLG11900@Candidatus_Pacearchaeota_archaeon	Phage_int_SAM_1(PF02899) Phage_integrase(PF00589)	FAMallInt_25_60_000002	3881	Superfam25_002/pT26-2/SSV/pTN3/XerC/XerA	FAMallInt_30_60_000002	1785	XerA/XerC/pNOB8	FAMIntall_45_60_000307	2		FAMallInt_60_60_000475	2
KXB07981@candidate_division_MSBL1_archaeon_SCGC-AAA382M17	Phage_integrase(PF00589)	FAMallInt_25_60_000002	3881	Superfam25_002/pT26-2/SSV/pTN3/XerC/XerA	FAMallInt_30_60_000002	1785	XerA/XerC/pNOB8	FAMIntall_45_60_000308	2		FAMallInt_60_60_000478	2
KXB08075@candidate_division_MSBL1_archaeon_SCGC-AAA385D11	Phage_int_SAM_1(PF02899) Phage_integrase(PF00589)	FAMallInt_25_60_000002	3881	Superfam25_002/pT26-2/SSV/pTN3/XerC/XerA	FAMallInt_30_60_000002	1785	XerA/XerC/pNOB8	FAMIntall_45_60_000308	2		FAMallInt_60_60_000478	2
KXB05500@candidate_division_MSBL1_archaeon_SCGC-AAA382A13	Phage_int_SAM_1(PF02899) Phage_integrase(PF00589)	FAMallInt_25_60_000002	3881	Superfam25_002/pT26-2/SSV/pTN3/XerC/XerA	FAMallInt_30_60_000002	1785	XerA/XerC/pNOB8	FAMIntall_45_60_000309	2		FAMallInt_60_60_000482	2
KXB05965@candidate_division_MSBL1_archaeon_SCGC-AAA382C18	#N/A	FAMallInt_25_60_000002	3881	Superfam25_002/pT26-2/SSV/pTN3/XerC/XerA	FAMallInt_30_60_000002	1785	XerA/XerC/pNOB8	FAMIntall_45_60_000309	2		FAMallInt_60_60_000482	2
RLG91401@Candidatus_Bathyarchaeota_archaeon	Phage_integrase(PF00589)	FAMallInt_25_60_000002	3881	Superfam25_002/pT26-2/SSV/pTN3/XerC/XerA	FAMallInt_30_60_000002	1785	XerA/XerC/pNOB8	FAMIntall_45_60_000313	2		FAMallInt_60_60_001726	1
RLE90077@Thermoprotei_archaeon	Phage_integrase(PF00589)	FAMallInt_25_60_000002	3881	Superfam25_002/pT26-2/SSV/pTN3/XerC/XerA	FAMallInt_30_60_000002	1785	XerA/XerC/pNOB8	FAMIntall_45_60_000313	2		FAMallInt_60_60_001834	1
RLE94538@Thermoprotei_archaeon	DNA_BRE_C(cd00397)	FAMallInt_25_60_000002	3881	Superfam25_002/pT26-2/SSV/pTN3/XerC/XerA	FAMallInt_30_60_000002	1785	XerA/XerC/pNOB8	FAMIntall_45_60_000314	3		FAMallInt_60_60_000486	2
RLE94991@Thermoprotei_archaeon	DNA_BRE_C_superfamily(cl00213)	FAMallInt_25_60_000002	3881	Superfam25_002/pT26-2/SSV/pTN3/XerC/XerA	FAMallInt_30_60_000002	1785	XerA/XerC/pNOB8	FAMIntall_45_60_000314	3		FAMallInt_60_60_000486	2
RLE78458@Thermoprotei_archaeon	DNA_BRE_C(cd00397)	FAMallInt_25_60_000002	3881	Superfam25_002/pT26-2/SSV/pTN3/XerC/XerA	FAMallInt_30_60_000002	1785	XerA/XerC/pNOB8	FAMIntall_45_60_000314	3		FAMallInt_60_60_001993	1
KYK30658@Theionarchaea_archaeon_DG-70-1	Phage_int_SAM_1(PF02899) Phage_integrase(PF00589)	FAMallInt_25_60_000002	3881	Superfam25_002/pT26-2/SSV/pTN3/XerC/XerA	FAMallInt_30_60_000002	1785	XerA/XerC/pNOB8	FAMIntall_45_60_000315	8		FAMallInt_60_60_000489	5
KYK31879@Theionarchaea_archaeon_DG-70	Phage_int_SAM_1(PF02899) Phage_integrase(PF00589)	FAMallInt_25_60_000002	3881	Superfam25_002/pT26-2/SSV/pTN3/XerC/XerA	FAMallInt_30_60_000002	1785	XerA/XerC/pNOB8	FAMIntall_45_60_000315	8		FAMallInt_60_60_000489	5
KYK32921@Theionarchaea_archaeon_DG-70	Phage_integrase(PF00589)	FAMallInt_25_60_000002	3881	Superfam25_002/pT26-2/SSV/pTN3/XerC/XerA	FAMallInt_30_60_000002	1785	XerA/XerC/pNOB8	FAMIntall_45_60_000315	8		FAMallInt_60_60_000489	5
KYK34667@Theionarchaea_archaeon_DG-70	Phage_int_SAM_1(PF02899) Phage_integrase(PF00589)	FAMallInt_25_60_000002	3881	Superfam25_002/pT26-2/SSV/pTN3/XerC/XerA	FAMallInt_30_60_000002	1785	XerA/XerC/pNOB8	FAMIntall_45_60_000315	8		FAMallInt_60_60_000489	5
KYK35099@Theionarchaea_archaeon_DG-70	Phage_integrase(PF00589)	FAMallInt_25_60_000002	3881	Superfam25_002/pT26-2/SSV/pTN3/XerC/XerA	FAMallInt_30_60_000002	1785	XerA/XerC/pNOB8	FAMIntall_45_60_000315	8		FAMallInt_60_60_000489	5
KYK31129@Theionarchaea_archaeon_DG-70-1	Phage_int_SAM_4(PF13495) Phage_integrase(PF00589)	FAMallInt_25_60_000002	3881	Superfam25_002/pT26-2/SSV/pTN3/XerC/XerA	FAMallInt_30_60_000002	1785	XerA/XerC/pNOB8	FAMIntall_45_60_000315	8		FAMallInt_60_60_000491	3
KYK31909@Theionarchaea_archaeon_DG-70-1	Phage_integrase(PF00589)	FAMallInt_25_60_000002	3881	Superfam25_002/pT26-2/SSV/pTN3/XerC/XerA	FAMallInt_30_60_000002	1785	XerA/XerC/pNOB8	FAMIntall_45_60_000315	8		FAMallInt_60_60_000491	3
KYK34668@Theionarchaea_archaeon_DG-70	Phage_integrase(PF00589)	FAMallInt_25_60_000002	3881	Superfam25_002/pT26-2/SSV/pTN3/XerC/XerA	FAMallInt_30_60_000002	1785	XerA/XerC/pNOB8	FAMIntall_45_60_000315	8		FAMallInt_60_60_000491	3
PIN86888@Candidatus_Woesearchaeota_archaeon_CG10_big_fil_rev_8_21_14_0_10_44_13	#N/A	FAMallInt_25_60_000002	3881	Superfam25_002/pT26-2/SSV/pTN3/XerC/XerA	FAMallInt_30_60_000002	1785	XerA/XerC/pNOB8	FAMIntall_45_60_000316	2		FAMallInt_60_60_001770	1
PIN81520@Candidatus_Woesearchaeota_archaeon_CG10_big_fil_rev_8_21_14_0_10_32_9	Phage_integrase(PF00589)	FAMallInt_25_60_000002	3881	Superfam25_002/pT26-2/SSV/pTN3/XerC/XerA	FAMallInt_30_60_000002	1785	XerA/XerC/pNOB8	FAMIntall_45_60_000316	2		FAMallInt_60_60_001874	1
OJI07167@Candidatus_Micrarchaeum_acidiphilum_ARMAN-1	Phage_int_SAM_1(PF02899) Phage_integrase(PF00589)	FAMallInt_25_60_000002	3881	Superfam25_002/pT26-2/SSV/pTN3/XerC/XerA	FAMallInt_30_60_000002	1785	XerA/XerC/pNOB8	FAMIntall_45_60_000319	2		FAMallInt_60_60_001824	1
OJI07185@Candidatus_Micrarchaeum_acidiphilum_ARMAN-1	Phage_integrase(PF00589)	FAMallInt_25_60_000002	3881	Superfam25_002/pT26-2/SSV/pTN3/XerC/XerA	FAMallInt_30_60_000002	1785	XerA/XerC/pNOB8	FAMIntall_45_60_000319	2		FAMallInt_60_60_002069	1
KXB08027@candidate_division_MSBL1_archaeon_SCGC-AAA385D11	Phage_integr_3(PF16795)	FAMallInt_25_60_000002	3881	Superfam25_002/pT26-2/SSV/pTN3/XerC/XerA	FAMallInt_30_60_000002	1785	XerA/XerC/pNOB8	FAMIntall_45_60_000320	2		FAMallInt_60_60_001870	1
KXB05987@candidate_division_MSBL1_archaeon_SCGC-AAA382A20	Phage_integr_3(PF16795)	FAMallInt_25_60_000002	3881	Superfam25_002/pT26-2/SSV/pTN3/XerC/XerA	FAMallInt_30_60_000002	1785	XerA/XerC/pNOB8	FAMIntall_45_60_000320	2		FAMallInt_60_60_002057	1
AQS33909@uncultured_archaeon	Phage_integrase(PF00589)	FAMallInt_25_60_000002	3881	Superfam25_002/pT26-2/SSV/pTN3/XerC/XerA	FAMallInt_30_60_000002	1785	XerA/XerC/pNOB8	FAMIntall_45_60_000321	2		FAMallInt_60_60_000496	2
PIZ50461@Candidatus_Woesearchaeota_archaeon_CG_4_10_14_0_2_um_filter_33_13	#N/A	FAMallInt_25_60_000002	3881	Superfam25_002/pT26-2/SSV/pTN3/XerC/XerA	FAMallInt_30_60_000002	1785	XerA/XerC/pNOB8	FAMIntall_45_60_000321	2		FAMallInt_60_60_000496	2
RLG30467@Methanosarcinales_archaeon	Phage_integrase(PF00589)	FAMallInt_25_60_000002	3881	Superfam25_002/pT26-2/SSV/pTN3/XerC/XerA	FAMallInt_30_60_000002	1785	XerA/XerC/pNOB8	FAMIntall_45_60_000325	2		FAMallInt_60_60_000498	2
RLG30817@Methanosarcinales_archaeon	Phage_integrase(PF00589)	FAMallInt_25_60_000002	3881	Superfam25_002/pT26-2/SSV/pTN3/XerC/XerA	FAMallInt_30_60_000002	1785	XerA/XerC/pNOB8	FAMIntall_45_60_000325	2		FAMallInt_60_60_000498	2
RMG29220@Euryarchaeota_archaeon	Phage_int_SAM_1(PF02899) Phage_integrase(PF00589)	FAMallInt_25_60_000002	3881	Superfam25_002/pT26-2/SSV/pTN3/XerC/XerA	FAMallInt_30_60_000002	1785	XerA/XerC/pNOB8	FAMIntall_45_60_000326	2		FAMallInt_60_60_002031	1
OLS25233@Candidatus_Heimdallarchaeota_archaeon_LC_2	#N/A	FAMallInt_25_60_000002	3881	Superfam25_002/pT26-2/SSV/pTN3/XerC/XerA	FAMallInt_30_60_000002	1785	XerA/XerC/pNOB8	FAMIntall_45_60_000326	2		FAMallInt_60_60_002259	1
RLE53766@Candidatus_Verstraetearchaeota_archaeon	Phage_integrase(PF00589)	FAMallInt_25_60_000002	3881	Superfam25_002/pT26-2/SSV/pTN3/XerC/XerA	FAMallInt_30_60_000002	1785	XerA/XerC/pNOB8	FAMIntall_45_60_000328	2		FAMallInt_60_60_000501	2
RLE53905@Candidatus_Verstraetearchaeota_archaeon	Phage_integrase(PF00589)	FAMallInt_25_60_000002	3881	Superfam25_002/pT26-2/SSV/pTN3/XerC/XerA	FAMallInt_30_60_000002	1785	XerA/XerC/pNOB8	FAMIntall_45_60_000328	2		FAMallInt_60_60_000501	2
RLI62705@Candidatus_Lokiarchaeota_archaeon	Phage_int_SAM_1(PF02899) Phage_integrase(PF00589)	FAMallInt_25_60_000002	3881	Superfam25_002/pT26-2/SSV/pTN3/XerC/XerA	FAMallInt_30_60_000002	1785	XerA/XerC/pNOB8	FAMIntall_45_60_000331	3		FAMallInt_60_60_002227	1
OLS15709@Candidatus_Lokiarchaeota_archaeon_CR_4	Phage_int_SAM_1(PF02899) Phage_integrase(PF00589)	FAMallInt_25_60_000002	3881	Superfam25_002/pT26-2/SSV/pTN3/XerC/XerA	FAMallInt_30_60_000002	1785	XerA/XerC/pNOB8	FAMIntall_45_60_000331	3		FAMallInt_60_60_002229	1
KKK43138@Lokiarchaeum_sp_GC14_75	Phage_int_SAM_1(PF02899) Phage_integrase(PF00589)	FAMallInt_25_60_000002	3881	Superfam25_002/pT26-2/SSV/pTN3/XerC/XerA	FAMallInt_30_60_000002	1785	XerA/XerC/pNOB8	FAMIntall_45_60_000331	3		FAMallInt_60_60_002251	1
WP_010890222@Methanococcus_maripaludis	Phage_int_SAM_4(PF13495) Phage_integrase(PF00589)	FAMallInt_25_60_000002	3881	Superfam25_002/pT26-2/SSV/pTN3/XerC/XerA	FAMallInt_30_60_000002	1785	XerA/XerC/pNOB8	FAMIntall_45_60_000333	1		FAMallInt_60_60_000511	1
PJB74491@Candidatus_Aenigmarchaeota_archaeon_CG_4_9_14_3_um_filter_37_18	Phage_integrase(PF00589)	FAMallInt_25_60_000002	3881	Superfam25_002/pT26-2/SSV/pTN3/XerC/XerA	FAMallInt_30_60_000002	1785	XerA/XerC/pNOB8	FAMIntall_45_60_000336	1		FAMallInt_60_60_000514	1
WP_010890475@Halobacterium_salinarum	DNA_BRE_C(cd00397)	FAMallInt_25_60_000002	3881	Superfam25_002/pT26-2/SSV/pTN3/XerC/XerA	FAMallInt_30_60_000002	1785	XerA/XerC/pNOB8	FAMIntall_45_60_000337	1		FAMallInt_60_60_000515	1
WP_050038149@Haloarcula	Phage_int_SAM_4(PF13495) Phage_integrase(PF00589)	FAMallInt_25_60_000002	3881	Superfam25_002/pT26-2/SSV/pTN3/XerC/XerA	FAMallInt_30_60_000002	1785	XerA/XerC/pNOB8	FAMIntall_45_60_000338	1		FAMallInt_60_60_000517	1
WP_094524338@Halorubrum_sp_Eb13	Phage_integrase(PF00589)	FAMallInt_25_60_000002	3881	Superfam25_002/pT26-2/SSV/pTN3/XerC/XerA	FAMallInt_30_60_000002	1785	XerA/XerC/pNOB8	FAMIntall_45_60_000339	1		FAMallInt_60_60_000519	1
PJB99114@Nitrosopumilales_archaeon_CG_4_9_14_0_8_um_filter_34_10	ND	FAMallInt_25_60_000002	3881	Superfam25_002/pT26-2/SSV/pTN3/XerC/XerA	FAMallInt_30_60_000002	1785	XerA/XerC/pNOB8	FAMIntall_45_60_000341	1		FAMallInt_60_60_000522	1
RAP03683@Methanosphaera_stadtmanae	DNA_BRE_C_superfamily(cl00213)	FAMallInt_25_60_000002	3881	Superfam25_002/pT26-2/SSV/pTN3/XerC/XerA	FAMallInt_30_60_000002	1785	XerA/XerC/pNOB8	FAMIntall_45_60_000343	1		FAMallInt_60_60_000532	1
KQB33828@Acidiplasma_aeolicum	Phage_integrase(PF00589)	FAMallInt_25_60_000002	3881	Superfam25_002/pT26-2/SSV/pTN3/XerC/XerA	FAMallInt_30_60_000002	1785	XerA/XerC/pNOB8	FAMIntall_45_60_000347	1		FAMallInt_60_60_000547	1
WP_004268285@Natrialba_magadii	Phage_integrase(PF00589)	FAMallInt_25_60_000002	3881	Superfam25_002/pT26-2/SSV/pTN3/XerC/XerA	FAMallInt_30_60_000002	1785	XerA/XerC/pNOB8	FAMIntall_45_60_000348	1		FAMallInt_60_60_000548	1
WP_011114806@Sulfolobus_islandicus	DNA_BRE_C(cd00397)	FAMallInt_25_60_000002	3881	Superfam25_002/pT26-2/SSV/pTN3/XerC/XerA	FAMallInt_30_60_000002	1785	XerA/XerC/pNOB8	FAMIntall_45_60_000349	1		FAMallInt_60_60_000550	1
BAP60914@Methanococcus_maripaludis_KA1	Phage_integrase(PF00589)	FAMallInt_25_60_000002	3881	Superfam25_002/pT26-2/SSV/pTN3/XerC/XerA	FAMallInt_30_60_000002	1785	XerA/XerC/pNOB8	FAMIntall_45_60_000350	1		FAMallInt_60_60_000554	1
WP_006057198@Halogeometricum_borinquense	Phage_integrase(PF00589)	FAMallInt_25_60_000002	3881	Superfam25_002/pT26-2/SSV/pTN3/XerC/XerA	FAMallInt_30_60_000002	1785	XerA/XerC/pNOB8	FAMIntall_45_60_000351	1		FAMallInt_60_60_000558	1
AGO61681@Ferroplasma_acidarmanus_fer1	Phage_integrase(PF00589)	FAMallInt_25_60_000002	3881	Superfam25_002/pT26-2/SSV/pTN3/XerC/XerA	FAMallInt_30_60_000002	1785	XerA/XerC/pNOB8	FAMIntall_45_60_000352	1		FAMallInt_60_60_000559	1
WP_121512164@Haloarcula_sp_Atlit-7R	Phage_integrase(PF00589)	FAMallInt_25_60_000002	3881	Superfam25_002/pT26-2/SSV/pTN3/XerC/XerA	FAMallInt_30_60_000002	1785	XerA/XerC/pNOB8	FAMIntall_45_60_000353	1		FAMallInt_60_60_000569	1
WP_013179891@Methanococcus_voltae	Phage_int_SAM_4(PF13495) Phage_integrase(PF00589)	FAMallInt_25_60_000002	3881	Superfam25_002/pT26-2/SSV/pTN3/XerC/XerA	FAMallInt_30_60_000002	1785	XerA/XerC/pNOB8	FAMIntall_45_60_000357	1		FAMallInt_60_60_000579	1
WP_086637581@Methanonatronarchaeum_thermophilum	Phage_integrase(PF00589)	FAMallInt_25_60_000002	3881	Superfam25_002/pT26-2/SSV/pTN3/XerC/XerA	FAMallInt_30_60_000002	1785	XerA/XerC/pNOB8	FAMIntall_45_60_000361	1		FAMallInt_60_60_000590	1
PIU72501@Candidatus_Woesearchaeota_archaeon_CG06_land_8_20_14_3_00_33_13	#N/A	FAMallInt_25_60_000002	3881	Superfam25_002/pT26-2/SSV/pTN3/XerC/XerA	FAMallInt_30_60_000002	1785	XerA/XerC/pNOB8	FAMIntall_45_60_000362	1		FAMallInt_60_60_000598	1
WP_015282721@Aciduliprofundum_sp_MAR08-339	Phage_integrase(PF00589)	FAMallInt_25_60_000002	3881	Superfam25_002/pT26-2/SSV/pTN3/XerC/XerA	FAMallInt_30_60_000002	1785	XerA/XerC/pNOB8	FAMIntall_45_60_000363	1		FAMallInt_60_60_000607	1
WP_008414549@Halalkalicoccus_jeotgali	Phage_integrase(PF00589)	FAMallInt_25_60_000002	3881	Superfam25_002/pT26-2/SSV/pTN3/XerC/XerA	FAMallInt_30_60_000002	1785	XerA/XerC/pNOB8	FAMIntall_45_60_000364	1		FAMallInt_60_60_000608	1
OLD08258@Crenarchaeota_archaeon_13_1_40CM_3_52_4	DNA_BRE_C(cd00397)	FAMallInt_25_60_000002	3881	Superfam25_002/pT26-2/SSV/pTN3/XerC/XerA	FAMallInt_30_60_000002	1785	XerA/XerC/pNOB8	FAMIntall_45_60_000365	1		FAMallInt_60_60_000609	1
WP_013875901@Halopiger_xanaduensis	DNA_BRE_C(cd00397)	FAMallInt_25_60_000002	3881	Superfam25_002/pT26-2/SSV/pTN3/XerC/XerA	FAMallInt_30_60_000002	1785	XerA/XerC/pNOB8	FAMIntall_45_60_000366	1		FAMallInt_60_60_000610	1
WP_014053088@halophilic_archaeon_DL31	Phage_integrase(PF00589)	FAMallInt_25_60_000002	3881	Superfam25_002/pT26-2/SSV/pTN3/XerC/XerA	FAMallInt_30_60_000002	1785	XerA/XerC/pNOB8	FAMIntall_45_60_000367	1		FAMallInt_60_60_000612	1
RLF56027@Thermoplasmata_archaeon	Phage_integrase(PF00589)	FAMallInt_25_60_000002	3881	Superfam25_002/pT26-2/SSV/pTN3/XerC/XerA	FAMallInt_30_60_000002	1785	XerA/XerC/pNOB8	FAMIntall_45_60_000368	1		FAMallInt_60_60_000613	1
WP_120086320@Halonotius_pteroides	CcdA(PF07362) Phage_integr_3(PF00589)	FAMallInt_25_60_000002	3881	Superfam25_002/pT26-2/SSV/pTN3/XerC/XerA	FAMallInt_30_60_000002	1785	XerA/XerC/pNOB8	FAMIntall_45_60_000373	1		FAMallInt_60_60_000623	1
ATW87045@Halohasta_litchfieldiae	Phage_integrase(PF00589)	FAMallInt_25_60_000002	3881	Superfam25_002/pT26-2/SSV/pTN3/XerC/XerA	FAMallInt_30_60_000002	1785	XerA/XerC/pNOB8	FAMIntall_45_60_000375	1		FAMallInt_60_60_000632	1
RLJ08107@Candidatus_Aenigmarchaeota_archaeon	Phage_integrase(PF00589)	FAMallInt_25_60_000002	3881	Superfam25_002/pT26-2/SSV/pTN3/XerC/XerA	FAMallInt_30_60_000002	1785	XerA/XerC/pNOB8	FAMIntall_45_60_000376	1		FAMallInt_60_60_000633	1
WP_077076063@Cuniculiplasma_divulgatum	Phage_integrase(PF00589)	FAMallInt_25_60_000002	3881	Superfam25_002/pT26-2/SSV/pTN3/XerC/XerA	FAMallInt_30_60_000002	1785	XerA/XerC/pNOB8	FAMIntall_45_60_000379	1		FAMallInt_60_60_000640	1
WP_048049123@Methanosarcina_mazei	Phage_integrase(PF00589)	FAMallInt_25_60_000002	3881	Superfam25_002/pT26-2/SSV/pTN3/XerC/XerA	FAMallInt_30_60_000002	1785	XerA/XerC/pNOB8	FAMIntall_45_60_000380	1		FAMallInt_60_60_000641	1
WP_098727766@Natrinema_sp_CBA1119	Phage_integrase(PF00589)	FAMallInt_25_60_000002	3881	Superfam25_002/pT26-2/SSV/pTN3/XerC/XerA	FAMallInt_30_60_000002	1785	XerA/XerC/pNOB8	FAMIntall_45_60_000383	1		FAMallInt_60_60_000649	1
WP_016730916@Sulfolobus_islandicus	DNA_BRE_C(cd00397)	FAMallInt_25_60_000002	3881	Superfam25_002/pT26-2/SSV/pTN3/XerC/XerA	FAMallInt_30_60_000002	1785	XerA/XerC/pNOB8	FAMIntall_45_60_000384	1		FAMallInt_60_60_000656	1
WP_008578335@Haloferax	Phage_int_SAM_1(PF02899) Phage_integrase(PF00589)	FAMallInt_25_60_000002	3881	Superfam25_002/pT26-2/SSV/pTN3/XerC/XerA	FAMallInt_30_60_000002	1785	XerA/XerC/pNOB8	FAMIntall_45_60_000385	1		FAMallInt_60_60_000657	1
WP_008415146@Halalkalicoccus_jeotgali	Phage_integrase(PF00589)	FAMallInt_25_60_000002	3881	Superfam25_002/pT26-2/SSV/pTN3/XerC/XerA	FAMallInt_30_60_000002	1785	XerA/XerC/pNOB8	FAMIntall_45_60_000386	1		FAMallInt_60_60_000660	1
SDX35569@Haloarcula_vallismortis	Phage_integrase(PF00589)	FAMallInt_25_60_000002	3881	Superfam25_002/pT26-2/SSV/pTN3/XerC/XerA	FAMallInt_30_60_000002	1785	XerA/XerC/pNOB8	FAMIntall_45_60_000389	1		FAMallInt_60_60_000667	1
WP_011751411@Thermofilum_pendens	Phage_integrase(PF00589)	FAMallInt_25_60_000002	3881	Superfam25_002/pT26-2/SSV/pTN3/XerC/XerA	FAMallInt_30_60_000002	1785	XerA/XerC/pNOB8	FAMIntall_45_60_000390	1		FAMallInt_60_60_000668	1
WP_052728053@Methanosarcina_mazei	Phage_integrase(PF00589)	FAMallInt_25_60_000002	3881	Superfam25_002/pT26-2/SSV/pTN3/XerC/XerA	FAMallInt_30_60_000002	1785	XerA/XerC/pNOB8	FAMIntall_45_60_000393	1		FAMallInt_60_60_000682	1
PIW35488@Nitrosopumilales_archaeon_CG15_BIG_FIL_POST_REV_8_21_14_020_33_23	#N/A	FAMallInt_25_60_000002	3881	Superfam25_002/pT26-2/SSV/pTN3/XerC/XerA	FAMallInt_30_60_000002	1785	XerA/XerC/pNOB8	FAMIntall_45_60_000397	1		FAMallInt_60_60_000692	1
WP_048091319@Candidatus_Methanoperedens_nitroreducens	#N/A	FAMallInt_25_60_000002	3881	Superfam25_002/pT26-2/SSV/pTN3/XerC/XerA	FAMallInt_30_60_000002	1785	XerA/XerC/pNOB8	FAMIntall_45_60_000405	1		FAMallInt_60_60_000707	1
RLF89462@Thermococci_archaeon	Phage_int_SAM_1(PF02899),Phage_integrase(PF00589)	FAMallInt_25_60_000002	3881	Superfam25_002/pT26-2/SSV/pTN3/XerC/XerA	FAMallInt_30_60_000002	1785	XerA/XerC/pNOB8	FAMIntall_45_60_000414	1		FAMallInt_60_60_000720	1
WP_094590842@Halorubrum_sp_Hd13	Phage_integrase(PF00589)	FAMallInt_25_60_000002	3881	Superfam25_002/pT26-2/SSV/pTN3/XerC/XerA	FAMallInt_30_60_000002	1785	XerA/XerC/pNOB8	FAMIntall_45_60_000415	1		FAMallInt_60_60_000722	1
WP_117368768@Natronolimnobius_sp_AArc-Mg	Phage_integrase(PF00589)	FAMallInt_25_60_000002	3881	Superfam25_002/pT26-2/SSV/pTN3/XerC/XerA	FAMallInt_30_60_000002	1785	XerA/XerC/pNOB8	FAMIntall_45_60_000416	1		FAMallInt_60_60_000723	1
WP_048194574@Thaumarchaeota_archaeon_N4	Phage_integrase(PF00589)	FAMallInt_25_60_000002	3881	Superfam25_002/pT26-2/SSV/pTN3/XerC/XerA	FAMallInt_30_60_000002	1785	XerA/XerC/pNOB8	FAMIntall_45_60_000417	1		FAMallInt_60_60_000726	1
POG53813@Haloferax_sp_SB3	Phage_integrase(PF00589)	FAMallInt_25_60_000002	3881	Superfam25_002/pT26-2/SSV/pTN3/XerC/XerA	FAMallInt_30_60_000002	1785	XerA/XerC/pNOB8	FAMIntall_45_60_000419	1		FAMallInt_60_60_000731	1
WP_121601118@Halorubrum_sp_Atlit-28R	DNA_BRE_C(cd00397)	FAMallInt_25_60_000002	3881	Superfam25_002/pT26-2/SSV/pTN3/XerC/XerA	FAMallInt_30_60_000002	1785	XerA/XerC/pNOB8	FAMIntall_45_60_000422	1		FAMallInt_60_60_000741	1
WP_125672895@Candidatus_Methanodesulfokores_washburnensis	#N/A	FAMallInt_25_60_000002	3881	Superfam25_002/pT26-2/SSV/pTN3/XerC/XerA	FAMallInt_30_60_000002	1785	XerA/XerC/pNOB8	FAMIntall_45_60_000424	1		FAMallInt_60_60_000744	1
WP_008312958@Haloarcula_amylolytica	DNA_BRE_C(cd00397)	FAMallInt_25_60_000002	3881	Superfam25_002/pT26-2/SSV/pTN3/XerC/XerA	FAMallInt_30_60_000002	1785	XerA/XerC/pNOB8	FAMIntall_45_60_000425	1		FAMallInt_60_60_000746	1
WP_099256772@Halorubrum_persicum	Phage_integrase(PF00589)	FAMallInt_25_60_000002	3881	Superfam25_002/pT26-2/SSV/pTN3/XerC/XerA	FAMallInt_30_60_000002	1785	XerA/XerC/pNOB8	FAMIntall_45_60_000426	1		FAMallInt_60_60_000747	1
WP_125670945@Candidatus_Methanodesulfokores_washburnensis	#N/A	FAMallInt_25_60_000002	3881	Superfam25_002/pT26-2/SSV/pTN3/XerC/XerA	FAMallInt_30_60_000002	1785	XerA/XerC/pNOB8	FAMIntall_45_60_000430	1		FAMallInt_60_60_000755	1
WP_124176711@Natrarchaeobius_halalkaliphilus	Phage_integrase(PF00589)	FAMallInt_25_60_000002	3881	Superfam25_002/pT26-2/SSV/pTN3/XerC/XerA	FAMallInt_30_60_000002	1785	XerA/XerC/pNOB8	FAMIntall_45_60_000433	1		FAMallInt_60_60_000759	1
WP_094580635@Halorubrum_ezzemoulense	Phage_integrase(PF00589)	FAMallInt_25_60_000002	3881	Superfam25_002/pT26-2/SSV/pTN3/XerC/XerA	FAMallInt_30_60_000002	1785	XerA/XerC/pNOB8	FAMIntall_45_60_000438	1		FAMallInt_60_60_000770	1
WP_121303641@Haloarcula_quadrata	Phage_integrase(PF00589)	FAMallInt_25_60_000002	3881	Superfam25_002/pT26-2/SSV/pTN3/XerC/XerA	FAMallInt_30_60_000002	1785	XerA/XerC/pNOB8	FAMIntall_45_60_000440	1		FAMallInt_60_60_000772	1
WP_092662667@Halorientalis_persicus	Phage_int_SAM_1(PF02899),Phage_integrase(PF00589)	FAMallInt_25_60_000002	3881	Superfam25_002/pT26-2/SSV/pTN3/XerC/XerA	FAMallInt_30_60_000002	1785	XerA/XerC/pNOB8	FAMIntall_45_60_000446	1		FAMallInt_60_60_000787	1
WP_104837303@Methanococcus_maripaludis	Phage_integrase(PF00589)	FAMallInt_25_60_000002	3881	Superfam25_002/pT26-2/SSV/pTN3/XerC/XerA	FAMallInt_30_60_000002	1785	XerA/XerC/pNOB8	FAMIntall_45_60_000448	1		FAMallInt_60_60_000789	1
WP_117363663@Natronolimnobius_sp_AArc1	Phage_integrase(PF00589)	FAMallInt_25_60_000002	3881	Superfam25_002/pT26-2/SSV/pTN3/XerC/XerA	FAMallInt_30_60_000002	1785	XerA/XerC/pNOB8	FAMIntall_45_60_000455	1		FAMallInt_60_60_000810	1
ELZ46090@Halorubrum_californiensis_DSM_19288	Phage_integrase(PF00589)	FAMallInt_25_60_000002	3881	Superfam25_002/pT26-2/SSV/pTN3/XerC/XerA	FAMallInt_30_60_000002	1785	XerA/XerC/pNOB8	FAMIntall_45_60_000458	1		FAMallInt_60_60_000817	1
RLG74049@Thermoprotei_archaeon	DNA_BRE_C(cd00397)	FAMallInt_25_60_000002	3881	Superfam25_002/pT26-2/SSV/pTN3/XerC/XerA	FAMallInt_30_60_000002	1785	XerA/XerC/pNOB8	FAMIntall_45_60_000459	1		FAMallInt_60_60_000819	1
WP_052734230@Methanosarcina_sp_2_H_A_1B_4	Phage_int_SAM_4(PF13495),Phage_integrase(PF00589)	FAMallInt_25_60_000002	3881	Superfam25_002/pT26-2/SSV/pTN3/XerC/XerA	FAMallInt_30_60_000002	1785	XerA/XerC/pNOB8	FAMIntall_45_60_000460	1		FAMallInt_60_60_000823	1
RLG65600@archaeon	Phage_integrase(PF00589)	FAMallInt_25_60_000002	3881	Superfam25_002/pT26-2/SSV/pTN3/XerC/XerA	FAMallInt_30_60_000002	1785	XerA/XerC/pNOB8	FAMIntall_45_60_000461	1		FAMallInt_60_60_000824	1
WP_013330251@Methanolacinia_petrolearia	Phage_integrase(PF00589)	FAMallInt_25_60_000002	3881	Superfam25_002/pT26-2/SSV/pTN3/XerC/XerA	FAMallInt_30_60_000002	1785	XerA/XerC/pNOB8	FAMIntall_45_60_000463	1		FAMallInt_60_60_000831	1
WP_048092100@Candidatus_Methanoperedens_nitroreducens	#N/A	FAMallInt_25_60_000002	3881	Superfam25_002/pT26-2/SSV/pTN3/XerC/XerA	FAMallInt_30_60_000002	1785	XerA/XerC/pNOB8	FAMIntall_45_60_000470	1		FAMallInt_60_60_000859	1
ELK53327@Haloferax_sp_BAB2207	Phage_integrase(PF00589)	FAMallInt_25_60_000002	3881	Superfam25_002/pT26-2/SSV/pTN3/XerC/XerA	FAMallInt_30_60_000002	1785	XerA/XerC/pNOB8	FAMIntall_45_60_000471	1		FAMallInt_60_60_000861	1
PNX52991@Thermoplasmata_archaeon_M9B2D	Phage_int_SAM_1(PF02899) Phage_integrase(PF00589)	FAMallInt_25_60_000002	3881	Superfam25_002/pT26-2/SSV/pTN3/XerC/XerA	FAMallInt_30_60_000002	1785	XerA/XerC/pNOB8	FAMIntall_45_60_000472	1		FAMallInt_60_60_000862	1
WP_008417199@Halalkalicoccus_jeotgali	HNH(PF01844)	FAMallInt_25_60_000002	3881	Superfam25_002/pT26-2/SSV/pTN3/XerC/XerA	FAMallInt_30_60_000002	1785	XerA/XerC/pNOB8	FAMIntall_45_60_000473	1		FAMallInt_60_60_000863	1
AGN25488@Candidatus_Methanomassiliicoccus_intestinalis_Issoire-Mx1	#N/A	FAMallInt_25_60_000002	3881	Superfam25_002/pT26-2/SSV/pTN3/XerC/XerA	FAMallInt_30_60_000002	1785	XerA/XerC/pNOB8	FAMIntall_45_60_000474	1		FAMallInt_60_60_000864	1
WP_048077264@Halorubrum_sp_AJ67	Phage_int_SAM_1(PF02899) Phage_integrase(PF00589)	FAMallInt_25_60_000002	3881	Superfam25_002/pT26-2/SSV/pTN3/XerC/XerA	FAMallInt_30_60_000002	1785	XerA/XerC/pNOB8	FAMIntall_45_60_000475	1		FAMallInt_60_60_000866	1
WP_048132110@Methanothrix_soehngenii	Phage_int_SAM_4(PF13495) Phage_integrase(PF00589)	FAMallInt_25_60_000002	3881	Superfam25_002/pT26-2/SSV/pTN3/XerC/XerA	FAMallInt_30_60_000002	1785	XerA/XerC/pNOB8	FAMIntall_45_60_000477	1		FAMallInt_60_60_000871	1
WP_011869231@Methanococcus_maripaludis	Phage_int_SAM_4(PF13495) Phage_integrase(PF00589)	FAMallInt_25_60_000002	3881	Superfam25_002/pT26-2/SSV/pTN3/XerC/XerA	FAMallInt_30_60_000002	1785	XerA/XerC/pNOB8	FAMIntall_45_60_000478	1		FAMallInt_60_60_000874	1
WP_011323655@Natronomonas_pharaonis	Phage_integrase(PF00589)	FAMallInt_25_60_000002	3881	Superfam25_002/pT26-2/SSV/pTN3/XerC/XerA	FAMallInt_30_60_000002	1785	XerA/XerC/pNOB8	FAMIntall_45_60_000481	1		FAMallInt_60_60_000881	1
RLF25889@Thermoprotei_archaeon	Phage_integrase(PF00589)	FAMallInt_25_60_000002	3881	Superfam25_002/pT26-2/SSV/pTN3/XerC/XerA	FAMallInt_30_60_000002	1785	XerA/XerC/pNOB8	FAMIntall_45_60_000482	1		FAMallInt_60_60_000883	1
KRO31445@Nitrosopumilus_sp_BACL13_MAG-120910-bin56	Phage_integrase(PF00589)	FAMallInt_25_60_000002	3881	Superfam25_002/pT26-2/SSV/pTN3/XerC/XerA	FAMallInt_30_60_000002	1785	XerA/XerC/pNOB8	FAMIntall_45_60_000485	1		FAMallInt_60_60_000890	1
WP_094495159@Halorubrum_ezzemoulense	Phage_int_SAM_1(PF02899) Phage_integrase(PF00589)	FAMallInt_25_60_000002	3881	Superfam25_002/pT26-2/SSV/pTN3/XerC/XerA	FAMallInt_30_60_000002	1785	XerA/XerC/pNOB8	FAMIntall_45_60_000487	1		FAMallInt_60_60_000896	1
WP_052334942@Halorubrum_sp_AJ67	DNA_BRE_C(cd00397)	FAMallInt_25_60_000002	3881	Superfam25_002/pT26-2/SSV/pTN3/XerC/XerA	FAMallInt_30_60_000002	1785	XerA/XerC/pNOB8	FAMIntall_45_60_000489	1		FAMallInt_60_60_000898	1
WP_015054225@Methanolobus_psychrophilus	Phage_integrase(PF00589)	FAMallInt_25_60_000002	3881	Superfam25_002/pT26-2/SSV/pTN3/XerC/XerA	FAMallInt_30_60_000002	1785	XerA/XerC/pNOB8	FAMIntall_45_60_000490	1		FAMallInt_60_60_000900	1
CAJ37895@Methanocella_arvoryzae_MRE50	Phage_integrase(PF00589)	FAMallInt_25_60_000002	3881	Superfam25_002/pT26-2/SSV/pTN3/XerC/XerA	FAMallInt_30_60_000002	1785	XerA/XerC/pNOB8	FAMIntall_45_60_000491	1		FAMallInt_60_60_000903	1
WP_004078752@Methanoplanus_limicola	Phage_integrase(PF00589)	FAMallInt_25_60_000002	3881	Superfam25_002/pT26-2/SSV/pTN3/XerC/XerA	FAMallInt_30_60_000002	1785	XerA/XerC/pNOB8	FAMIntall_45_60_000492	1		FAMallInt_60_60_000905	1
WP_120072188@Halococcus_sp_IIIV-5B	Phage_integrase(PF00589)	FAMallInt_25_60_000002	3881	Superfam25_002/pT26-2/SSV/pTN3/XerC/XerA	FAMallInt_30_60_000002	1785	XerA/XerC/pNOB8	FAMIntall_45_60_000497	1		FAMallInt_60_60_000917	1
WP_097378599@Natrinema_ejinorense	Phage_integrase(PF00589)	FAMallInt_25_60_000002	3881	Superfam25_002/pT26-2/SSV/pTN3/XerC/XerA	FAMallInt_30_60_000002	1785	XerA/XerC/pNOB8	FAMIntall_45_60_000498	1		FAMallInt_60_60_000918	1
OBZ35692@Methanohalophilus_sp_DAL1	Phage_integrase(PF00589)	FAMallInt_25_60_000002	3881	Superfam25_002/pT26-2/SSV/pTN3/XerC/XerA	FAMallInt_30_60_000002	1785	XerA/XerC/pNOB8	FAMIntall_45_60_000501	1		FAMallInt_60_60_000923	1
WP_013898566@Methanosalsum_zhilinae	Phage_integrase(PF00589)	FAMallInt_25_60_000002	3881	Superfam25_002/pT26-2/SSV/pTN3/XerC/XerA	FAMallInt_30_60_000002	1785	XerA/XerC/pNOB8	FAMIntall_45_60_000504	1		FAMallInt_60_60_000929	1
WP_098727784@Natrinema_sp_CBA1119	DNA_BRE_C(cd00397)	FAMallInt_25_60_000002	3881	Superfam25_002/pT26-2/SSV/pTN3/XerC/XerA	FAMallInt_30_60_000002	1785	XerA/XerC/pNOB8	FAMIntall_45_60_000505	1		FAMallInt_60_60_000931	1
WP_121513667@Haloarcula_sp_Atlit-7R	Phage_integrase(PF00589)	FAMallInt_25_60_000002	3881	Superfam25_002/pT26-2/SSV/pTN3/XerC/XerA	FAMallInt_30_60_000002	1785	XerA/XerC/pNOB8	FAMIntall_45_60_000507	1		FAMallInt_60_60_000936	1
WP_007188145@Haloarcula_californiae	Phage_int_SAM_4(PF13495) Phage_integrase(PF00589)	FAMallInt_25_60_000002	3881	Superfam25_002/pT26-2/SSV/pTN3/XerC/XerA	FAMallInt_30_60_000002	1785	XerA/XerC/pNOB8	FAMIntall_45_60_000511	1		FAMallInt_60_60_000944	1
WP_113275067@halophilic_archaeon	Phage_integrase(PF00589)	FAMallInt_25_60_000002	3881	Superfam25_002/pT26-2/SSV/pTN3/XerC/XerA	FAMallInt_30_60_000002	1785	XerA/XerC/pNOB8	FAMIntall_45_60_000512	1		FAMallInt_60_60_000945	1
WP_015409535@Natronomonas_moolapensis	Phage_integrase(PF00589)	FAMallInt_25_60_000002	3881	Superfam25_002/pT26-2/SSV/pTN3/XerC/XerA	FAMallInt_30_60_000002	1785	XerA/XerC/pNOB8	FAMIntall_45_60_000514	1		FAMallInt_60_60_000950	1
SDN13261@Haloarchaeobius_iranensis	Phage_integrase(PF00589)	FAMallInt_25_60_000002	3881	Superfam25_002/pT26-2/SSV/pTN3/XerC/XerA	FAMallInt_30_60_000002	1785	XerA/XerC/pNOB8	FAMIntall_45_60_000515	1		FAMallInt_60_60_000952	1
RLF59215@Thermoplasmata_archaeon	Phage_integrase(PF00589)	FAMallInt_25_60_000002	3881	Superfam25_002/pT26-2/SSV/pTN3/XerC/XerA	FAMallInt_30_60_000002	1785	XerA/XerC/pNOB8	FAMIntall_45_60_000517	1		FAMallInt_60_60_000956	1
WP_015285387@Methanoregula_formicica	Phage_integrase(PF00589)	FAMallInt_25_60_000002	3881	Superfam25_002/pT26-2/SSV/pTN3/XerC/XerA	FAMallInt_30_60_000002	1785	XerA/XerC/pNOB8	FAMIntall_45_60_000519	1		FAMallInt_60_60_000965	1
WP_013193640@Methanohalobium_evestigatum	Phage_integrase(PF00589) zinc_ribbon_2(PF13240)	FAMallInt_25_60_000002	3881	Superfam25_002/pT26-2/SSV/pTN3/XerC/XerA	FAMallInt_30_60_000002	1785	XerA/XerC/pNOB8	FAMIntall_45_60_000520	1		FAMallInt_60_60_000966	1
WP_011868930@Methanococcus_maripaludis	Phage_integrase(PF00589)	FAMallInt_25_60_000002	3881	Superfam25_002/pT26-2/SSV/pTN3/XerC/XerA	FAMallInt_30_60_000002	1785	XerA/XerC/pNOB8	FAMIntall_45_60_000522	1		FAMallInt_60_60_000971	1
WP_120243308@Halopiger_aswanensis	Phage_integrase(PF00589)	FAMallInt_25_60_000002	3881	Superfam25_002/pT26-2/SSV/pTN3/XerC/XerA	FAMallInt_30_60_000002	1785	XerA/XerC/pNOB8	FAMIntall_45_60_000526	1		FAMallInt_60_60_000981	1
WP_006077398@Halococcus_saccharolyticus	Phage_integrase(PF00589)	FAMallInt_25_60_000002	3881	Superfam25_002/pT26-2/SSV/pTN3/XerC/XerA	FAMallInt_30_60_000002	1785	XerA/XerC/pNOB8	FAMIntall_45_60_000527	1		FAMallInt_60_60_000985	1
WP_074794310@Haloferax_larsenii	Phage_integrase(PF00589)	FAMallInt_25_60_000002	3881	Superfam25_002/pT26-2/SSV/pTN3/XerC/XerA	FAMallInt_30_60_000002	1785	XerA/XerC/pNOB8	FAMIntall_45_60_000529	1		FAMallInt_60_60_000987	1
WP_052368523@Candidatus_Methanoperedens_nitroreducens	#N/A	FAMallInt_25_60_000002	3881	Superfam25_002/pT26-2/SSV/pTN3/XerC/XerA	FAMallInt_30_60_000002	1785	XerA/XerC/pNOB8	FAMIntall_45_60_000533	1		FAMallInt_60_60_000998	1
PIU61181@archaeon_CG07_land_8_20_14_0_80_38_8	Phage_integrase(PF00589)	FAMallInt_25_60_000002	3881	Superfam25_002/pT26-2/SSV/pTN3/XerC/XerA	FAMallInt_30_60_000002	1785	XerA/XerC/pNOB8	FAMIntall_45_60_000538	1		FAMallInt_60_60_001015	1
WP_013897429@Methanosalsum_zhilinae	Phage_integrase(PF00589)	FAMallInt_25_60_000002	3881	Superfam25_002/pT26-2/SSV/pTN3/XerC/XerA	FAMallInt_30_60_000002	1785	XerA/XerC/pNOB8	FAMIntall_45_60_000544	1		FAMallInt_60_60_001026	1
WP_023394501@Candidatus_Halobonum_tyrrellensis	Phage_integrase(PF00589)	FAMallInt_25_60_000002	3881	Superfam25_002/pT26-2/SSV/pTN3/XerC/XerA	FAMallInt_30_60_000002	1785	XerA/XerC/pNOB8	FAMIntall_45_60_000545	1		FAMallInt_60_60_001027	1
WP_004048518@Halorubrum_saccharovorum	Phage_integrase(PF00589)	FAMallInt_25_60_000002	3881	Superfam25_002/pT26-2/SSV/pTN3/XerC/XerA	FAMallInt_30_60_000002	1785	XerA/XerC/pNOB8	FAMIntall_45_60_000548	1		FAMallInt_60_60_001033	1
WP_090614462@Natrinema_salaciae	DNA_BRE_C(cd00397)	FAMallInt_25_60_000002	3881	Superfam25_002/pT26-2/SSV/pTN3/XerC/XerA	FAMallInt_30_60_000002	1785	XerA/XerC/pNOB8	FAMIntall_45_60_000549	1		FAMallInt_60_60_001036	1
WP_109967260@Methanospirillum_lacunae	Phage_integrase(PF00589)	FAMallInt_25_60_000002	3881	Superfam25_002/pT26-2/SSV/pTN3/XerC/XerA	FAMallInt_30_60_000002	1785	XerA/XerC/pNOB8	FAMIntall_45_60_000551	1		FAMallInt_60_60_001039	1
ELZ56246@Halorubrum_hochstenium_ATCC_700873	Phage_integrase(PF00589)	FAMallInt_25_60_000002	3881	Superfam25_002/pT26-2/SSV/pTN3/XerC/XerA	FAMallInt_30_60_000002	1785	XerA/XerC/pNOB8	FAMIntall_45_60_000552	1		FAMallInt_60_60_001040	1
ELZ40414@Halorubrum_tebenquichense_DSM_14210	Phage_integrase(PF00589)	FAMallInt_25_60_000002	3881	Superfam25_002/pT26-2/SSV/pTN3/XerC/XerA	FAMallInt_30_60_000002	1785	XerA/XerC/pNOB8	FAMIntall_45_60_000556	1		FAMallInt_60_60_001055	1
WP_048173665@Methanosarcina_siciliae	Phage_int_SAM_4(PF13495) Phage_integrase(PF00589)	FAMallInt_25_60_000002	3881	Superfam25_002/pT26-2/SSV/pTN3/XerC/XerA	FAMallInt_30_60_000002	1785	XerA/XerC/pNOB8	FAMIntall_45_60_000559	1		FAMallInt_60_60_001060	1
WP_007693444@Halococcus_hamelinensis	Phage_integrase(PF00589)	FAMallInt_25_60_000002	3881	Superfam25_002/pT26-2/SSV/pTN3/XerC/XerA	FAMallInt_30_60_000002	1785	XerA/XerC/pNOB8	FAMIntall_45_60_000560	1		FAMallInt_60_60_001064	1
WP_084260770@Natronomonas_moolapensis	Phage_integrase(PF00589)	FAMallInt_25_60_000002	3881	Superfam25_002/pT26-2/SSV/pTN3/XerC/XerA	FAMallInt_30_60_000002	1785	XerA/XerC/pNOB8	FAMIntall_45_60_000561	1		FAMallInt_60_60_001066	1
AFV24986@Methanolobus_psychrophilus_R15	Phage_integrase(PF00589)	FAMallInt_25_60_000002	3881	Superfam25_002/pT26-2/SSV/pTN3/XerC/XerA	FAMallInt_30_60_000002	1785	XerA/XerC/pNOB8	FAMIntall_45_60_000562	1		FAMallInt_60_60_001068	1
WP_048049872@Methanosarcina_mazei	Phage_integrase(PF00589)	FAMallInt_25_60_000002	3881	Superfam25_002/pT26-2/SSV/pTN3/XerC/XerA	FAMallInt_30_60_000002	1785	XerA/XerC/pNOB8	FAMIntall_45_60_000563	1		FAMallInt_60_60_001069	1
OIB59370@Natrialba_sp_SSL1	Phage_integrase(PF00589)	FAMallInt_25_60_000002	3881	Superfam25_002/pT26-2/SSV/pTN3/XerC/XerA	FAMallInt_30_60_000002	1785	XerA/XerC/pNOB8	FAMIntall_45_60_000566	1		FAMallInt_60_60_001075	1
WP_011448031@Methanospirillum_hungatei	Phage_integrase(PF00589)	FAMallInt_25_60_000002	3881	Superfam25_002/pT26-2/SSV/pTN3/XerC/XerA	FAMallInt_30_60_000002	1785	XerA/XerC/pNOB8	FAMIntall_45_60_000568	1		FAMallInt_60_60_001077	1
WP_012034629@Methanocella_arvoryzae	Phage_integrase(PF00589)	FAMallInt_25_60_000002	3881	Superfam25_002/pT26-2/SSV/pTN3/XerC/XerA	FAMallInt_30_60_000002	1785	XerA/XerC/pNOB8	FAMIntall_45_60_000569	1		FAMallInt_60_60_001079	1
WP_094520821@Halorubrum_ezzemoulense	Phage_integrase(PF00589)	FAMallInt_25_60_000002	3881	Superfam25_002/pT26-2/SSV/pTN3/XerC/XerA	FAMallInt_30_60_000002	1785	XerA/XerC/pNOB8	FAMIntall_45_60_000570	1		FAMallInt_60_60_001082	1
WP_004077391@Methanoplanus_limicola	Phage_integrase(PF00589)	FAMallInt_25_60_000002	3881	Superfam25_002/pT26-2/SSV/pTN3/XerC/XerA	FAMallInt_30_60_000002	1785	XerA/XerC/pNOB8	FAMIntall_45_60_000573	1		FAMallInt_60_60_001085	1
WP_080506620@Halolamina_pelagica	Phage_integrase(PF00589)	FAMallInt_25_60_000002	3881	Superfam25_002/pT26-2/SSV/pTN3/XerC/XerA	FAMallInt_30_60_000002	1785	XerA/XerC/pNOB8	FAMIntall_45_60_000574	1		FAMallInt_60_60_001086	1
KXA97731@candidate_division_MSBL1_archaeon_SCGC-AAA259I09	#N/A	FAMallInt_25_60_000002	3881	Superfam25_002/pT26-2/SSV/pTN3/XerC/XerA	FAMallInt_30_60_000002	1785	XerA/XerC/pNOB8	FAMIntall_45_60_000575	1		FAMallInt_60_60_001087	1
OSP09110@Halorubrum_ezzemoulense_DSM_17463	Phage_integrase(PF00589)	FAMallInt_25_60_000002	3881	Superfam25_002/pT26-2/SSV/pTN3/XerC/XerA	FAMallInt_30_60_000002	1785	XerA/XerC/pNOB8	FAMIntall_45_60_000576	1		FAMallInt_60_60_001089	1
WP_082089359@Methanosarcina_horonobensis	Phage_integrase(PF00589)	FAMallInt_25_60_000002	3881	Superfam25_002/pT26-2/SSV/pTN3/XerC/XerA	FAMallInt_30_60_000002	1785	XerA/XerC/pNOB8	FAMIntall_45_60_000581	1		FAMallInt_60_60_001099	1
WP_082223360@Halosimplex_carlsbadense	DNA_BRE_C(cd00397)	FAMallInt_25_60_000002	3881	Superfam25_002/pT26-2/SSV/pTN3/XerC/XerA	FAMallInt_30_60_000002	1785	XerA/XerC/pNOB8	FAMIntall_45_60_000587	1		FAMallInt_60_60_001114	1
WP_048093237@Candidatus_Methanoperedens_nitroreducens	#N/A	FAMallInt_25_60_000002	3881	Superfam25_002/pT26-2/SSV/pTN3/XerC/XerA	FAMallInt_30_60_000002	1785	XerA/XerC/pNOB8	FAMIntall_45_60_000588	1		FAMallInt_60_60_001115	1
WP_015909881@Halorubrum_lacusprofundi	Phage_integrase(PF00589)	FAMallInt_25_60_000002	3881	Superfam25_002/pT26-2/SSV/pTN3/XerC/XerA	FAMallInt_30_60_000002	1785	XerA/XerC/pNOB8	FAMIntall_45_60_000593	1		FAMallInt_60_60_001127	1
WP_109939861@Methanospirillum_stamsii	Phage_integrase(PF00589)	FAMallInt_25_60_000002	3881	Superfam25_002/pT26-2/SSV/pTN3/XerC/XerA	FAMallInt_30_60_000002	1785	XerA/XerC/pNOB8	FAMIntall_45_60_000601	1		FAMallInt_60_60_001154	1
WP_004077093@Methanoplanus_limicola	Phage_integrase(PF00589)	FAMallInt_25_60_000002	3881	Superfam25_002/pT26-2/SSV/pTN3/XerC/XerA	FAMallInt_30_60_000002	1785	XerA/XerC/pNOB8	FAMIntall_45_60_000602	1		FAMallInt_60_60_001155	1
WP_120086339@Halonotius_pteroides	DNA_BRE_C(cd00397)	FAMallInt_25_60_000002	3881	Superfam25_002/pT26-2/SSV/pTN3/XerC/XerA	FAMallInt_30_60_000002	1785	XerA/XerC/pNOB8	FAMIntall_45_60_000604	1		FAMallInt_60_60_001161	1
WP_109941156@Methanospirillum_stamsii	Phage_integrase(PF00589)	FAMallInt_25_60_000002	3881	Superfam25_002/pT26-2/SSV/pTN3/XerC/XerA	FAMallInt_30_60_000002	1785	XerA/XerC/pNOB8	FAMIntall_45_60_000605	1		FAMallInt_60_60_001163	1
WP_015284331@Methanoregula_formicica	Phage_integrase(PF00589)	FAMallInt_25_60_000002	3881	Superfam25_002/pT26-2/SSV/pTN3/XerC/XerA	FAMallInt_30_60_000002	1785	XerA/XerC/pNOB8	FAMIntall_45_60_000606	1		FAMallInt_60_60_001166	1
AGK62221@Archaeoglobus_sulfaticallidus_PM70-1	Phage_integrase(PF00589)	FAMallInt_25_60_000002	3881	Superfam25_002/pT26-2/SSV/pTN3/XerC/XerA	FAMallInt_30_60_000002	1785	XerA/XerC/pNOB8	FAMIntall_45_60_000608	1		FAMallInt_60_60_001168	1
WP_124190530@Natrarchaeobius_chitinivorans	Phage_integrase(PF00589)	FAMallInt_25_60_000002	3881	Superfam25_002/pT26-2/SSV/pTN3/XerC/XerA	FAMallInt_30_60_000002	1785	XerA/XerC/pNOB8	FAMIntall_45_60_000611	1		FAMallInt_60_60_001181	1
WP_124193267@Natrarchaeobius_chitinivorans	Phage_integrase(PF00589)	FAMallInt_25_60_000002	3881	Superfam25_002/pT26-2/SSV/pTN3/XerC/XerA	FAMallInt_30_60_000002	1785	XerA/XerC/pNOB8	FAMIntall_45_60_000614	1		FAMallInt_60_60_001185	1
WP_013193834@Methanohalobium_evestigatum	Phage_integrase(PF00589)	FAMallInt_25_60_000002	3881	Superfam25_002/pT26-2/SSV/pTN3/XerC/XerA	FAMallInt_30_60_000002	1785	XerA/XerC/pNOB8	FAMIntall_45_60_000615	1		FAMallInt_60_60_001188	1
EGD71853@Candidatus_Parvarchaeum_acidiphilum_ARMAN-4	#N/A	FAMallInt_25_60_000002	3881	Superfam25_002/pT26-2/SSV/pTN3/XerC/XerA	FAMallInt_30_60_000002	1785	XerA/XerC/pNOB8	FAMIntall_45_60_000616	1		FAMallInt_60_60_001189	1
RLG49074@Candidatus_Korarchaeota_archaeon	Phage_int_SAM_4(PF13495) Phage_integrase(PF00589)	FAMallInt_25_60_000002	3881	Superfam25_002/pT26-2/SSV/pTN3/XerC/XerA	FAMallInt_30_60_000002	1785	XerA/XerC/pNOB8	FAMIntall_45_60_000618	1		FAMallInt_60_60_001194	1
RLE55812@Thermoprotei_archaeon	Phage_int_SAM_1(PF02899) Phage_integrase(PF00589) zinc_ribbon_2(PF13240)	FAMallInt_25_60_000002	3881	Superfam25_002/pT26-2/SSV/pTN3/XerC/XerA	FAMallInt_30_60_000002	1785	XerA/XerC/pNOB8	FAMIntall_45_60_000619	1		FAMallInt_60_60_001195	1
EQB70197@Thermoplasmatales_archaeon_A-plasma	Phage_integrase(PF00589)	FAMallInt_25_60_000002	3881	Superfam25_002/pT26-2/SSV/pTN3/XerC/XerA	FAMallInt_30_60_000002	1785	XerA/XerC/pNOB8	FAMIntall_45_60_000620	1		FAMallInt_60_60_001197	1
PIO07939@Candidatus_Pacearchaeota_archaeon_CG10_big_fil_rev_8_21_14_0_10_35_219	#N/A	FAMallInt_25_60_000002	3881	Superfam25_002/pT26-2/SSV/pTN3/XerC/XerA	FAMallInt_30_60_000002	1785	XerA/XerC/pNOB8	FAMIntall_45_60_000622	1		FAMallInt_60_60_001204	1
KUO42850@Hadesarchaea_archaeon_YNP_N21	Phage_integrase(PF00589)	FAMallInt_25_60_000002	3881	Superfam25_002/pT26-2/SSV/pTN3/XerC/XerA	FAMallInt_30_60_000002	1785	XerA/XerC/pNOB8	FAMIntall_45_60_000623	1		FAMallInt_60_60_001207	1
SDF47299@Methanolobus_vulcani	Phage_integrase(PF00589)	FAMallInt_25_60_000002	3881	Superfam25_002/pT26-2/SSV/pTN3/XerC/XerA	FAMallInt_30_60_000002	1785	XerA/XerC/pNOB8	FAMIntall_45_60_000624	1		FAMallInt_60_60_001213	1
RLI80338@Archaeoglobales_archaeon	Phage_integrase(PF00589)	FAMallInt_25_60_000002	3881	Superfam25_002/pT26-2/SSV/pTN3/XerC/XerA	FAMallInt_30_60_000002	1785	XerA/XerC/pNOB8	FAMIntall_45_60_000636	1		FAMallInt_60_60_001238	1
KKK45909@Lokiarchaeum_sp_GC14_75	Phage_int_SAM_4(PF13495) Phage_integrase(PF00589)	FAMallInt_25_60_000002	3881	Superfam25_002/pT26-2/SSV/pTN3/XerC/XerA	FAMallInt_30_60_000002	1785	XerA/XerC/pNOB8	FAMIntall_45_60_000638	1		FAMallInt_60_60_001244	1
RQD93122@Methanosalsum_natronophilum	Phage_int_SAM_4(PF13495) Phage_integrase(PF00589)	FAMallInt_25_60_000002	3881	Superfam25_002/pT26-2/SSV/pTN3/XerC/XerA	FAMallInt_30_60_000002	1785	XerA/XerC/pNOB8	FAMIntall_45_60_000640	1		FAMallInt_60_60_001248	1
PIN75728@Candidatus_Woesearchaeota_archaeon_CG10_big_fil_rev_8_21_14_0_10_37_12	#N/A	FAMallInt_25_60_000002	3881	Superfam25_002/pT26-2/SSV/pTN3/XerC/XerA	FAMallInt_30_60_000002	1785	XerA/XerC/pNOB8	FAMIntall_45_60_000641	1		FAMallInt_60_60_001249	1
RLE37712@Candidatus_Woesearchaeota_archaeon	Phage_int_SAM_4(PF13495) Phage_integrase(PF00589) DZR(PF12773)	FAMallInt_25_60_000002	3881	Superfam25_002/pT26-2/SSV/pTN3/XerC/XerA	FAMallInt_30_60_000002	1785	XerA/XerC/pNOB8	FAMIntall_45_60_000643	1		FAMallInt_60_60_001252	1
AAM05619@Methanosarcina_acetivorans_C2A	Phage_int_SAM_4(PF13495) Phage_integrase(PF00589)	FAMallInt_25_60_000002	3881	Superfam25_002/pT26-2/SSV/pTN3/XerC/XerA	FAMallInt_30_60_000002	1785	XerA/XerC/pNOB8	FAMIntall_45_60_000644	1		FAMallInt_60_60_001253	1
RLI09932@Candidatus_Bathyarchaeota_archaeon	Phage_integrase(PF00589)	FAMallInt_25_60_000002	3881	Superfam25_002/pT26-2/SSV/pTN3/XerC/XerA	FAMallInt_30_60_000002	1785	XerA/XerC/pNOB8	FAMIntall_45_60_000650	1		FAMallInt_60_60_001262	1
[truncated: 2,648 more rows]
